# Supplementary material for: Programmable synthetic cell networks regulated by tuneable reaction rates
Source: Nat Commun. 2022 Jul 6;13:3885. doi: 10.1038/s41467-022-31471-5 (PMC9259615; doi:10.1038/s41467-022-31471-5)
Supplement: Supplementary file 4 — Source Data [file 41467_2022_31471_MOESM4_ESM.zip]

Archive with 48 entries (47 files):
- source data/
- source data/Fig. S10_source data.xlsx
- __MACOSX/source data/._Fig. S10_source data.xlsx
- source data/.DS_Store
- __MACOSX/source data/._.DS_Store
- source data/Fig. S4b_source data.xlsx
- source data/Fig. S14_right_source data.xlsx
- source data/Fig. 2e(ii)_source data.xlsx
- source data/Fig. 2e(i)_source data.xlsx
- source data/Fig. S14_left_source data.xlsx
- source data/Fig. S6 left_source data.xlsx
- __MACOSX/source data/._Fig. S6 left_source data.xlsx
- source data/Fig.4c(i)_source data .xlsx
- __MACOSX/source data/._Fig.4c(i)_source data .xlsx
- source data/Fig. 4c(iii)_source data.xlsx
- __MACOSX/source data/._Fig. 4c(iii)_source data.xlsx
- source data/Fig. S2b_source data.xlsx
- source data/Fig. 3c_source data.xlsx
- source data/Fig. 4d(ii)_source data.xlsx
- __MACOSX/source data/._Fig. 4d(ii)_source data.xlsx
- source data/Fig. 5f_source data.xlsx
- __MACOSX/source data/._Fig. 5f_source data.xlsx
- source data/Fig. S15_source data.xlsx
- source data/Fig. S3b_source data.xlsx
- source data/Fig.4c(ii)_source data.xlsx
- __MACOSX/source data/._Fig.4c(ii)_source data.xlsx
- source data/Fig. S2a_source data.xlsx
- __MACOSX/source data/._Fig. S2a_source data.xlsx
- source data/Fig. S7_source data.xlsx
- __MACOSX/source data/._Fig. S7_source data.xlsx
- source data/Fig. S4d_source data.xlsx
- source data/Fig. 4b(ii)_source data.xlsx
- __MACOSX/source data/._Fig. 4b(ii)_source data.xlsx
- source data/Fig. S12_source data.xlsx
- __MACOSX/source data/._Fig. S12_source data.xlsx
- source data/Fig. S6 right_source data.xlsx
- __MACOSX/source data/._Fig. S6 right_source data.xlsx
- source data/Fig. 5e_source data.xlsx
- __MACOSX/source data/._Fig. 5e_source data.xlsx
- source data/Fig. S18_source data.xlsx
- source data/Fig. S13_source data.xlsx
- __MACOSX/source data/._Fig. S13_source data.xlsx
- source data/Fig. S9_source data.xlsx
- __MACOSX/source data/._Fig. S9_source data.xlsx
- source data/Fig. S17_source data.xlsx
- __MACOSX/source data/._Fig. S17_source data.xlsx
- source data/Fig. 5d_source data.xlsx
- __MACOSX/source data/._Fig. 5d_source data.xlsx
