# Supplementary material for: Programmable synthetic cell networks regulated by tuneable reaction rates
Source: Nat Commun. 2022 Jul 6;13:3885. doi: 10.1038/s41467-022-31471-5 (PMC9259615; doi:10.1038/s41467-022-31471-5)
Supplement: Supplementary file 4 — Source Data [file 41467_2022_31471_MOESM4_ESM.zip › source data/Fig. S10_source data.xlsx]

## Sheet: Fig. S10
Experimental Results				Fitting Curve:
Proteinosome (v/v%)	Fluorescence (RFU)			f(x) = p1*x + p2
30	1828			Coefficients (with 95% confidence bounds):
20	1586			p1 = 27.58 (25.9, 29.25)
15	1432			p2 = 1015 (987.7, 1043)
10	1289
5	1162			Goodness of fit:
0	1002			SSE: 848.5
				R-square: 0.9981
				Adjusted R-square: 0.9976
				RMSE: 14.56
Experimental Results
Total ssDNA (nM)	Fluorescence (RFU)			Fitting Curve:
0.133369	1828			f(x) = p1*x + p2
0.0856794	1586			Coefficients (with 95% confidence bounds):
0.0646637	1432			p1 = 6027 (5186, 6867)
0.0347567	1289			p2 = 1047 (986.8, 1107)
0.0161659	1162
0	1002			Goodness of fit:
				SSE: 4445
				R-square: 0.99
				Adjusted R-square: 0.9875
				RMSE: 33.34
