# Supplementary material for: Programmable synthetic cell networks regulated by tuneable reaction rates
Source: Nat Commun. 2022 Jul 6;13:3885. doi: 10.1038/s41467-022-31471-5 (PMC9259615; doi:10.1038/s41467-022-31471-5)
Supplement: Supplementary file 4 — Source Data [file 41467_2022_31471_MOESM4_ESM.zip › source data/Fig. S4b_source data.xlsx]

## Sheet: Fig S4b
Time (s)	Fluorescence (RFU)	Fluorescence in residual plot (RFU)	Fitting Fluorescence (RFU)
0	1.01081	0.0108094	1
0.208	1.0121	0.0120966	1
0.415	1.00368	0.00368181	1
0.623	0.998668	-0.00133249	1
0.831	1.00776	0.00776253	1
1.038	1.00508	0.00508107	1
1.246	0.989343	-0.0106574	1
1.454	1.00171	0.00170725	1
1.661	0.975679	-0.0243213	1
1.869	1.00967	0.0096655	1
2.077	0.992781	-0.00721891	1
2.284	1.00156	0.00155993	1
2.492	0.987437	-0.0125626	1
2.7	1.0073	0.00729697	1
2.907	0.999425	-0.000574864	1
3.115	0.997667	-0.00233253	1
3.323	1.00831	0.00831484	1
3.53	1.00856	0.00856023	1
3.738	1.02121	0.0212059	1
3.946	0.998362	-0.00163755	1
4.153	0.997798	-0.00220243	1
4.361	0.993839	-0.00616104	1
4.569	1.00055	0.000545964	1
4.776	1.01295	0.0129474	1
4.984	1.00873	0.00872798	1
5.192	1.02753	0.0275335	1
5.399	0.991288	-0.00871234	1
5.607	0.996367	-0.00363274	1
5.815	1.00445	0.00445464	1
6.022	1.00544	0.00543606	1
6.23	0.997074	-0.00292559	1
6.438	1.01637	0.0163687	1
6.645	0.994069	-0.00593079	1
6.853	1.01063	0.0106283	1
7.061	1.01072	0.0107234	1
7.268	1.01252	0.0125215	1
7.476	1.02207	0.0220701	1
7.683	1.00459	0.00458742	1
7.891	0.985123	-0.0148771	1
8.099	1.01483	0.0148299	1
8.306	1.03746	0.0374586	1
8.514	0.987503	-0.0124966	1
8.722	1.00943	0.00942684	1
8.929	0.992539	-0.00746076	1
9.137	0.998626	-0.0013745	1
9.345	1.02125	0.0212529	1
9.552	1.01087	0.0108697	1
9.76	1.02168	0.0216757	1
9.968	1.00442	0.0044223	1
10.175	1.0143	0.0143045	1
10.383	0.757884	0.093431	0.664453
10.591	0.653236	-0.0218609	0.675097
10.798	0.645966	-0.039372	0.685338
11.006	0.658569	-0.0366799	0.695249
11.214	0.69924	-0.00565646	0.704897
11.421	0.706308	-0.00787078	0.714179
11.629	0.723912	0.000697774	0.723214
11.837	0.731558	-0.000349808	0.731908
12.044	0.759455	0.0191336	0.740321
12.252	0.746105	-0.00240668	0.748511
12.46	0.752821	-0.00357039	0.756391
12.667	0.760411	-0.00360652	0.764017
12.875	0.776253	0.004812	0.771441
13.083	0.791983	0.0133994	0.778584
13.29	0.825702	0.0402062	0.785496
13.498	0.78026	-0.0119656	0.792225
13.706	0.812811	0.0141113	0.798699
13.913	0.805816	0.000814888	0.805001
14.121	0.805983	-0.0050813	0.811065
14.329	0.828071	0.0111377	0.816933
14.536	0.831717	0.00907164	0.822645
14.744	0.839553	0.0114121	0.828141
14.952	0.865127	0.0316663	0.83346
15.159	0.864742	0.026104	0.838638
15.367	0.864817	0.021197	0.84362
15.575	0.884333	0.0358922	0.848441
15.782	0.87011	0.0169753	0.853135
15.99	0.902552	0.0449019	0.85765
16.198	0.859181	-0.00286502	0.862046
16.405	0.884414	0.0181398	0.866274
16.613	0.866723	-0.00364471	0.870367
16.821	0.896711	0.0223595	0.874352
17.028	0.91353	0.0353456	0.878185
17.236	0.898688	0.016793	0.881895
17.444	0.911148	0.0256419	0.885506
17.651	0.899353	0.0103727	0.888981
17.859	0.912841	0.0204977	0.892343
18.067	0.933121	0.0375038	0.895617
18.274	0.910648	0.0118821	0.898766
18.482	0.906023	0.00419105	0.901832
18.69	0.907235	0.00245369	0.904782
18.897	0.931455	0.023819	0.907636
19.105	0.904017	-0.00639835	0.910415
19.313	0.919972	0.00688339	0.913089
19.52	0.926563	0.0108867	0.915676
19.728	0.947168	0.028973	0.918195
19.936	0.954414	0.0337959	0.920618
20.143	0.90928	-0.0136979	0.922977
20.351	0.91573	-0.00951687	0.925247
20.559	0.957243	0.0297991	0.927444
20.766	0.930191	0.000609378	0.929582
20.974	0.935009	0.00336999	0.931639
21.182	0.959718	0.0260879	0.93363
21.389	0.942384	0.00681539	0.935568
21.597	0.966525	0.0290924	0.937433
21.805	0.954281	0.0150431	0.939238
22.012	0.940454	-0.000540538	0.940995
22.22	0.932611	-0.0100741	0.942685
22.428	0.952234	0.00790384	0.94433
22.635	0.93737	-0.00854303	0.945913
22.843	0.936709	-0.0107367	0.947445
23.05	0.955557	0.00662076	0.948937
23.258	0.970003	0.0196313	0.950371
23.466	0.983416	0.0316555	0.95176
23.673	0.955323	0.00221055	0.953112
23.881	0.96216	0.00774762	0.954413
24.089	0.944055	-0.0116169	0.955671
24.296	0.957472	0.000575431	0.956897
24.504	0.961803	0.00372761	0.958076
24.712	0.939451	-0.0197717	0.959223
24.919	0.96687	0.00654231	0.960327
25.127	0.955266	-0.00613028	0.961396
25.335	0.961668	-0.000767616	0.962436
25.542	0.983405	0.0199686	0.963437
25.75	0.966732	0.00232619	0.964405
25.958	0.964945	-0.000402875	0.965348
26.165	0.972041	0.00578577	0.966255
26.373	0.950084	-0.0170495	0.967133
26.581	0.958818	-0.00916967	0.967988
26.788	0.950366	-0.0184437	0.96881
26.996	0.9705	0.000889425	0.969611
27.204	0.955386	-0.0149945	0.970381
27.411	0.978342	0.00721636	0.971126
27.619	0.952624	-0.0192276	0.971851
27.827	0.97292	0.00037087	0.972549
28.034	0.964773	-0.00845209	0.973225
28.242	0.959777	-0.0141055	0.973883
28.45	0.973479	-0.00103667	0.974515
28.657	1.00151	0.026379	0.975131
28.865	0.970807	-0.00491702	0.975724
29.073	0.931165	-0.0451319	0.976297
29.28	0.977932	0.00107621	0.976855
29.488	0.974228	-0.00316456	0.977392
29.696	0.966987	-0.0109248	0.977912
29.903	0.942956	-0.0354619	0.978418
30.111	0.975871	-0.0030346	0.978905
30.319	0.97414	-0.00523637	0.979376
30.526	0.984291	0.00445574	0.979835
30.734	0.998248	0.0179714	0.980276
30.942	0.965425	-0.0152807	0.980706
31.149	0.964142	-0.0169776	0.981119
31.357	0.97375	-0.00776946	0.981519
31.565	0.987107	0.0051988	0.981908
31.772	0.976071	-0.00621196	0.982283
31.98	1.00803	0.025388	0.982646
32.188	0.993965	0.010966	0.982999
32.395	0.97773	-0.00560815	0.983338
32.603	0.974723	-0.00894406	0.983667
32.811	1.00744	0.0234555	0.983987
33.018	0.996304	0.0120099	0.984294
33.226	0.982693	-0.00190088	0.984594
33.434	0.982611	-0.00227161	0.984882
33.641	0.962996	-0.0221651	0.985161
33.849	0.996166	0.0107334	0.985433
34.057	0.98585	0.000155788	0.985694
34.264	0.992818	0.00687126	0.985947
34.472	0.987267	0.0010734	0.986193
34.68	0.958927	-0.0275032	0.98643
34.887	0.992176	0.00551596	0.986661
35.095	1.00553	0.0186512	0.986882
35.303	0.966032	-0.0210651	0.987097
35.51	0.980495	-0.0068114	0.987306
35.718	0.974784	-0.0127231	0.987507
35.926	0.986793	-0.000908429	0.987702
36.133	0.994545	0.00665406	0.987891
36.341	0.99254	0.0044669	0.988073
36.549	0.988451	0.000201152	0.98825
36.756	0.996247	0.00782575	0.988421
36.964	0.973337	-0.0152493	0.988586
37.172	0.998152	0.00940436	0.988747
37.379	0.97335	-0.0155515	0.988902
37.587	1.01789	0.0288355	0.989052
37.795	0.971459	-0.0177383	0.989197
38.002	0.967265	-0.022073	0.989338
38.21	0.983119	-0.00635415	0.989473
38.417	0.982047	-0.00755824	0.989605
38.625	1.01122	0.0214858	0.989733
38.833	1.00979	0.0199333	0.989856
39.04	0.978817	-0.0111584	0.989975
39.248	0.972573	-0.0175179	0.990091
39.456	0.993575	0.00337188	0.990203
39.663	0.980412	-0.00989859	0.990311
39.871	0.999673	0.00925807	0.990415
40.079	0.990169	-0.000347286	0.990517
40.286	0.985863	-0.00475155	0.990614
40.494	1	0.00929357	0.990709
40.702	0.986299	-0.00450241	0.990801
40.909	0.97707	-0.0138197	0.99089
41.117	0.995979	0.00500303	0.990976
41.325	0.963681	-0.027378	0.991059
41.532	1.01703	0.0258925	0.99114
41.74	0.996331	0.00511318	0.991218
41.948	0.993306	0.00201333	0.991293
42.155	0.992445	0.00107895	0.991366
42.363	1.03502	0.0435869	0.991437
42.571	0.976621	-0.0148836	0.991505
42.778	0.991091	-0.000479815	0.991571
42.986	0.984819	-0.00681625	0.991635
43.194	0.995613	0.00391617	0.991697
43.401	0.971756	-0.0200011	0.991757
43.609	0.987771	-0.00404423	0.991815
43.817	0.968577	-0.0232938	0.991871
44.024	0.974661	-0.0172648	0.991926
44.232	0.999403	0.00742466	0.991978
44.44	0.997494	0.00546509	0.992029
44.647	1.03663	0.0445517	0.992079
44.855	0.993549	0.00142305	0.992126
45.063	0.991082	-0.00109005	0.992172
45.27	0.964168	-0.0280494	0.992217
45.478	0.97924	-0.0130203	0.99226
45.686	0.988336	-0.0039661	0.992302
45.893	0.981815	-0.0105276	0.992342
46.101	0.995495	0.0031136	0.992382
46.309	0.996997	0.00457756	0.99242
46.516	1.01034	0.0178878	0.992456
46.724	0.979361	-0.0131311	0.992492
46.932	0.995582	0.00305574	0.992526
47.139	0.98335	-0.00920909	0.992559
47.347	0.995327	0.00273597	0.992591
47.555	1.00657	0.0139499	0.992623
47.762	0.998132	0.00547924	0.992653
47.97	0.976785	-0.0158967	0.992682
48.178	0.965961	-0.0267496	0.99271
48.385	0.977165	-0.0155725	0.992738
48.593	1.00256	0.00979889	0.992764
48.801	1.00377	0.010985	0.99279
49.008	0.98813	-0.00468406	0.992814
49.216	1.00421	0.0113713	0.992838
49.424	0.967965	-0.0248963	0.992862
49.631	1.01254	0.0196519	0.992884
49.839	1.01296	0.0200551	0.992906
50.047	0.986619	-0.00630735	0.992927
50.254	0.997573	0.00462565	0.992947
50.462	0.999097	0.00612996	0.992967
50.67	1.00537	0.0123833	0.992986
50.877	0.984112	-0.00889183	0.993004
51.085	0.986382	-0.00663991	0.993022
51.293	0.980982	-0.0120573	0.993039
51.5	0.993377	0.000320565	0.993056
51.708	0.976644	-0.0164281	0.993072
51.916	1.0204	0.0273081	0.993088
52.123	1.00405	0.0109482	0.993103
52.331	0.983612	-0.00950598	0.993118
52.539	0.988286	-0.00484585	0.993132
52.746	0.996632	0.00348588	0.993146
52.954	1.00172	0.00856264	0.993159
53.162	0.984952	-0.00822007	0.993172
53.369	1.0037	0.0105148	0.993184
53.577	0.982961	-0.010235	0.993196
53.784	0.968626	-0.0245825	0.993208
53.992	0.976911	-0.0163082	0.993219
54.2	1.00949	0.0162609	0.99323
54.407	0.985798	-0.00744314	0.993241
54.615	0.979472	-0.0137794	0.993251
54.823	0.997866	0.00460515	0.993261
55.03	0.9856	-0.00767076	0.99327
55.238	0.99344	0.000160157	0.99328
55.446	0.997197	0.00390875	0.993289
55.653	0.983487	-0.00981011	0.993297
55.861	1.00627	0.0129642	0.993306
56.069	1.00396	0.010649	0.993314
56.276	0.963339	-0.0299823	0.993322
56.484	1.0122	0.018869	0.993329
56.692	1.01056	0.0172281	0.993337
56.899	1.01442	0.0210764	0.993344
57.107	0.9896	-0.00375033	0.993351
57.315	0.989802	-0.00355521	0.993357
57.522	0.994012	0.000648009	0.993364
57.73	0.992509	-0.000861325	0.99337
57.938	0.978614	-0.0147621	0.993376
58.145	1.00715	0.0137713	0.993382
58.353	1.02079	0.0274052	0.993388
58.561	1.02447	0.031075	0.993393
58.768	0.983479	-0.00992002	0.993399
58.976	0.979001	-0.0144032	0.993404
59.184	1.01514	0.0217359	0.993409
59.391	1.00194	0.00852849	0.993414
59.599	1.00117	0.00775488	0.993418
59.807	0.988619	-0.00480353	0.993423
60.014	0.986146	-0.00728096	0.993427
