# Supplementary material for: Programmable synthetic cell networks regulated by tuneable reaction rates
Source: Nat Commun. 2022 Jul 6;13:3885. doi: 10.1038/s41467-022-31471-5 (PMC9259615; doi:10.1038/s41467-022-31471-5)
Supplement: Supplementary file 4 — Source Data [file 41467_2022_31471_MOESM4_ESM.zip › source data/Fig. S14_right_source data.xlsx]

## Sheet: Fig S14 r
Exeprimental Data			Fitting Curve
Time (min)	Fluorescence (RFU)		F(x) = L/(1+exp^(-k*(x-x0)))
0	0		coefficients (with 95% confidence bounds)
1	0.0061915		L = 0.9349 (0.8941,0.9756)
2	0.00827489		k = 0.1606 (0.1502,0.171)
3	0.00889111		x0=26.82 (26.12,27.6)
4	0.00319845
5	0.00645559		Goodness of fit:
6	0.00586872		SSE: 0.01083
7	0.00795211		R-square: 0.9968
8	0.0280231		Adjusted R-square: 0.9967
9	0.0211861		RMSE:0.01688
10	0.0281112
11	0.0475073
12	0.0603598
13	0.0813991
14	0.0990053
15	0.123008
16	0.143255
17	0.17075
18	0.194988
19	0.224244
20	0.252384
21	0.289885
22	0.317351
23	0.344259
24	0.373896
25	0.402799
26	0.436046
27	0.471551
28	0.499897
29	0.53734
30	0.569207
31	0.59902
32	0.634144
33	0.666569
34	0.69468
35	0.727515
36	0.757006
37	0.7872
38	0.81314
39	0.827606
40	0.859386
41	0.874586
42	0.88647
43	0.903782
44	0.911999
45	0.914317
46	0.923824
47	0.925174
48	0.927873
49	0.93295
50	0.929018
51	0.941841
52	0.948121
53	0.956748
54	0.953226
55	0.959359
56	0.963673
57	0.962293
58	0.968221
59	0.972534
60	0.964406
61	0.972593
62	0.952551
63	0.965697
64	0.966988
65	0.96467
66	0.96602
67	0.963115
68	0.973444
69	0.97362
70	0.976907
71	0.976056
72	0.978256
73	0.971566
74	0.973826
75	0.981954
76	0.981866
77	0.980927
78	0.974178
79	0.978843
80	0.979107
81	0.977317
82	0.981807
83	0.979812
84	0.98257
85	0.9745
86	0.970979
87	0.978697
88	0.984066
89	0.980809
90	0.985093
91	0.982365
92	0.977288
93	0.972828
94	0.986795
95	0.988703
96	0.976496
97	0.984184
98	0.973943
99	0.972182
100	0.990903
101	0.982012
102	0.982423
103	0.982629
104	0.971361
105	0.98213
106	0.98122
107	0.970158
108	0.989642
109	0.989612
110	0.973121
111	0.975704
112	0.982365
113	0.978667
114	0.979782
115	0.984976
116	0.976672
117	0.974647
118	0.973239
119	0.978931
120	0.984066
121	0.976995
122	0.976877
123	0.986971
124	0.993544
125	0.976114
126	0.972887
127	0.981514
128	0.989114
129	0.992371
130	0.984272
131	0.981249
132	0.98568
133	0.983304
134	0.995217
135	0.988644
136	0.981279
137	0.980428
138	0.984565
139	0.976437
140	1
141	0.98659
142	0.992576
143	0.988292
144	0.989935
145	0.985592
146	0.98612
147	0.992664
148	0.98213
149	0.989348
150	0.987324
