# Supplementary material for: Programmable synthetic cell networks regulated by tuneable reaction rates
Source: Nat Commun. 2022 Jul 6;13:3885. doi: 10.1038/s41467-022-31471-5 (PMC9259615; doi:10.1038/s41467-022-31471-5)
Supplement: Supplementary file 4 — Source Data [file 41467_2022_31471_MOESM4_ESM.zip › source data/Fig. 2e(ii)_source data.xlsx]

## Sheet: Fig 2e(ii)
Time (s)	Fluorescence (RFU)
0	1
0.1041	1.02303
0.2082	0.975435
0.3123	0.996501
0.4164	0.981165
0.5205	1.0215
0.6246	0.978035
0.7287	0.991504
0.8327	1.01347
0.9368	0.989978
1.0409	0.388912
1.145	0.422974
1.2491	0.43863
1.3532	0.470281
1.4573	0.44242
1.5614	0.484737
1.6655	0.49911
1.7696	0.482686
1.8737	0.502926
1.9778	0.488339
2.0819	0.490987
2.186	0.519451
2.2901	0.500026
2.3942	0.534641
2.4982	0.554054
2.6023	0.502932
2.7064	0.529751
2.8105	0.521947
2.9146	0.541003
3.0187	0.541359
3.1228	0.538189
3.2269	0.534621
3.331	0.53475
3.4351	0.555149
3.5392	0.562138
3.6433	0.53452
3.7474	0.545712
3.8515	0.546294
3.9556	0.574875
4.0597	0.561315
4.1637	0.586816
4.2678	0.562439
4.3719	0.569795
4.476	0.573373
4.5801	0.581192
4.6842	0.562358
4.7883	0.569712
4.8924	0.548786
4.9965	0.578732
5.1006	0.571412
5.2047	0.571367
5.3088	0.5621
5.4129	0.555367
5.517	0.564702
5.6211	0.569728
5.7251	0.590049
5.8292	0.566493
5.9333	0.596836
6.0374	0.59327
6.1415	0.58409
6.2456	0.267047
6.3497	0.29578
6.4538	0.280732
6.5579	0.310172
6.662	0.303188
6.7661	0.324281
6.8702	0.333231
6.9743	0.339089
7.0784	0.335316
7.1825	0.334355
7.2866	0.365466
7.3906	0.358585
7.4947	0.349503
7.5988	0.376142
7.7029	0.342996
7.807	0.362833
7.9111	0.363943
8.0152	0.364062
8.1193	0.369505
8.2234	0.369671
8.3275	0.357975
8.4316	0.370391
8.5357	0.366492
8.6398	0.379807
8.7439	0.391184
8.848	0.375202
8.9521	0.391972
9.0561	0.397716
9.1602	0.397246
9.2643	0.409197
9.3684	0.392895
9.4725	0.402433
9.5766	0.367131
9.6807	0.38734
9.7848	0.384883
9.8889	0.412179
9.993	0.397979
10.0971	0.414059
10.2012	0.392798
10.3053	0.379987
10.4094	0.38676
10.5135	0.413303
10.6176	0.385457
10.7216	0.400581
10.8257	0.403891
10.9298	0.425608
11.0339	0.40472
11.138	0.426075
11.2421	0.405733
11.3462	0.389498
11.4503	0.215783
11.5544	0.232794
11.6585	0.235897
11.7626	0.242202
11.8667	0.258459
11.9708	0.248101
12.0749	0.252486
12.179	0.257982
12.283	0.260532
12.3871	0.250105
12.4912	0.271171
12.5953	0.280034
12.6994	0.278648
12.8035	0.282729
12.9076	0.270991
13.0117	0.273055
13.1158	0.298619
13.2199	0.302724
13.324	0.285474
13.4281	0.293307
13.5322	0.296149
13.6363	0.290789
13.7404	0.285959
13.8445	0.310706
13.9485	0.285718
