# Supplementary material for: Programmable synthetic cell networks regulated by tuneable reaction rates
Source: Nat Commun. 2022 Jul 6;13:3885. doi: 10.1038/s41467-022-31471-5 (PMC9259615; doi:10.1038/s41467-022-31471-5)
Supplement: Supplementary file 4 — Source Data [file 41467_2022_31471_MOESM4_ESM.zip › source data/Fig. 2e(i)_source data.xlsx]

## Sheet: Fig. 2e(i)
Time (s)	Fluorescence (RFU)
0	1.00821
0.168	1.01315
0.336	1.00252
0.504	0.998595
0.672	1.00882
0.84	1.00403
1.008	0.993337
1.176	0.997792
1.344	0.97887
1.512	1.00866
1.679	0.993163
1.847	1.00384
2.015	0.987187
2.183	1.00957
2.351	0.998479
2.519	1.00152
2.687	1.01117
2.855	1.00814
3.023	1.01844
3.191	1.00109
3.359	0.996385
3.527	0.996492
3.695	1.00017
3.863	1.01003
4.031	1.00934
4.199	1.02872
4.367	0.990546
4.535	0.995527
4.702	1.00526
4.87	1.00788
5.038	0.998627
5.206	1.01505
5.374	0.992698
5.542	1.00982
5.71	1.00929
5.878	1.01346
6.046	1.01933
6.214	1.00635
6.382	0.984379
6.55	1.01692
6.718	1.03529
6.886	0.98791
7.054	1.0106
7.222	0.992899
7.39	0.999655
7.558	1.02172
7.725	1.01204
7.893	1.01896
8.061	1.00663
8.229	1.01161
8.397	0.749846
8.565	0.650202
8.733	0.643364
8.901	0.657117
9.069	0.695735
9.237	0.702205
9.405	0.721497
9.573	0.731351
9.741	0.755123
9.909	0.743288
10.077	0.749636
10.245	0.76109
10.413	0.774393
10.581	0.790638
10.748	0.823694
10.916	0.778626
11.084	0.808719
11.252	0.805669
11.42	0.805805
11.588	0.823027
11.756	0.832422
11.924	0.84037
12.092	0.862947
12.26	0.863194
12.428	0.864445
12.596	0.881037
12.764	0.871473
12.932	0.899007
13.1	0.858746
13.268	0.883805
13.436	0.867675
13.604	0.896206
13.771	0.912091
13.939	0.898054
14.107	0.910378
14.275	0.897926
14.443	0.914888
14.611	0.933561
14.779	0.909662
14.947	0.906154
15.115	0.905178
15.283	0.930232
15.451	0.903003
15.619	0.917745
15.787	0.926851
15.955	0.946567
16.123	0.954547
16.291	0.909733
16.459	0.916834
16.627	0.957567
16.794	0.931772
16.962	0.931336
17.13	0.960193
17.298	0.941523
17.466	0.963829
17.634	0.954531
17.802	0.938294
17.97	0.932002
18.138	0.954135
18.306	0.937648
18.474	0.936153
18.642	0.956026
18.81	0.971563
18.978	0.984038
19.146	0.959183
19.314	0.962784
19.482	0.943579
19.65	0.957
19.817	0.959889
19.985	0.939611
20.153	0.968891
20.321	0.951609
20.489	0.960601
20.657	0.983669
20.825	0.966093
20.993	0.964054
21.161	0.972298
21.329	0.949496
21.497	0.955985
21.665	0.95503
21.833	0.971773
22.001	0.954649
22.169	0.979189
22.337	0.950921
22.505	0.970619
22.673	0.965804
22.84	0.961035
23.008	0.971808
23.176	1.00418
23.344	0.969687
23.512	0.929589
23.68	0.98015
23.848	0.971156
24.016	0.967123
24.184	0.941838
24.352	0.975957
24.52	0.973207
24.688	0.983086
24.856	0.998687
25.024	0.962095
25.192	0.962999
25.36	0.975056
25.528	0.987025
25.696	0.978476
25.863	1.00704
26.031	0.989514
26.199	0.975648
26.367	0.972972
26.535	1.00806
26.703	0.995808
26.871	0.983123
27.039	0.978839
27.207	0.962036
27.375	0.996547
27.543	0.983775
27.711	0.992959
27.879	0.990204
28.047	0.959848
28.215	0.989211
28.383	1.00737
28.551	0.964739
28.719	0.980434
28.886	0.974342
29.054	0.983419
29.222	0.995376
29.39	0.990278
29.558	0.987475
29.726	0.993452
29.894	0.970782
30.062	1.00014
30.23	0.977275
30.398	1.01591
30.566	0.972595
30.734	0.966135
30.902	0.980388
31.07	0.981648
31.238	1.01141
31.406	1.00845
31.574	0.978189
31.742	0.970634
31.909	0.992492
32.077	0.980532
32.245	0.998625
32.413	0.988134
32.581	0.984571
32.749	0.996121
32.917	0.983562
33.085	0.975924
33.253	0.992865
33.421	0.963362
33.589	1.0183
33.757	0.995298
33.925	0.992969
34.093	0.9938
34.261	1.03788
34.429	0.979425
34.597	0.992755
34.765	0.98746
34.932	0.993164
35.1	0.973642
35.268	0.991456
35.436	0.965976
35.604	0.978152
35.772	1.00144
35.94	0.996416
36.108	1.02527
36.276	0.993289
36.444	0.994552
36.612	0.962165
36.78	0.975676
36.948	0.987283
37.116	0.980447
37.284	0.992578
37.452	0.99682
37.62	1.0142
37.788	0.981756
37.956	0.995747
38.123	0.982111
38.291	0.998082
38.459	1.00853
38.627	0.99813
38.795	0.974999
38.963	0.966337
39.131	0.97638
39.299	1.00075
39.467	1.00551
39.635	0.986316
39.803	1.00575
39.971	0.96704
40.139	1.0134
40.307	1.0103
40.475	0.985849
40.643	0.999525
40.811	1
40.979	1.00126
41.146	0.982427
41.314	0.986198
41.482	0.981514
41.65	0.994082
41.818	0.975793
41.986	1.01891
42.154	1.00297
42.322	0.982476
42.49	0.989663
42.658	0.999187
42.826	1.00138
42.994	0.985502
43.162	1.00707
43.33	0.983718
43.498	0.967818
43.666	0.977637
43.834	1.00535
44.002	0.984787
44.169	0.978953
44.337	0.997757
44.505	0.984062
44.673	0.994087
44.841	0.995282
45.009	0.981506
45.177	1.00378
45.345	1.0028
45.513	0.965647
45.681	1.01039
45.849	1.00955
46.017	1.0136
46.185	0.989887
46.353	0.99194
46.521	0.997137
46.689	0.993527
46.857	0.979725
47.025	1.00561
47.192	1.02161
47.36	1.02725
47.528	0.98323
47.696	0.978388
47.864	1.01543
48.032	1.00104
48.2	0.999265
48.368	0.986955
48.536	0.986191
48.704	0.97621
48.872	0.964893
49.04	0.993105
49.208	1.01448
49.376	0.990267
49.544	0.9972
49.712	0.985645
49.88	0.981337
50.048	0.980143
50.215	0.989252
50.383	1.0013
50.551	0.950045
50.719	0.994012
50.887	1.02174
51.055	0.972775
51.223	1.00361
51.391	0.992876
51.559	0.982315
51.727	1.00018
51.895	0.99976
52.063	0.98482
52.231	1.00553
52.399	0.97696
52.567	0.992745
52.735	0.983206
52.903	0.995743
53.071	0.993895
53.238	1.00801
53.406	1.01074
53.574	1.01341
53.742	1.02435
53.91	1.00734
54.078	0.994389
54.246	1.01467
54.414	0.989476
54.582	0.980786
54.75	1.00085
54.918	0.95677
55.086	0.985318
55.254	1.009
55.422	0.987771
55.59	0.985146
55.758	0.98821
55.926	1.01485
56.094	0.982508
56.261	1.00066
56.429	1.00029
56.597	0.981846
56.765	0.981744
56.933	0.997461
57.101	0.985397
57.269	1.00801
57.437	1.00701
57.605	0.99904
57.773	0.965261
57.941	0.999764
58.109	1.01597
58.277	1.01284
58.445	1.00127
58.613	1.00279
58.781	0.995752
58.949	0.978938
59.117	1.01883
59.284	0.969851
59.452	1.00695
59.62	1.02897
59.788	1.00842
59.956	0.980745
60.124	1.03778
60.292	1.00094
60.46	0.982456
60.628	0.987363
60.796	0.995423
60.964	0.996129
61.132	1.00556
61.3	1.00689
61.468	0.987732
61.636	1.00322
61.804	0.97375
61.972	0.989024
62.14	1.01536
62.307	0.987426
62.475	0.984869
62.643	1.00128
62.811	0.967333
62.979	0.995585
63.147	1.00153
63.315	0.988388
63.483	0.971323
63.651	0.985155
63.819	1.0045
63.987	0.998935
64.155	0.987187
64.323	0.985311
64.491	0.988178
63.05	1.00835
63.218	1.00031
63.386	0.998085
63.554	1.00506
63.722	1.00102
63.89	1.00416
64.058	0.999736
64.225	1.01494
64.393	1.0023
64.561	1.01708
64.729	1.0168
64.897	0.598998
65.065	0.621804
65.233	0.639456
65.401	0.647373
65.569	0.662963
65.737	0.678229
65.905	0.693044
66.073	0.69572
66.241	0.719774
66.409	0.727986
66.577	0.742847
66.745	0.745553
66.913	0.76292
67.081	0.76339
67.248	0.780973
67.416	0.786582
67.584	0.793856
67.752	0.804199
67.92	0.806179
68.088	0.819418
68.256	0.827623
68.424	0.824733
68.592	0.849772
68.76	0.835807
68.928	0.861256
69.096	0.853142
69.264	0.857928
69.432	0.855914
69.6	0.866976
69.768	0.878909
69.936	0.874178
70.104	0.877724
70.271	0.885174
70.439	0.895087
70.607	0.896693
70.775	0.898935
70.943	0.898932
71.111	0.896329
71.279	0.893759
71.447	0.899751
71.615	0.911186
71.783	0.921359
71.951	0.914589
72.119	0.904319
72.287	0.917354
72.455	0.930667
72.623	0.919378
72.791	0.927075
72.959	0.927578
73.127	0.925692
73.294	0.930422
73.462	0.924511
73.63	0.938899
73.798	0.926612
73.966	0.938652
74.134	0.935393
74.302	0.936265
74.47	0.949764
74.638	0.952375
74.806	0.936069
74.974	0.939247
75.142	0.946267
75.31	0.951081
75.478	0.950138
75.646	0.945074
75.814	0.942842
75.982	0.947886
76.15	0.942582
76.317	0.942627
76.485	0.956797
76.653	0.943628
76.821	0.968814
76.989	0.975599
77.157	0.949408
77.325	0.952585
77.493	0.960878
77.661	0.963533
77.829	0.945357
77.997	0.955946
78.165	0.961989
78.333	0.962236
78.501	0.966829
78.669	0.969713
78.837	0.966863
79.005	0.97243
79.173	0.94999
79.34	0.969521
79.508	0.964229
79.676	0.968983
79.844	0.966805
80.012	0.972791
80.18	0.970232
80.348	0.966333
80.516	0.954935
80.684	0.968621
80.852	0.980741
81.02	0.974214
81.188	0.976011
81.356	0.968873
81.524	0.961676
81.692	0.977798
81.86	0.969489
82.028	0.972219
82.196	0.975895
82.363	0.968713
82.531	0.971512
82.699	0.967317
82.867	0.964335
83.035	0.980597
83.203	0.969175
83.371	0.985979
83.539	0.97176
83.707	0.971752
83.875	0.990397
84.043	0.977141
84.211	0.971554
84.379	0.977155
84.547	0.993814
84.715	0.986608
84.883	0.978691
85.051	0.97436
85.219	0.963592
85.386	0.986359
85.554	0.991979
85.722	0.980913
85.89	0.984427
86.058	0.977133
86.226	0.980294
86.394	0.977749
86.562	0.968932
86.73	0.996024
86.898	0.980585
87.066	0.979917
87.234	0.978975
87.402	0.978615
87.57	0.979267
87.738	0.989067
87.906	0.976154
88.074	0.976303
88.242	0.974231
88.409	0.978023
88.577	0.978449
88.745	0.978259
88.913	0.989582
89.081	0.982869
89.249	0.988456
89.417	0.988214
89.585	0.983835
89.753	0.97509
89.921	0.992499
90.089	0.985089
90.257	1.00627
90.425	0.975414
90.593	0.977529
90.761	0.985612
90.929	0.986454
91.097	0.990238
91.265	0.991412
91.432	0.995906
91.6	0.996789
91.768	1.00514
91.936	0.982453
92.104	0.981038
92.272	0.975506
92.44	0.977779
92.608	0.986108
92.776	0.99373
92.944	0.990689
93.112	0.999431
93.28	0.996253
93.448	0.983086
93.616	0.985226
93.784	0.981838
93.952	0.979373
94.12	0.990268
94.288	0.984416
94.456	0.983429
94.623	0.988961
94.791	0.993258
94.959	0.989814
95.127	0.980407
95.295	0.969491
95.463	0.992692
95.631	0.997351
95.799	0.991828
95.967	0.982025
96.135	0.991714
96.303	0.991877
96.471	0.992899
96.639	0.984902
96.807	0.991922
96.975	0.985066
97.143	0.991781
97.311	0.995784
97.479	0.991479
97.646	0.976247
97.814	0.996567
97.982	0.985279
98.15	0.999915
98.318	0.992578
98.486	0.983791
98.654	0.983307
98.822	0.999287
98.99	0.989917
99.158	0.986573
99.326	0.991109
99.494	0.991888
99.662	0.985831
99.83	0.988514
99.998	0.97858
100.166	0.986109
100.334	0.985483
100.502	0.982833
100.669	0.983016
100.837	0.991396
101.005	0.986975
101.173	0.973653
101.341	0.998578
101.509	0.991633
101.677	0.986101
101.845	0.987684
102.013	1.00448
102.181	0.983794
102.349	0.997104
102.517	1.00224
102.685	0.986554
102.853	0.992676
103.021	0.997728
103.189	0.992257
103.357	0.996009
103.525	0.999782
103.692	0.994695
103.86	0.98496
104.028	0.987059
104.196	0.990133
104.364	0.983844
104.532	0.986123
104.7	0.990794
104.868	0.985621
105.036	0.997089
105.204	0.988066
105.372	0.984625
105.54	0.993375
105.708	0.996375
105.876	0.981027
106.044	1.00025
106.212	0.990779
106.38	1.00233
106.548	0.991186
106.715	0.990036
106.883	0.985078
107.051	0.995415
107.219	0.990415
107.387	0.989448
107.555	0.999126
107.723	1.00402
107.891	0.994236
108.059	0.989742
108.227	0.991523
108.395	0.986858
108.563	0.979477
108.731	0.98038
108.899	0.991517
109.067	0.987334
109.235	0.991306
109.403	0.998993
109.571	0.989071
109.738	0.993545
109.906	0.998549
110.074	0.992774
110.242	0.981305
110.41	1.00548
110.578	0.995051
110.746	0.989385
110.914	0.987315
111.082	0.992846
111.25	0.992192
111.418	0.998477
111.586	0.994862
111.754	0.983561
111.922	1.01167
112.09	0.995788
112.258	0.988867
112.426	1.0023
112.594	0.986411
112.761	0.993866
112.929	0.998846
113.097	0.985573
113.265	0.997861
113.433	0.99628
113.601	0.984736
113.769	0.988587
113.937	0.999603
114.105	1.00584
114.273	0.994317
114.441	0.993554
114.609	0.994261
114.777	0.994756
114.945	0.996281
115.113	0.983782
115.281	0.996438
115.449	0.986865
115.617	0.985818
115.784	0.988492
115.952	0.986628
116.12	1.0016
116.288	0.99478
116.456	1.00096
116.624	0.990581
116.792	0.997349
116.96	0.996644
117.128	0.987661
117.296	0.979509
117.464	1.00403
117.632	0.991077
117.8	0.989935
117.968	0.997514
118.136	0.994719
118.304	0.983579
118.472	0.989222
118.64	0.987495
118.807	0.998281
118.975	0.99201
119.143	0.997555
119.311	0.997959
119.479	0.984906
119.647	0.995545
119.815	0.991959
119.983	0.991691
120.151	0.999819
120.319	0.989248
120.487	0.994061
120.655	0.981855
120.823	0.992572
120.991	0.986892
