# Supplementary material for: Programmable synthetic cell networks regulated by tuneable reaction rates
Source: Nat Commun. 2022 Jul 6;13:3885. doi: 10.1038/s41467-022-31471-5 (PMC9259615; doi:10.1038/s41467-022-31471-5)
Supplement: Supplementary file 4 — Source Data [file 41467_2022_31471_MOESM4_ESM.zip › source data/Fig. S14_left_source data.xlsx]

## Sheet: Fig S14 l
Exeprimental Data			Fitting Curve:
Time (min)	Fluorescence (RFU)		F(x) = L/(1+exp^(-k*(x-x0)))
0	0		coefficients (with 95% confidence bounds)
1	0.00721249		L = 0.867 (0.8405,0.8936)
2	0.00929067		k = 0.09348 (0.08699, 0.0961)
3	0.00663183		x0=45.37 (44.43,46.32)
4	0.0099019
5	0.0106659		Goodness of fit:
6	0.00748755		SSE: 0.02024
7	0.00757923		R-square: 0.9963
8	0.0220653		Adjusted R-square: 0.9962
9	0.0113077		RMSE:0.01713
10	0.00742642
11	0.0108799
12	0.00941292
13	0.0114911
14	0.0146389
15	0.0173894
16	0.0262828
17	0.0300419
18	0.0333119
19	0.0487455
20	0.0568748
21	0.0710858
22	0.0837688
23	0.0950766
24	0.104917
25	0.114055
26	0.13285
27	0.143822
28	0.156474
29	0.169463
30	0.184255
31	0.204609
32	0.210843
33	0.233642
34	0.249351
35	0.26127
36	0.280095
37	0.295712
38	0.315119
39	0.324776
40	0.348614
41	0.364261
42	0.378748
43	0.391583
44	0.405978
45	0.426912
46	0.440604
47	0.45998
48	0.477155
49	0.495889
50	0.505394
51	0.533419
52	0.552948
53	0.56068
54	0.579781
55	0.589469
56	0.611778
57	0.631001
58	0.647963
59	0.664252
60	0.684912
61	0.69023
62	0.703249
63	0.724275
64	0.731885
65	0.741573
66	0.753308
67	0.77788
68	0.783228
69	0.791999
70	0.816051
71	0.804651
72	0.812231
73	0.833563
74	0.84432
75	0.862871
76	0.862779
77	0.875279
78	0.877846
79	0.883378
80	0.884203
81	0.893585
82	0.902754
83	0.893677
84	0.906115
85	0.911433
86	0.90581
87	0.91724
88	0.913511
89	0.931084
90	0.918676
91	0.929006
92	0.932398
93	0.936707
94	0.942117
95	0.941597
96	0.938541
97	0.941628
98	0.941139
99	0.952599
100	0.946884
101	0.954983
102	0.953486
103	0.946212
104	0.947587
105	0.947129
106	0.973167
107	0.957336
108	0.967574
109	0.963479
110	0.950979
111	0.96626
112	0.963357
113	0.965527
114	0.951224
115	0.954372
116	0.957764
117	0.962226
118	0.980502
119	0.972342
120	0.977782
121	0.977965
122	0.970447
123	0.976773
124	0.981082
125	0.990495
126	0.966138
127	0.977782
128	0.972495
129	0.983833
130	0.992146
131	0.985667
132	0.978332
133	0.975062
134	0.993552
135	0.988295
136	0.986095
137	0.982213
138	0.973412
139	0.971395
140	0.981235
141	0.985025
142	0.981663
143	0.98203
144	1
145	0.98365
146	0.993093
147	0.991198
148	0.979371
149	0.991779
150	0.981419
