# Supplementary material for: Programmable synthetic cell networks regulated by tuneable reaction rates
Source: Nat Commun. 2022 Jul 6;13:3885. doi: 10.1038/s41467-022-31471-5 (PMC9259615; doi:10.1038/s41467-022-31471-5)
Supplement: Supplementary file 4 — Source Data [file 41467_2022_31471_MOESM4_ESM.zip › source data/Fig. S6 left_source data.xlsx]

## Sheet: Fig S6 left
	Experimental Data
	Template DNA Concentration (µM)	Fluorescence of DNA (RFU)	STD fluorescence of DNA (RFU)
	0	60.905	1.49051
	0.031	161.795	50.0074
	0.063	267.59	71.8028
	0.125	502.37	107.748
	0.25	1126.11	177.735
	0.5	2094.74	269.271
	1	3954.61	227.266
	The source data is extracted from 16-bit fluorescence image, matrix linearized

## Sheet: source data
Primer concentration	0 µM	0.031 µM	0.063 µM	0.125 µM	0.25 µM	0.5 µM	1 µM
	61	131	157	255	870	1656	3578
	62	154	178	484	801	1509	3416
	63	121	231	273	689	1542	3108
	63	88	137	530	1022	1847	3392
	62	93	235	446	735	1565	3518
	62	193	284	351	922	1762	3312
	61	192	159	475	936	1781	3255
	60	138	222	562	1079	2102	3216
	59	84	137	430	944	1814	3319
	59	84	288	414	901	1561	3242
	59	141	264	450	1157	1746	3194
	58	98	233	312	874	1849	3043
	58	142	207	536	957	1491	3737
	58	183	260	479	1027	1730	3368
	58	146	277	394	981	1769	3900
	60	138	208	460	1057	1751	3489
	60	143	250	449	1160	1886	3246
	61	114	183	517	764	1506	2699
	61	157	298	400	962	1832	3279
	61	118	237	415	1240	1433	3430
	61	192	180	346	1106	1625	3512
	61	148	253	393	907	2281	3801
	62	88	307	294	927	2061	3713
	63	168	182	608	811	1590	3441
	63	146	258	410	836	1715	3595
	62	242	233	523	1018	1452	3788
	62	198	270	304	1004	1732	3423
	62	117	155	274	852	1515	2994
	62	151	307	260	1012	1633	3329
	62	200	260	419	785	1820	3220
	62	112	203	349	934	1552	3546
	64	72	347	377	1126	1591	3331
	65	156	163	444	1014	1589	3823
	65	116	288	439	921	1550	3666
	64	74	253	546	1046	1497	3321
	62	203	185	445	1150	1559	3680
	60	140	156	238	894	1520	3254
	59	111	251	375	914	1681	3043
	60	139	171	486	991	1798	3377
	60	151	184	448	1031	1793	3871
	60	101	154	367	814	1674	2964
	60	119	188	480	1154	1549	3536
	61	155	220	411	870	1342	3169
	62	134	206	389	776	2047	3320
	61	136	188	375	836	1787	3445
	60	164	218	401	894	1658	3186
	59	122	170	300	979	1376	3454
	60	178	204	300	799	2131	3727
	60	176	174	398	705	1782	3359
	60	131	365	371	936	2013	3352
	60	98	118	355	790	1527	3706
	59	196	217	624	974	1657	4095
	61	63	246	501	863	1720	3895
	63	86	176	422	892	1774	3682
	64	78	239	443	861	1780	3725
	62	102	241	453	1081	1878	4038
	61	77	465	426	723	1679	3174
	61	85	329	361	855	1945	3482
	63	214	266	374	803	1750	3581
	64	168	196	431	1249	1739	3475
	64	143	127	379	923	1822	3093
	64	152	124	457	859	1883	3649
	63	170	252	306	1075	1716	3139
	62	146	201	350	839	1648	3333
	61	99	259	420	980	1625	3798
	60	196	185	469	997	2085	3763
	61	101	226	315	819	2062	3639
	59	103	158	404	990	2055	3303
	59	166	321	488	934	1431	2841
	58	141	203	665	825	1513	3709
	58	172	363	460	832	1949	3866
	58	144	282	354	973	1939	3604
	57	183	316	348	1156	1623	3471
	58	242	225	565	794	1748	4095
	61	122	136	475	1000	1946	3606
	62	80	360	396	971	1954	3600
	61	282	178	314	905	1645	4095
	59	124	238	383	669	1632	3921
	57	127	212	526	1045	2027	3136
	58	156	135	452	847	1796	3878
	60	102	158	410	1023	1922	3726
	62	174	234	503	1057	1925	3750
	63	259	218	466	851	1735	2963
	64	169	175	531	1010	1792	3813
	65	82	242	442	810	1672	3143
	66	188	300	406	1046	1745	3503
	64	199	225	350	1071	1880	3564
	62	190	306	416	1177	1628	3675
	59	133	119	418	863	1531	3605
	58	144	461	351	961	1599	3873
	59	139	207	402	1092	1838	3862
	61	150	234	353	659	1881	3442
	62	236	250	386	891	1991	3664
	62	114	379	394	1106	2243	3785
	61	125	119	341	1065	1626	3585
	61	123	142	359	1367	1806	3841
	61	107	237	470	861	1739	4095
	61	111	258	289	909	1713	3398
	61	138	218	473	981	1384	3569
	59	160	250	350	784	2012	3751
	59	171	268	341	799	1946	4095
	59	185	209	470	1115	1726	3524
	59	80	239	519	1044	1968	4094
	58	120	193	599	1062	1697	3610
	58	124	221	397	864	1892	3990
	58	125	170	684	984	1412	3607
	60	162	243	431	951	1877	4095
	61	205	220	584	1044	1904	3381
	61	169	224	397	1052	2055	3919
	61	83	189	407	903	1543	3428
	60	140	313	354	961	1808	3642
	61	115	164	388	1083	1553	3534
	61	174	263	316	926	1800	3400
	61	167	346	448	1203	2038	3827
	61	104	256	493	894	1745	3711
	60	160	192	396	1009	2032	3538
	59	118	212	427	795	1459	3598
	58	121	213	361	891	2145	3600
	57	136	182	409	1076	2057	3434
	59	183	243	607	1126	1734	3863
	59	228	248	373	1015	1700	3649
	60	207	164	548	929	1675	4095
	59	106	234	482	1206	2012	3408
	59	246	255	288	893	2026	3701
	59	161	222	577	651	1659	3072
	60	142	249	494	1108	1766	3561
	60	135	309	419	1031	1910	3737
	58	168	201	393	942	1748	3641
	57	214	287	448	990	1827	3955
	57	127	167	462	1039	1928	3870
	58	174	311	536	1324	1698	4041
	59	162	261	457	744	1959	3855
	60	99	200	499	1143	1915	4095
	60	112	227	450	998	2243	3500
	60	108	170	506	872	1930	3839
	61	186	234	440	876	1770	3732
	61	144	194	446	1105	2004	3787
	62	207	306	364	951	1903	4095
	61	241	175	461	787	1936	3764
	61	126	290	421	1037	2084	3291
	61	128	179	517	924	1775	3597
	62	111	197	480	1293	1765	3661
	61	117	141	455	856	2145	3717
	60	158	221	391	893	1705	3991
	59	138	220	507	998	1699	4095
	59	121	218	272	792	2030	3580
	61	105	261	389	830	1928	4095
	64	179	190	549	974	2167	3767
	65	225	198	508	918	2095	4008
	65	140	249	488	1174	1496	4053
	63	133	273	406	1046	2231	3891
	62	155	270	501	1086	1948	3610
	62	142	211	368	1169	1543	3840
	63	125	330	420	1196	2298	3786
	63	130	296	526	1034	1446	3521
	63	184	214	536	1232	1530	3682
	63	210	280	424	717	1980	3757
	63	139	142	302	972	1767	3645
	63	84	330	490	887	1801	3504
	62	149	202	470	898	1644	3692
	62	135	232	346	1021	2060	3507
	62	79	258	549	1182	2059	3549
	61	144	380	642	1144	1633	4095
	61	127	155	632	1196	2272	3845
	61	208	194	364	899	1698	3719
	61	220	265	388	1068	2046	3660
	62	115	215	438	832	2145	4018
	62	190	274	505	1190	1811	3580
	62	326	210	507	1179	1558	3625
	61	155	253	533	1023	1558	3731
	60	156	210	239	994	1510	3362
	59	233	377	427	798	1455	3693
	58	127	380	372	861	1562	3492
	57	167	332	586	938	2144	3499
	58	164	242	522	1173	2053	3829
	59	198	348	425	1027	2510	3673
	61	108	299	413	1280	2082	3593
	62	128	343	421	996	1988	4046
	62	133	325	381	984	1830	3352
	62	137	184	527	1068	1793	3694
	62	156	314	357	1046	1812	3822
	62	191	328	569	1186	1826	3619
	62	226	202	505	1166	1841	3592
	62	129	150	364	1144	2047	3739
	63	197	265	574	1143	2141	3540
	63	254	167	534	1038	1677	3714
	63	110	276	447	1268	2099	3989
	63	171	242	458	994	1765	3752
	63	129	222	411	788	1532	3215
	62	155	314	435	907	1783	3280
	61	231	196	412	899	1707	3664
	60	70	203	491	1210	1804	3261
	62	163	182	352	776	2099	3831
	64	98	276	658	1124	2035	3440
	65	123	206	620	1229	1551	3550
	63	122	254	563	1162	1876	4095
	62	118	127	526	1001	1783	3121
	60	70	135	450	998	1754	4041
	60	97	244	650	1107	2214	3167
	61	146	210	496	892	1728	3930
	63	155	276	398	1269	1983	3843
	65	95	199	401	657	1680	3920
	64	168	191	450	763	1874	3526
	62	164	358	278	1003	1736	3888
	59	169	125	613	1140	1999	3855
	60	164	211	550	1058	1813	4095
	61	125	186	322	733	1630	3704
	61	186	315	496	1110	1818	4095
	61	83	239	446	904	1941	3843
	61	144	214	353	1079	2366	3568
	63	144	255	351	1252	1816	3733
	64	122	316	603	1251	2009	4095
	64	146	254	322	1199	1917	4095
	63	142	323	425	942	2204	3621
	62	140	225	445	1095	1682	3400
	62	129	280	438	970	2193	3637
	62	172	232	473	1037	1879	3234
	63	288	320	414	732	1947	3740
	62	161	214	611	1142	1934	4036
	61	81	194	545	907	1863	3705
	59	260	317	302	1017	1858	3803
	58	130	282	395	1033	1758	3829
	58	217	191	471	876	1665	4095
	61	312	273	447	1266	1576	3611
	62	178	193	340	949	1798	3565
	63	122	222	443	1107	2116	4095
	62	116	253	411	739	1829	3783
	61	127	250	532	1124	1912	3858
	60	149	298	468	969	1896	3222
	60	177	171	485	1351	1816	3699
	60	193	306	402	982	2146	3583
	59	136	346	482	1084	2091	3783
	58	128	242	586	918	1892	4021
	59	140	322	571	910	1811	3814
	60	137	383	528	877	1775	3417
	61	111	220	413	1299	1744	4069
	62	72	239	320	866	1728	3598
	61	176	259	384	1243	2077	3438
	60	297	255	338	863	2134	3509
	59	112	197	511	969	1860	4095
	58	141	247	498	1120	1834	4039
	58	199	229	466	961	1697	4095
	60	147	199	556	709	1535	4092
	62	172	155	367	948	1932	3662
	63	145	334	515	1162	1900	3918
	63	280	302	335	985	1926	3895
	62	96	255	549	930	1825	4080
	61	164	194	398	924	1808	3603
	61	125	264	432	963	1942	3744
	61	150	326	596	1130	1729	4095
	62	131	175	460	1115	2123	3650
	62	82	195	756	842	1668	3764
	64	196	209	462	1236	1936	3814
	64	135	226	572	1243	2239	3757
	64	118	193	532	1109	1604	3587
	62	72	239	521	677	1874	3979
	60	179	254	464	1276	1895	3281
	60	141	181	476	1195	1667	3418
	63	223	296	520	1074	1605	3598
	65	129	242	541	1031	2325	3681
	66	94	450	289	878	1957	4095
	65	137	313	340	948	2102	3677
	63	106	275	427	1161	1611	3263
	62	208	153	427	960	1938	3866
	63	202	310	355	1069	1866	4095
	63	119	218	413	977	2348	3531
	62	122	347	490	1020	2068	3428
	61	169	109	451	955	1986	4095
	61	204	238	366	1133	2156	3867
	62	208	397	364	1185	1979	4095
	64	165	155	397	1133	2104	4005
	64	144	230	280	977	1851	3449
	64	113	300	390	1133	1910	4020
	63	174	209	320	934	1700	3934
	63	203	247	189	1085	2015	3770
	64	104	235	594	879	2196	3615
	64	149	227	405	880	2113	4095
	63	96	166	376	1300	1726	4095
	62	159	311	499	943	2303	3717
	61	165	175	436	954	2441	3990
	61	165	292	560	1071	2185	3869
	61	159	245	395	929	2298	3784
	61	230	159	518	1092	1700	3914
	60	200	183	635	1166	1859	4095
	60	276	254	517	1059	1529	3837
	59	156	226	268	1320	1795	3858
	58	151	249	373	980	2193	4057
	58	157	220	373	1123	2066	4002
	58	177	234	393	937	2124	3763
	59	252	148	436	1133	1842	4095
	59	133	304	561	1042	2087	3505
	60	73	283	454	918	1969	3833
	61	158	246	556	1018	1840	3807
	63	102	337	384	1204	1682	4095
	62	139	226	416	1068	2104	3745
	61	66	289	531	1090	2106	4095
	58	138	244	376	1149	1623	4095
	58	216	282	504	997	1599	3868
	58	177	217	460	1024	1713	3769
	60	157	163	460	898	2286	4095
	60	112	187	649	1117	2273	3549
	60	151	157	504	999	1962	4020
	58	105	215	608	1447	2083	4095
	58	257	229	606	1185	2005	4095
	57	77	276	543	1065	1750	3875
	58	97	372	420	1062	2407	4095
	58	139	232	455	1133	2032	3538
	59	183	267	602	893	2229	4095
	60	144	281	620	1318	2171	4095
	63	178	283	338	831	2207	3815
	64	240	243	465	1035	1984	3460
	64	112	314	387	1090	2036	4095
	61	139	271	415	1243	1781	3735
	61	179	213	522	1067	2480	3697
	61	163	211	505	1216	1946	3895
	62	219	293	339	982	1733	3773
	63	199	187	446	996	2053	4095
	64	163	168	403	1076	2232	3570
	65	161	315	383	831	2061	3692
	65	89	245	607	1100	1815	4039
	63	189	203	417	1023	1944	4095
	61	56	147	520	906	2122	3726
	59	164	225	426	1084	2100	3564
	58	113	303	445	795	1933	3870
	60	103	333	520	1003	1896	3775
	61	147	332	348	921	2118	4095
	63	121	154	334	631	2172	3545
	64	190	170	459	1162	2224	3837
	65	214	230	490	1023	1725	4035
	63	204	224	348	982	2030	4095
	62	209	147	460	1097	2159	3740
	60	85	281	635	1292	2227	4033
	59	166	319	320	847	2083	3604
	60	171	194	493	942	1827	3482
	61	106	221	507	1248	1951	4095
	62	175	260	402	1208	2371	3790
	62	154	250	526	1044	2075	3765
	61	206	228	572	1214	2172	3689
	61	247	191	352	902	1865	3847
	60	131	354	400	1027	1767	3845
	60	185	264	661	969	1827	4095
	60	216	272	223	981	2127	3810
	61	186	232	547	854	2027	3460
	62	150	296	553	1204	1837	3799
	62	119	219	286	1150	2185	3819
	63	147	271	536	1157	1870	4095
	62	181	199	372	1012	1812	3831
	60	183	277	404	842	1972	3904
	59	172	292	349	1171	1593	3491
	60	203	263	369	1210	2014	3852
	62	138	340	464	1015	1620	4025
	63	139	300	349	1030	2084	3512
	63	147	350	374	1084	2054	3981
	63	174	228	489	1177	2274	3228
	62	272	190	464	978	1951	3935
	61	78	322	596	1440	2158	3689
	60	116	153	433	884	2051	4095
	60	103	346	515	1123	1716	4095
	62	97	378	194	816	1929	3887
	63	175	274	458	932	1803	3932
	62	187	293	358	863	2390	3775
	61	157	286	478	1131	1875	3891
	61	91	268	424	1069	1826	3459
	62	200	335	326	1100	1928	3775
	62	147	190	532	950	2189	3576
	61	185	315	535	1076	1790	4095
	58	220	213	511	929	1955	4095
	58	88	282	409	1235	1747	3980
	61	182	357	669	1119	1908	3807
	62	168	389	575	845	2023	3879
	62	70	326	499	927	1868	4095
	60	167	223	480	1172	2287	3834
	58	196	230	399	1332	1543	4093
	58	145	224	509	904	2063	3968
	58	91	235	523	976	2025	3916
	59	109	222	468	1134	2243	3773
	60	107	300	510	799	2026	4016
	61	105	218	426	1212	1919	3724
	62	200	220	588	939	2098	3911
	62	235	260	427	1045	1805	4095
	61	176	333	433	1060	2002	3611
	60	127	475	419	1162	1768	4095
	59	111	398	362	916	1665	3840
	58	103	241	400	998	2077	3685
	59	178	203	517	971	1684	4095
	58	98	418	544	990	1805	3366
	60	157	171	521	1053	2283	3830
	59	151	312	465	1259	1955	3949
	59	141	272	429	1004	2116	3489
	57	144	178	563	880	2015	3839
	56	103	236	580	1095	1656	4075
	56	173	215	593	924	2121	4029
	58	191	362	371	1098	1822	3644
	59	185	128	648	870	1913	3924
	61	147	232	530	875	1929	3909
	62	193	233	401	1003	2300	3708
	63	124	335	490	1004	1712	3866
	63	168	338	632	1082	2069	4054
	62	206	254	535	1179	2024	4095
	62	154	157	466	1034	2346	3745
	61	178	143	536	1356	2573	3986
	60	151	147	438	1092	1945	3888
	61	155	500	566	1024	1626	4095
	62	180	218	499	907	2044	4095
	64	181	388	327	1055	1571	3808
	66	251	340	490	915	1696	4095
	66	143	255	421	1358	1883	3360
	65	128	331	421	933	2175	4095
	64	146	316	493	972	2402	4095
	62	106	265	646	726	2582	3998
	61	135	163	490	975	2413	3925
	58	102	191	417	1062	1980	3815
	57	136	281	473	1218	2080	3929
	57	145	311	435	1047	1898	3734
	60	148	215	567	995	2066	3721
	62	121	467	472	903	1965	4095
	62	169	269	517	959	2293	4095
	60	214	248	375	1133	1951	3807
	59	114	279	512	1009	1851	4013
	60	104	247	462	1104	2368	3911
	63	171	508	506	1287	1877	4095
	63	240	163	542	1045	1769	3819
	62	159	300	530	945	1718	3823
	61	188	332	307	1296	1830	3699
	61	86	259	509	1078	2089	3763
	62	142	246	673	920	2173	4045
	63	115	154	514	1213	1758	4063
	62	134	195	459	1240	1873	3849
	60	164	163	492	706	1679	3794
	59	169	192	476	997	1783	4095
	60	170	188	467	1195	1392	4054
	61	133	297	753	1046	2342	4095
	63	143	208	507	1331	1603	3810
	63	150	286	540	1282	1923	3823
	63	203	295	457	1145	1792	4095
	62	144	262	450	820	2182	3734
	61	163	293	570	899	1947	3900
	61	152	305	482	834	1986	3724
	61	123	217	505	1171	1981	3815
	61	118	234	585	910	2076	4095
	61	259	296	435	1005	1922	3766
	62	160	257	375	1129	1961	3615
	63	151	195	493	902	2077	3877
	65	198	242	453	1256	2242	4001
	66	80	199	450	1143	1579	3928
	65	207	162	469	1189	2056	4003
	63	150	229	626	1173	1792	4095
	61	92	296	459	977	1921	3881
	60	193	243	520	1084	2017	3990
	59	113	247	405	1203	2164	3927
	59	161	265	468	1007	2184	3925
	59	132	230	496	1140	1821	3845
	60	146	171	464	1387	2141	4095
	60	199	262	597	1026	2254	3712
	60	83	207	419	1222	1822	4095
	61	183	361	481	931	2187	3620
	63	184	250	541	1025	1586	4095
	64	135	264	530	1014	1624	3777
	63	138	155	479	954	1824	4095
	62	173	299	523	1274	2052	3796
	61	206	308	537	929	2426	3837
	61	142	165	510	967	1994	3778
	60	87	301	419	1019	1912	3374
	58	232	231	404	1363	2049	3902
	58	100	301	589	1070	2117	3864
	59	189	110	496	960	1882	4095
	61	125	351	340	855	2125	3612
	62	83	176	589	1045	2032	4014
	62	213	229	459	813	2091	3622
	61	111	196	478	1275	1925	3744
	61	110	211	574	1194	2005	3410
	61	176	280	471	1327	1965	3678
	61	153	283	379	949	1846	4095
	61	132	369	521	1212	1977	3819
	61	89	140	461	1120	1893	4000
	60	264	218	614	847	2410	4095
	59	239	195	539	1147	1782	3791
	59	181	368	465	1163	2037	3725
	61	138	237	430	1121	1815	3161
	62	173	206	472	1193	1848	3501
	62	130	208	318	830	1670	3751
	61	130	173	418	996	2017	4088
	60	151	262	608	1098	2073	4095
	62	146	304	435	1047	2100	3394
	63	119	293	486	905	1682	3135
	62	281	148	622	1181	2101	3592
	61	190	333	657	924	1749	4095
	60	179	328	500	1131	1821	3432
	61	108	232	454	1111	1896	3801
	63	200	226	339	1051	1714	3808
	63	262	273	412	933	1921	3678
	62	159	239	364	1076	1639	2955
	61	126	259	581	1145	1811	3985
	61	154	231	549	1218	2155	3794
	60	127	226	331	1110	2241	3359
	58	142	150	442	1010	1821	3746
	55	71	169	280	1030	2005	3667
	54	171	236	603	1142	2291	3765
	54	92	256	690	1032	1963	3634
	57	119	264	510	1105	1883	3453
	59	132	179	423	982	2120	3916
	61	114	165	492	1157	1849	3217
	61	127	214	382	1014	1699	3506
	61	178	273	478	1001	2060	4095
	61	147	239	442	1011	1817	4078
	61	76	312	419	928	1821	3770
	62	199	206	505	1006	2120	3587
	62	153	283	567	884	1831	3832
	62	187	357	402	829	2290	4095
	61	214	352	547	1028	1799	3394
	59	204	354	480	1189	2200	3954
	59	191	370	423	1168	1827	4095
	58	172	254	406	833	1722	3693
	59	142	252	538	1316	1928	3476
	59	118	241	490	907	1942	3485
	60	135	312	347	846	1702	4095
	60	282	268	580	769	1971	4027
	60	262	200	651	917	1986	3558
	60	228	392	610	1304	1956	4058
	61	183	195	377	1062	2203	3734
	61	111	219	267	1179	1660	3856
	60	128	231	403	909	2366	3929
	61	101	163	557	802	2251	3822
	61	197	147	421	1204	2145	3840
	62	118	224	523	1205	1853	3726
	62	201	216	546	1255	1996	4095
	62	123	256	483	1116	2009	3331
	61	109	322	459	1148	1953	3444
	60	111	291	280	1177	2172	3876
	59	127	143	415	1159	2001	3913
	58	171	273	428	1254	1719	4043
	58	146	263	425	1172	1978	4030
	58	115	208	640	1053	1821	3998
	58	102	286	601	924	2399	2873
	59	235	205	436	1067	1805	3552
	59	174	333	456	1132	1772	3708
	60	127	163	593	975	1909	3250
	57	110	251	389	901	2120	3551
	57	227	307	502	930	1863	3623
	56	78	234	435	962	1616	3771
	58	130	173	297	1075	1923	3885
	59	120	270	451	1105	1863	4095
	62	236	397	267	1129	2302	3741
	63	77	249	390	909	2444	3610
	64	188	330	438	1054	1917	3292
	64	190	274	705	1003	2031	3898
	65	166	322	421	1084	1729	3698
	65	177	181	381	818	1771	3377
	64	63	327	477	866	1666	3655
	62	122	395	429	899	1797	3350
	60	116	254	598	1117	2015	3267
	60	228	305	408	1167	1806	3345
	60	114	224	402	1288	2037	3590
	60	122	317	448	930	2081	3589
	58	89	239	691	871	1997	3723
	59	147	339	262	1149	2351	3612
	60	159	315	518	990	1773	3889
	63	163	203	526	920	1865	3770
	64	196	231	321	863	1766	3462
	64	113	263	472	1234	1891	4095
	60	199	191	489	816	1921	3852
	58	238	147	438	889	1868	3412
	58	86	334	471	994	1408	3776
	59	181	154	350	694	2202	3823
	60	125	261	426	1057	1596	3516
	60	154	227	347	1004	1848	3371
	59	188	218	388	910	2021	3598
	60	270	324	445	990	2024	3622
	60	160	271	481	923	1908	3634
	61	178	234	317	763	1945	4020
	60	256	187	493	900	2198	3337
	59	141	183	500	921	1801	3197
	59	164	275	548	946	1944	3209
	60	172	389	427	959	1984	3896
	61	105	292	464	763	1832	4095
	61	149	233	488	1196	1813	3737
	61	214	264	433	1068	1988	3260
	60	264	227	428	1069	1742	3721
	60	171	275	569	1100	2197	3707
	61	150	236	719	1126	1540	3684
	62	266	266	492	780	1830	3524
	62	172	168	453	1083	1762	3549
	62	157	164	393	1219	2245	3925
	63	109	241	392	1229	2242	3758
	64	235	219	338	845	1786	3939
	66	153	232	672	939	1930	4095
	65	113	213	602	862	2162	3707
	65	123	219	392	1237	1631	3899
	63	182	325	521	1068	1611	3305
	64	67	291	437	1008	1394	3654
	63	131	380	411	1093	1662	4049
	63	100	284	467	908	1832	3792
	61	129	285	501	1187	1745	3414
	61	202	191	450	869	1938	3758
	61	284	139	588	1048	1709	3662
	62	288	162	226	1253	2176	3707
	61	188	242	426	1179	1973	4015
	60	168	168	511	1001	1834	3563
	59	102	186	321	1016	2104	3462
	57	127	292	393	889	2059	3768
	57	100	245	449	1108	2089	3341
	60	184	239	440	1156	2083	2956
	63	117	514	565	896	1750	3554
	64	152	224	282	876	2019	3536
	63	187	247	489	924	1937	3365
	61	71	234	327	997	1763	3268
	60	213	203	362	910	1972	3333
	59	253	178	359	1010	1840	3713
	59	128	186	401	901	2122	3440
	59	83	209	405	911	1870	3698
	59	103	250	391	1103	2130	3467
	59	145	301	625	1040	1924	3157
	60	155	294	384	1100	1942	3932
	60	73	359	619	1227	1954	3661
	59	104	205	363	899	1718	3213
	58	210	320	442	939	1730	3884
	60	143	242	370	1011	1564	4083
	62	194	276	502	1060	2007	3721
	63	131	405	411	832	1776	3818
	61	124	256	556	846	1914	3330
	61	124	268	658	989	1512	2899
	61	119	332	389	1149	1728	3606
	61	78	291	476	1168	1647	3462
	58	244	329	376	876	1557	3508
	56	246	228	594	1139	1826	3264
	55	160	203	461	1001	1610	3747
	57	176	177	479	1137	1719	3312
	58	87	279	578	1061	2376	3815
	59	157	266	618	1069	1857	3237
	59	142	227	335	970	1707	3563
	60	124	265	387	1273	1452	3136
	61	157	291	362	1044	1962	3592
	61	178	375	326	980	1472	3229
	61	178	258	363	1163	2007	3756
	61	137	360	455	963	2134	4067
	61	107	305	603	748	1881	3682
	61	105	186	417	1228	1691	3402
	61	110	315	420	810	1840	3413
	61	163	182	430	723	1739	3767
	62	119	216	492	1058	2141	3848
	63	154	300	378	1043	1855	3225
	63	120	189	450	1089	1908	3406
	64	232	331	447	888	2361	3821
	64	175	287	448	739	2104	4095
	64	106	258	270	1028	1839	3702
	62	63	238	416	931	1972	3967
	61	81	167	537	851	1981	3847
	60	122	225	462	734	2375	3590
	60	131	309	483	1217	1851	3635
	61	192	306	369	985	1853	4095
	60	223	274	318	1109	1968	3427
	61	77	387	447	1099	1857	3517
	61	156	209	547	1015	1750	3452
	61	146	342	503	1031	1816	4095
	61	196	256	484	1114	1906	2848
	60	110	335	363	839	1907	3459
	61	168	298	645	1105	2180	3630
	60	181	432	453	668	1809	3488
	61	156	168	431	1343	2001	3774
	62	102	239	566	1329	1921	3670
	64	100	311	606	1083	1885	3589
	64	171	194	442	1151	1862	3242
	63	96	428	304	1050	2039	3286
	60	193	207	697	1023	2022	3945
	60	65	284	448	1077	1864	3561
	58	127	290	426	723	1720	4095
	58	170	307	347	740	1863	3572
	57	196	365	338	1158	1564	3536
	56	105	252	606	901	1995	3431
	57	130	250	496	1158	2123	3673
	59	170	245	520	1143	2003	3240
	61	171	123	333	1175	2227	3854
	62	171	271	283	612	1727	3666
	62	130	113	514	990	1771	3424
	62	118	276	560	885	1985	3608
	61	227	156	478	934	1516	3370
	62	259	317	474	1008	2176	3633
	62	101	259	363	1082	1780	3360
	62	174	212	437	887	2021	3458
	61	153	136	299	1119	2285	3599
	62	188	256	325	986	1927	3881
	63	132	338	300	819	1733	4082
	64	97	199	500	1064	1599	3720
	64	166	201	434	1054	1751	3782
	64	158	244	418	933	2071	3036
	63	106	379	423	1064	1792	3022
	62	124	238	379	901	1762	3480
	62	237	286	438	1220	1666	3541
	62	160	244	461	948	1794	4045
	63	142	189	484	1213	1840	3286
	62	180	190	425	963	1717	4095
	63	117	331	520	900	1949	3789
	62	137	347	453	1086	1870	3710
	62	114	249	420	1151	2022	3374
	62	163	290	457	1076	1772	3608
	63	73	252	465	1065	1903	3239
	64	96	256	361	1055	2280	3474
	64	84	259	356	969	2124	3473
	64	144	236	466	1069	2066	3021
	64	166	208	486	906	1760	3619
	62	213	226	515	1225	1835	3566
	60	127	241	504	1122	1662	3786
	59	139	222	498	1284	1672	3440
	58	145	259	628	673	1904	3883
	56	105	149	480	942	1677	3198
	57	86	330	469	979	2023	3621
	59	128	197	385	827	1566	3810
	60	181	305	477	1112	2049	4083
	61	130	221	476	1264	1774	3496
	60	164	166	521	939	2207	3516
	60	183	336	485	956	1788	3715
	60	93	201	340	781	1927	3614
	60	139	223	478	784	1917	3327
	60	148	320	460	1104	1818	3671
	61	94	133	371	978	1954	3447
	61	138	117	514	911	1774	4095
	61	167	280	345	1098	1702	3449
	61	147	166	413	863	1678	3906
	62	142	329	578	1117	1866	3647
	64	139	162	376	945	1357	3761
	65	166	312	357	1171	2019	3490
	64	132	309	340	1094	1770	3408
	63	147	216	394	953	2121	3365
	62	259	207	433	1232	1700	3862
	61	143	276	406	1041	1622	3952
	60	117	365	355	1072	1552	3163
	59	139	279	400	850	1676	3677
	58	155	173	478	945	2180	3229
	57	234	248	222	963	2205	3294
	57	89	190	448	1185	1919	3691
	57	140	256	540	1069	1832	3436
	58	142	205	487	1089	2010	3795
	59	208	243	367	771	1738	3279
	60	138	330	584	884	2014	3500
	62	134	349	492	1001	2023	3769
	61	187	347	615	920	1900	3307
	61	207	305	280	871	2109	2951
	61	134	212	379	1046	2072	3513
	62	91	201	496	1057	1967	3192
	63	75	135	293	892	2019	3402
	65	158	237	425	850	1682	3097
	65	139	309	354	923	1500	3126
	63	174	319	447	1071	1904	3431
	61	96	197	742	1232	1976	3497
	59	129	239	381	1253	2101	3546
	59	142	225	464	1082	1925	3110
	59	132	231	519	947	1653	3417
	60	179	285	438	928	1944	3715
	61	154	182	388	987	1943	3760
	61	115	449	450	1162	2303	3266
	62	107	186	348	929	1767	3206
	63	118	243	538	1230	1830	3698
	63	105	311	420	987	1831	3263
	63	154	254	537	995	1858	3683
	62	133	201	430	999	1727	3097
	62	129	186	774	776	1822	3708
	61	137	266	432	1377	1694	3352
	62	76	272	390	991	1904	3411
	62	170	262	368	1046	1514	3448
	63	272	227	532	936	1605	3342
	62	126	383	399	927	1789	3857
	61	101	174	499	994	1822	3426
	58	105	289	473	869	1839	3291
	57	126	246	405	922	1759	3464
	60	161	263	412	950	1686	3617
	63	152	153	512	874	1725	3430
	67	133	128	479	914	2143	3108
	64	120	282	271	1043	2191	3495
	62	125	97	485	1257	1699	3502
	59	159	149	433	688	1788	3206
	59	305	173	376	896	1983	3352
	59	107	121	433	907	2401	3624
	58	93	257	490	858	2194	3709
	58	142	255	452	885	1650	3786
	58	132	269	581	987	1591	3020
	58	138	182	470	886	1952	3050
	58	149	224	531	1021	1780	3087
	58	230	154	551	743	1870	3123
	58	130	219	502	1114	1692	3086
	59	158	265	494	917	1522	3022
	60	125	230	372	825	1791	2912
	61	129	332	377	940	1680	3767
	61	194	239	415	907	1862	3411
	59	196	244	603	1013	1564	3447
	59	159	235	388	830	1799	3335
	59	160	213	383	993	1441	3136
	59	224	261	520	736	1652	3510
	59	159	230	374	845	1676	3365
	60	97	99	375	998	2139	4095
	62	153	415	472	1116	2119	3763
	63	118	225	338	1029	1774	3160
	63	122	370	336	1010	2056	3789
	62	160	240	431	889	1633	3628
	63	156	297	349	1089	1545	3213
	62	137	237	470	856	1917	3340
	62	229	298	419	993	1598	3352
	61	201	347	741	1052	1871	3355
	61	108	151	437	852	1737	2835
	62	165	198	435	990	1941	3182
	63	179	193	373	1015	1955	3490
	63	137	73	419	825	1655	3569
	62	96	232	382	1035	1677	3643
	61	138	293	555	796	1430	3733
	60	100	345	334	1265	2007	3159
	60	90	394	551	1051	1959	3194
	61	96	177	565	852	1477	3451
	62	199	198	565	917	1684	3320
	61	90	206	503	1199	1693	2951
	62	203	296	410	1237	1761	3561
	62	136	266	426	1059	1719	3433
	61	203	276	311	733	1739	3269
	61	217	166	406	915	1826	3916
	59	121	123	524	890	1615	3675
	59	160	291	416	1021	1411	3348
	61	160	248	510	863	2046	4003
	64	89	124	554	692	1780	3449
	65	123	230	399	720	1903	3765
	64	296	197	566	916	1568	3403
	62	165	285	409	720	1667	3270
	59	179	230	439	1025	1976	3365
	58	143	159	405	934	1675	2814
	59	155	313	244	1209	2071	3530
	60	186	333	436	1121	1880	3476
	63	113	254	425	932	1687	4033
	63	155	439	385	951	1837	3098
	65	129	343	330	980	1859	3616
	64	153	179	451	1074	1896	3424
	64	83	291	456	816	1894	3656
	62	72	179	464	876	1804	3627
	62	111	306	579	1132	1960	3312
	63	108	263	574	800	1929	3526
	62	153	346	540	920	1591	3678
	61	167	290	286	934	1837	2912
	60	82	334	536	1148	2007	3135
	61	140	282	396	1034	2201	3799
	61	103	326	464	1042	1716	3391
	61	219	186	483	1023	1734	2976
	60	139	206	383	951	1856	3166
	60	97	227	533	786	1609	3636
	60	83	262	527	709	2006	3588
	60	149	325	395	818	2115	3215
	60	205	206	485	804	1713	3633
	60	184	216	441	585	1684	3480
	60	196	238	411	1241	1613	3146
	62	72	314	678	1039	1677	2636
	63	133	332	504	880	1658	3408
	63	189	231	439	654	2003	2851
	62	185	239	535	987	1682	3581
	61	114	348	416	956	1643	3119
	61	113	295	491	1086	1556	3376
	62	105	213	296	856	1443	2914
	62	129	224	367	806	2011	3789
	61	236	229	399	917	1920	3659
	60	200	198	388	816	1488	3853
	60	166	216	460	853	1531	2982
	60	75	250	350	625	1729	3034
	60	122	368	334	1074	1823	3289
	61	168	266	392	769	1944	3317
	60	156	217	467	675	1961	3024
	59	157	192	321	1166	1767	3058
	58	113	185	428	755	1879	2988
	57	188	241	445	924	1729	3277
	58	165	113	417	1010	1386	3084
	59	96	291	487	961	1688	3531
	61	154	183	467	922	1634	3189
	60	202	178	446	883	1771	3685
	59	130	103	510	1118	1614	3110
	57	139	320	332	916	1692	3593
	57	138	218	444	1160	1768	3380
	58	142	167	451	1027	1736	3068
	61	227	274	399	1171	2076	3743
	62	162	185	295	816	1631	3614
	61	111	241	525	841	1733	3249
	61	123	259	398	952	1847	3801
	59	237	336	489	995	1784	3335
	59	140	139	320	800	1692	3348
	58	138	117	360	583	1716	3276
	58	226	215	346	1042	1562	3423
	59	123	211	325	931	1955	2935
	59	114	244	374	911	1527	3514
	60	153	279	357	994	1538	3402
	60	127	145	378	1044	1879	3599
	60	119	130	558	830	2126	3442
	60	162	302	459	872	1675	3948
	62	140	331	342	859	1742	3349
	62	265	274	637	920	1871	3758
	61	171	166	381	825	1905	2983
	58	157	206	356	1092	2079	3711
	57	218	167	388	897	1521	3410
	58	248	217	421	1122	1853	3668
	59	269	226	342	773	1686	3526
	60	166	260	505	1090	1540	3673
	61	79	255	453	1057	1557	3682
	61	166	273	307	980	1919	3299
	62	115	204	412	968	1766	3724
	62	92	267	397	1141	1813	3755
	61	165	203	494	1016	1608	3545
	60	156	202	427	1277	1538	3587
	59	141	311	427	1073	1812	3003
	59	179	302	334	1181	1709	3539
	60	209	151	414	977	1679	3435
	59	215	288	523	1206	1653	3001
	59	168	358	359	905	1666	2626
	57	120	208	330	885	1238	3208
	57	82	309	587	997	1677	3062
	57	55	227	462	1021	1723	3458
	58	73	199	354	758	1669	3550
	59	86	285	584	739	2052	3215
	60	67	189	428	1017	1567	3424
	60	169	244	304	934	1733	3074
	61	210	294	355	853	1730	3528
	61	115	309	299	924	1698	3718
	61	138	361	508	759	1740	3337
	61	131	115	357	806	1846	3713
	61	93	212	429	836	1602	3395
	60	116	360	425	905	1706	3596
	61	138	131	392	853	1782	3243
	63	116	237	469	954	1596	3320
	65	258	159	593	1077	1761	3321
	65	192	210	572	767	1741	3330
	62	155	390	475	831	1441	3762
	61	138	205	378	733	1691	3281
	62	169	140	351	828	1773	3693
	62	162	258	413	716	1590	3545
	62	123	248	273	1040	2020	3336
	62	196	262	474	995	1667	3203
	63	185	143	588	941	1675	3499
	65	197	202	521	822	1638	2992
	65	179	311	372	1031	1770	2993
	63	131	193	565	1097	1809	2999
	60	151	224	534	812	1377	2875
	58	142	209	630	992	1527	3824
	58	86	267	515	973	1899	3636
	59	86	208	402	899	1929	3467
	59	190	145	384	783	1494	3496
	58	154	165	386	614	1801	3478
	58	129	179	338	821	1788	2940
	58	135	152	374	811	2063	3333
	58	169	244	403	1051	1827	3456
	59	220	140	360	796	1604	3593
	58	88	320	447	686	1741	4095
	57	118	271	431	727	1707	3750
	57	183	209	345	930	1773	3027
	58	216	251	315	777	1581	3624
	59	87	252	457	701	1978	3538
	58	112	155	392	934	1575	3749
	57	151	263	423	686	1873	3417
	57	169	132	416	969	1672	3656
	58	169	277	428	1128	2003	3093
	59	146	192	527	888	1413	3270
	59	174	184	584	1076	1878	3209
	59	145	173	380	876	1619	3862
	59	148	267	658	976	1755	3246
	61	170	190	277	851	2070	3280
	61	182	255	447	724	1590	3548
	61	77	231	497	782	1951	3676
	60	168	235	314	905	1859	3539
	59	121	247	387	968	1366	3353
	58	172	202	513	1139	1628	2998
	57	181	166	573	1163	1581	3345
	56	247	223	548	1042	1679	3331
	56	183	203	401	774	1939	3003
	58	116	260	561	859	1708	3524
	60	97	268	564	993	1731	3190
	62	145	220	387	571	1812	3170
	61	108	209	505	939	1922	3714
	61	127	288	444	1042	1737	3204
	60	223	139	258	788	2072	3235
	60	148	190	270	1079	1440	3009
	61	107	265	380	820	1925	3690
	61	172	243	425	1135	1291	3463
	62	211	198	418	811	1512	3073
	61	65	263	377	786	1726	2891
	62	146	283	473	750	1759	3695
	61	85	269	465	914	1430	3072
	61	184	212	493	888	1448	3374
	61	113	199	422	961	1281	3237
	61	226	231	267	745	1521	3058
	61	224	241	631	817	1551	3712
	60	105	304	501	714	1819	3309
	59	143	201	426	823	1258	3096
	58	189	159	400	985	1699	3435
	58	115	172	356	803	1795	3465
	59	96	272	423	1100	1888	3610
	60	124	196	315	836	1453	3114
	61	144	240	428	680	1765	3610
	61	174	166	297	777	1582	2979
	61	184	179	351	813	1706	3386
	60	173	321	376	704	1670	3546
	60	118	170	373	1010	1782	2850
	59	216	350	351	875	1645	3242
	59	95	266	402	920	1494	3164
	60	115	181	348	1258	1829	3246
	61	99	92	237	710	1431	3654
	61	179	168	494	918	1458	3342
	59	95	261	514	834	1680	2667
	58	207	157	426	886	1422	3569
	59	139	145	357	1179	1775	3575
	61	132	195	353	853	1603	3149
	61	172	294	394	843	2015	3729
	61	252	266	566	963	1637	2656
	59	167	191	507	979	1438	3353
	57	116	140	401	937	1450	3046
	55	104	225	411	1102	1353	3404
	55	165	254	403	907	1299	3117
	56	131	226	390	745	1733	3373
	58	249	255	421	865	1840	3028
	60	174	311	389	708	1505	3288
	61	151	280	363	835	1506	3126
	62	99	277	329	828	1454	2994
	61	133	266	524	846	1630	2809
	60	122	335	434	820	1252	2690
	57	125	246	586	814	1654	2674
	56	153	171	436	936	1744	3430
	57	109	254	510	808	1775	3364
	59	114	204	385	776	1571	3498
	61	138	202	365	876	1503	3340
	62	72	227	295	946	1615	3204
	63	236	290	396	633	1577	3830
	66	90	161	304	887	1748	3066
	69	141	318	367	932	1445	3532
	73	66	162	429	798	2061	3354
	71	117	345	475	893	1275	3213
	70	79	315	294	1024	1744	3227
	61	103	171	427	918	1444	3660
	62	120	153	491	864	1637	3462
	63	117	190	366	968	1483	3574
	63	107	204	477	934	1780	3467
	63	139	241	347	799	1872	3728
	62	147	334	409	1073	1636	3319
	62	102	346	420	1026	1946	3381
	61	137	137	379	905	1704	3774
	60	125	197	413	970	1557	3058
	59	178	207	397	863	1465	3368
	59	195	173	407	1042	1651	3505
	59	173	284	316	1123	1813	3492
	58	99	219	393	918	1451	3337
	58	132	230	237	1107	1761	3320
	58	89	262	458	1179	1503	3582
	59	154	187	315	1012	1753	3456
	60	176	166	436	1127	1692	3622
	60	100	244	385	887	1744	2894
	60	70	200	599	974	2076	3608
	60	132	177	383	829	1854	3688
	60	107	190	324	852	2006	3027
	61	288	139	476	615	1949	3083
	62	114	277	337	668	1914	3280
	62	161	220	434	820	1627	3480
	63	266	302	388	1022	1350	3525
	62	148	286	472	1019	1497	3038
	62	87	101	412	1058	1588	3766
	61	69	247	436	818	1517	3507
	61	208	261	462	903	1675	2928
	61	108	284	511	844	2062	3252
	62	115	226	412	827	1702	3320
	63	96	373	448	814	1794	3395
	64	149	199	521	1001	1482	3515
	64	123	227	313	809	1745	3648
	63	117	260	419	973	1645	3535
	62	198	179	335	987	1870	3381
	61	116	159	371	1045	1168	3464
	60	218	223	402	1150	1856	3429
	61	125	259	343	993	1629	3836
	61	141	301	443	1124	1695	2803
	61	109	180	372	945	1642	3626
	61	207	197	290	1143	1968	3730
	61	117	234	439	954	1533	3684
	61	185	235	384	1024	1924	3621
	61	128	352	265	950	2040	3790
	60	166	230	470	874	1756	3243
	60	136	207	438	941	1954	2884
	60	116	186	346	580	1546	3294
	61	134	219	539	1092	1648	3085
	62	108	192	423	841	2069	3292
	61	120	184	330	1045	1813	3487
	62	116	210	311	865	1806	3546
	62	188	268	354	1033	1944	3234
	63	239	162	462	1057	1560	3370
	63	126	322	427	1007	1639	3389
	62	120	219	355	1085	1847	4095
	61	183	217	489	915	1891	2983
	61	124	181	258	810	1811	3361
	61	184	266	385	877	1765	3370
	61	86	180	443	1162	1890	3392
	62	112	208	390	680	1997	3059
	63	121	248	441	891	1783	3738
	63	164	250	429	1145	1792	3385
	62	105	213	451	703	1726	3164
	61	185	177	373	1385	1621	3617
	60	144	262	434	1104	1925	3713
	60	155	271	419	1081	1818	3332
	59	91	243	399	1008	1576	3249
	59	175	211	570	888	1626	3305
	59	111	209	266	888	1977	3422
	60	108	202	353	955	1856	3266
	60	198	218	362	1155	1883	3577
	59	110	252	358	730	1758	3627
	60	86	204	322	934	1619	3517
	61	125	241	471	835	1721	4095
	62	136	265	443	913	1673	3787
	61	191	238	431	880	1833	3581
	59	200	216	425	1007	2001	3095
	58	249	207	455	844	1934	4007
	58	86	221	491	864	1857	4095
	59	240	142	476	849	1838	3633
	61	105	196	353	1224	1621	3569
	62	144	249	401	879	1448	3048
	63	199	253	491	1038	1514	3874
	64	141	292	312	1054	1703	3698
	64	131	255	396	1018	1867	3924
	64	168	151	275	1183	1844	3648
	62	137	126	456	1108	1980	3201
	59	157	103	329	719	1674	4095
	58	84	158	413	909	1599	3550
	58	167	215	317	927	1543	4023
	60	185	160	344	845	1704	4095
	60	161	202	328	946	1708	3037
	61	165	263	440	954	1636	3928
	60	257	216	436	927	1695	3225
	60	122	158	368	801	1836	4095
	60	91	208	430	987	2023	4095
	60	192	154	385	844	1852	3792
	60	115	294	340	1046	1429	3398
	60	122	160	438	854	1738	3569
	60	119	214	270	782	1694	3438
	60	186	239	494	1065	1768	3549
	60	100	146	439	802	2078	3443
	59	138	288	542	804	1771	4095
	58	123	253	324	878	1987	3037
	58	177	197	267	999	1602	3851
	59	145	260	623	1190	1792	3926
	61	295	287	379	1237	1647	3042
	61	147	181	546	1031	1768	4095
	62	84	245	399	1067	1576	3360
	62	210	233	519	919	1696	3633
	62	136	200	522	876	1616	3081
	62	149	408	486	827	2133	3420
	62	138	212	434	921	1782	4095
	61	124	176	468	847	1968	4026
	61	210	240	387	1270	1590	3631
	60	207	192	425	1056	1908	3953
	59	128	268	378	836	1583	3725
	58	165	409	437	771	2083	3828
	59	172	191	559	1156	1868	3538
	59	140	138	331	1034	1960	3082
	61	148	346	425	1123	1827	3578
	60	146	341	533	1000	2238	4000
	61	152	359	513	864	1997	3531
	61	90	174	426	858	1872	3273
	62	155	295	321	1099	1938	3480
	61	149	179	403	1051	1721	3413
	60	123	214	319	927	2031	3307
	58	251	272	389	944	1684	3926
	58	121	147	412	1006	1895	3958
	59	184	203	250	872	1650	3406
	60	140	326	488	1085	1577	3920
	61	111	124	578	990	2048	3450
	61	170	294	453	606	1475	3600
	60	234	169	402	1007	1760	3752
	60	202	220	512	933	1761	4095
	61	311	259	330	993	1533	3987
	61	157	384	499	819	2098	3089
	61	159	309	402	960	1931	3419
	61	75	248	397	1050	1891	3408
	61	154	355	617	1132	2183	4095
	61	219	284	547	901	1635	3766
	60	89	272	277	1022	1813	3781
	59	151	333	428	895	2046	4095
	59	131	149	583	954	1764	3541
	60	207	255	487	798	2232	3679
	62	123	260	661	895	1883	4078
	63	149	306	392	879	1669	4095
	64	105	320	549	1081	1743	3630
	64	184	209	329	1009	1639	3821
	62	179	277	602	1060	1975	3851
	61	100	209	480	1103	1756	3804
	62	105	298	382	1070	2253	3681
	63	94	292	466	1243	1856	4095
	63	150	157	617	1087	2069	3690
	63	207	195	409	955	1866	3514
	63	161	327	480	884	1994	3126
	63	154	222	597	827	1846	4095
	63	68	300	537	1101	2123	4095
	63	152	321	481	1089	1778	3308
	63	270	179	335	1001	1879	3368
	62	102	266	460	1104	1628	3799
	61	141	199	322	1228	2114	3380
	60	236	275	276	1358	1821	3551
	60	158	426	352	976	1737	3606
	61	134	189	480	1044	1829	3764
	61	136	199	337	951	1349	3897
	61	117	174	594	1309	1864	3407
	61	117	307	395	1047	1877	3371
	61	108	154	403	957	1654	4014
	61	219	339	412	1025	1695	3773
	60	197	215	476	1124	2041	3912
	59	137	231	407	997	1748	4078
	58	189	279	445	1224	1587	4095
	58	172	105	520	1169	1968	3576
	59	180	206	419	1190	1860	3822
	60	116	179	401	927	1363	4095
	61	266	229	453	874	1569	4092
	62	115	326	511	924	1999	3652
	61	148	346	424	865	1755	4095
	61	138	220	379	1057	1936	3043
	61	222	285	481	926	1828	4095
	62	170	188	459	892	1707	3424
	62	153	302	458	1372	2168	4095
	63	187	352	459	1318	1520	4095
	63	196	300	351	994	1873	3620
	62	218	238	422	1200	1631	3108
	62	118	237	489	920	1465	3682
	62	145	308	509	911	2059	3767
	62	118	218	501	1005	1944	3864
	61	216	204	395	972	1847	3215
	60	99	220	392	973	2143	3630
	61	184	473	356	720	1955	3440
	62	133	209	471	1213	1725	4095
	63	130	257	461	1000	1689	4095
	62	126	144	449	896	1933	4095
	62	141	301	371	1190	1787	3744
	60	152	349	481	1036	1664	3804
	60	154	256	613	967	1649	3826
	60	162	148	427	1025	1898	3800
	62	132	112	605	1111	2001	3721
	63	154	279	391	1118	1573	4095
	63	253	195	672	1074	1901	3519
	61	155	388	479	1043	2270	3726
	59	102	148	450	1197	1746	3442
	59	96	316	553	1004	1811	3687
	60	196	162	423	988	1926	4095
	61	118	252	343	1194	1783	3392
	61	96	197	482	957	1808	3733
	61	157	207	385	912	1757	3875
	61	162	233	440	1067	1825	3984
	62	188	157	455	1125	1510	4064
	62	191	235	289	1043	1834	3380
	62	147	228	341	1123	1755	4095
	61	175	206	205	854	1662	3692
	61	77	315	362	1260	2081	3630
	61	128	97	335	763	2041	4095
	62	158	165	417	1315	1965	4095
	62	156	306	378	1209	1727	3538
	61	146	214	774	1119	2180	3503
	60	163	337	433	876	2103	3256
	59	103	273	539	1009	1949	3924
	59	183	255	412	891	1893	3721
	61	85	198	413	924	1945	3897
	62	172	182	453	982	1922	3911
	63	188	178	347	1103	2073	4095
	62	177	278	456	904	1521	3671
	61	126	259	558	1037	2065	4095
	60	111	364	710	1102	2028	3480
	60	94	113	363	860	1823	4087
	60	109	162	567	894	1745	3635
	60	118	274	421	1018	1769	3559
	61	77	240	445	1027	1614	4031
	60	147	288	396	1111	1828	3984
	62	100	282	575	694	1953	3380
	62	124	225	350	945	2192	4023
	63	93	161	402	1048	1784	4095
	62	155	233	336	1046	1697	3488
	61	119	149	426	1219	1794	3387
	60	148	259	493	1424	1838	4095
	60	157	226	589	784	2111	3647
	60	136	175	287	1134	2036	4073
	61	155	208	623	1169	2154	4095
	62	102	318	944	1036	1836	3905
	62	108	404	486	916	1818	4095
	62	187	341	457	1056	2050	3950
	62	185	207	681	823	1685	3912
	62	171	296	473	1214	1984	4095
	62	271	252	432	1234	1856	4006
	62	124	284	376	848	2110	4095
	62	146	226	494	1193	1896	4095
	62	145	182	502	988	1577	3605
	64	236	349	471	1100	2232	3172
	65	188	277	402	843	2390	4095
	64	130	200	434	1202	2169	3806
	62	168	258	598	1008	2038	3981
	60	189	262	464	1233	1552	3563
	60	165	200	384	811	1918	3848
	61	189	110	433	772	1914	3518
	63	143	262	381	839	2132	4095
	65	151	109	385	1030	1818	4095
	64	122	311	449	958	2242	3471
	64	161	245	480	727	1853	4095
	63	185	264	503	944	2078	4095
	63	131	264	590	1105	2148	3758
	63	71	288	485	1056	1854	3250
	62	158	212	502	855	1745	4039
	61	115	338	465	1373	2140	3772
	61	212	291	418	920	1903	3916
	62	107	338	383	1092	2088	4095
	63	114	352	373	1096	1831	3911
	63	153	374	349	988	1828	3583
	63	105	173	630	811	2000	3839
	63	158	282	339	933	1847	3886
	63	141	367	383	1184	2288	3522
	63	84	180	472	938	1987	3803
	62	182	285	479	1086	1935	3875
	62	130	293	400	1064	2017	3624
	61	141	300	380	840	2140	4095
	60	133	215	386	955	1975	4095
	60	112	250	662	854	1990	4052
	60	131	165	727	1021	1607	4095
	60	250	251	587	917	1831	4084
	60	252	258	609	1055	2131	3732
	60	130	149	433	961	2046	3560
	59	176	231	386	1206	1749	4019
	59	130	196	424	1073	2049	3974
	59	126	283	432	890	1821	4070
	59	60	184	399	1157	2031	3641
	60	165	273	532	887	2232	4095
	60	208	224	494	966	1840	4095
	62	171	206	510	937	1488	3841
	63	149	293	315	854	1805	3736
	65	189	206	396	1008	1853	3860
	64	136	245	454	956	1932	3762
	62	125	178	409	1054	1897	3922
	59	93	312	476	760	1938	4095
	58	163	340	521	1155	1856	3440
	58	117	215	430	936	1898	4095
	59	138	145	417	1291	2035	4076
	60	85	301	373	902	1827	4046
	60	169	311	481	1003	2085	4095
	59	138	231	358	865	2130	4029
	58	98	310	532	1057	2209	3905
	57	115	401	591	1090	2081	3558
	58	128	393	384	834	1937	4059
	59	90	232	577	1058	1834	4036
	60	117	228	590	1080	2282	3673
	60	160	331	301	901	1779	3891
	62	171	282	540	1530	2047	3581
	63	217	157	346	1058	1832	4095
	63	186	300	516	861	1981	4095
	61	155	368	557	1021	1911	4095
	61	154	124	501	1026	1927	4095
	61	167	265	463	1070	2275	3521
	62	206	231	679	1222	2103	3921
	63	119	230	325	1143	1604	4042
	63	147	295	437	989	1728	3203
	63	89	161	414	879	1721	3986
	64	130	295	487	1187	1925	4095
	63	173	254	409	1082	1917	4095
	61	259	221	439	1015	2626	4095
	59	175	248	382	1001	2076	3855
	59	144	227	358	885	1787	4095
	59	144	259	293	1271	1993	4095
	60	121	279	343	1189	2161	4095
	62	152	183	573	1101	2150	4095
	63	164	252	381	986	2055	3740
	64	274	298	470	1054	2120	4057
	63	181	355	629	1305	2200	3903
	62	133	308	559	876	2193	3891
	60	157	274	403	1347	2163	3703
	61	112	273	300	993	1949	3877
	61	167	210	407	1241	2215	4095
	62	190	227	626	1074	2128	4095
	62	194	258	370	1055	2085	4075
	62	126	267	387	1004	2010	4095
	62	152	330	503	998	2156	3339
	62	136	270	604	1119	2273	3485
	61	149	318	417	1273	1963	3958
	61	130	350	533	1011	1994	4095
	61	129	227	463	879	2008	4095
	61	271	295	448	1054	2034	3380
	61	120	288	401	805	2097	4095
	61	143	173	574	1007	1719	3497
	63	70	253	427	1216	2222	3644
	62	171	284	233	889	1581	3683
	61	149	178	478	790	2386	3857
	61	110	217	382	1269	1773	3645
	61	189	202	346	1017	1963	3828
	63	120	283	439	1104	2241	3875
	64	166	163	417	1190	2307	3453
	64	200	166	336	1261	2029	3913
	64	66	175	489	1134	2225	3872
	63	207	232	297	1303	1963	3732
	62	168	203	435	1013	1998	3599
	61	149	213	408	1171	2009	4095
	61	223	185	524	1273	1639	4095
	61	246	417	527	1152	1977	3235
	62	170	264	414	1139	2232	3839
	61	131	351	298	751	1917	4095
	60	189	214	559	1002	2031	3712
	60	93	299	441	1029	2262	4095
	61	179	279	330	1234	1770	4095
	61	108	250	634	855	2109	3915
	60	154	176	477	917	1958	3712
	58	176	264	421	1277	1768	3462
	58	144	278	667	1061	1958	3552
	60	189	294	446	1159	1969	4095
	61	208	270	554	954	1956	4095
	61	100	226	527	1059	1845	3736
	60	124	215	555	1234	2313	4054
	59	94	241	424	1022	1793	3477
	59	148	194	411	888	1762	4095
	59	212	168	470	828	2173	4050
	60	118	171	408	1097	2033	3958
	61	216	316	498	1417	2096	3983
	62	112	288	523	988	1965	4095
	62	135	337	408	981	1797	3396
	62	175	278	452	1045	1888	4085
	61	196	353	415	1024	2234	3700
	60	112	212	515	802	1859	4095
	59	127	315	555	1217	2154	4095
	58	127	282	551	971	1992	3756
	59	178	173	347	998	1678	3588
	60	142	269	503	1404	2392	4005
	61	187	271	486	1054	1995	4071
	61	201	277	368	1196	2072	3987
	61	188	232	498	941	1924	3541
	58	66	222	501	1053	2200	4095
	57	149	249	347	879	1866	3912
	57	69	283	445	920	2211	4055
	58	174	366	413	989	2055	3752
	60	97	168	457	1370	2224	4019
	61	141	312	406	1136	1879	4053
	62	274	356	606	1042	1942	3365
	62	235	171	613	1290	2211	3443
	62	188	263	575	1296	2025	3615
	61	125	474	313	1294	1574	4095
	61	207	227	353	998	1806	3752
	61	146	260	453	1090	1589	3662
	61	228	246	694	1230	2200	3787
	61	225	308	489	978	1944	4095
	63	185	341	547	854	1989	4095
	64	139	241	464	1145	1593	3800
	65	90	294	535	880	2186	3885
	65	113	245	407	919	2188	3864
	64	123	347	477	1157	2005	4095
	64	195	328	511	1197	2084	4095
	62	95	362	392	1151	2228	4095
	61	67	168	415	1167	2162	3855
	58	155	274	206	975	1877	3284
	58	205	293	483	1318	1856	3586
	58	216	275	483	940	2113	3895
	60	221	224	391	1284	2054	3590
	61	146	239	464	714	2005	3923
	61	109	238	489	1079	1844	4095
	59	158	263	480	1174	1755	3796
	59	159	298	419	1021	1707	3455
	60	123	213	635	1246	2050	3548
	62	97	315	427	1190	1900	4095
	62	121	244	373	1150	1880	3643
	61	97	338	449	894	2368	4095
	60	132	195	491	946	2083	4082
	61	219	260	498	1052	1907	3917
	62	190	204	590	1141	1892	4095
	62	145	181	436	965	2126	3475
	61	122	300	458	1048	2336	4095
	59	213	302	324	1068	2088	3595
	59	170	299	499	940	2023	3609
	60	126	334	313	1112	1865	4095
	61	95	268	442	1080	2229	3925
	62	80	182	474	1189	2088	3416
	62	181	238	659	1023	1721	3560
	62	183	348	382	974	1492	3688
	61	163	278	517	1025	1812	4095
	60	115	268	475	1032	1998	4095
	60	277	277	425	1309	1907	3612
	60	92	213	552	1365	1992	3380
	61	89	239	512	1157	2107	3907
	61	140	162	463	891	1607	4095
	62	97	210	574	1051	1699	4095
	63	226	143	624	1150	1723	3229
	64	134	149	513	853	1878	3730
	64	142	303	363	1040	2011	3728
	64	206	217	369	1165	2019	3766
	62	188	291	440	997	1961	4095
	62	230	211	563	1246	1654	3297
	61	105	140	293	1265	1934	3973
	61	98	122	769	950	1909	4095
	61	111	105	688	976	2419	3894
	61	113	191	374	1191	2107	4095
	61	137	212	412	881	2105	4049
	60	128	201	539	905	2013	3866
	60	154	224	407	969	1847	3772
	61	214	311	432	1118	2286	3874
	62	139	337	691	1002	2283	3881
	63	85	271	582	872	1790	3972
	62	130	267	386	861	2103	3821
	61	159	257	572	1076	1763	4095
	60	166	253	572	788	1630	3536
	60	188	171	548	1056	1764	3801
	60	128	289	604	1165	2164	4095
	59	59	194	471	1142	2140	4095
	58	159	419	460	793	2017	3444
	59	327	285	437	950	1851	4078
	61	107	443	459	957	2270	3571
	62	106	302	524	1209	2228	4095
	62	132	288	377	1147	1989	3680
	61	87	322	503	872	2019	4095
	62	164	442	350	1110	1915	3544
	62	94	280	451	1173	1745	3956
	62	118	354	440	1014	1594	3916
	62	138	287	599	1169	2149	3660
	61	188	270	463	1077	1700	3294
	60	123	361	515	839	2008	4095
	60	169	347	605	803	1961	3384
	60	170	286	574	1007	1927	3805
	61	163	273	475	1152	1680	3649
	62	173	287	295	1167	2325	3788
	62	187	183	439	1149	2202	3247
	60	118	273	648	1121	2148	3575
	60	241	241	433	1166	2035	3788
	61	177	218	460	1020	2489	3984
	62	232	308	470	1100	1934	3347
	61	179	169	273	1001	1848	4095
	60	164	339	498	778	1786	4095
	61	177	246	527	1073	2127	3667
	62	109	347	492	1030	2232	3748
	63	129	141	495	846	2225	4095
	63	205	257	343	1027	2107	4095
	63	90	355	353	821	2147	3824
	62	152	402	331	967	2085	3355
	62	93	262	384	1042	1983	3984
	62	96	252	419	1105	1547	3599
	60	146	199	678	895	1837	4033
	58	85	294	441	826	1932	3748
	57	171	323	387	1225	2000	4095
	57	123	408	565	1073	1904	4095
	58	165	160	490	794	1785	3636
	59	190	217	519	955	2008	3368
	61	164	301	361	919	1884	3922
	61	204	272	531	1654	2055	4095
	61	174	184	422	921	1802	3859
	61	160	178	469	1237	2138	4084
	62	176	276	605	1067	2099	3983
	62	127	325	240	840	2127	4095
	62	119	376	358	1041	1685	3915
	62	122	323	564	1141	2211	3920
	61	118	299	474	1168	1807	3492
	59	119	216	450	1013	1598	3812
	59	220	291	510	1162	1732	3782
	58	206	305	645	1020	1873	3532
	59	187	323	606	1055	2163	3609
	59	165	384	414	1056	1735	3326
	61	114	276	332	956	1799	3392
	60	117	152	483	1070	1774	3662
	60	198	215	425	837	2200	3561
	60	134	176	572	1123	1933	3896
	60	162	254	522	911	2172	4095
	60	116	179	477	980	1584	3747
	59	158	399	535	919	1761	3581
	60	207	432	350	896	2062	3474
	61	129	192	445	1066	1998	4095
	63	103	242	493	1052	1812	3545
	62	134	252	366	1069	2260	4079
	62	185	194	345	866	1956	3608
	61	107	246	395	1003	1835	4095
	60	141	116	481	977	1697	3866
	59	123	333	510	958	1864	3702
	59	273	347	489	868	2072	3709
	60	75	305	474	958	1921	4095
	60	123	212	284	1110	1875	3859
	60	96	235	314	1264	1824	3707
	60	287	169	368	1015	1660	3633
	60	152	230	381	939	2203	4003
	60	152	135	377	748	1798	3716
	58	232	368	499	1050	2105	3692
	57	168	171	375	1206	1944	3389
	56	159	240	424	796	1904	3390
	58	161	230	492	1073	2160	4000
	60	233	306	526	756	2110	3117
	62	234	285	277	993	1920	3187
	62	201	344	468	843	2020	3527
	63	115	276	407	956	1955	3274
	63	158	220	608	894	2480	3728
	64	176	353	459	929	2193	4095
	64	154	399	470	1036	2153	3471
	63	93	231	315	1082	1723	3637
	61	196	247	364	862	1565	3699
	60	228	305	424	859	2370	3458
	59	185	118	690	942	2106	3929
	60	92	270	798	1067	2096	3731
	60	155	250	391	1508	1955	3607
	60	109	230	626	988	1613	3755
	60	177	348	568	1222	2037	3715
	60	153	273	435	973	2108	3906
	62	122	264	499	906	1770	4067
	62	171	183	566	1221	2381	3457
	62	118	242	493	1048	1839	4088
	59	255	178	550	1186	1777	3499
	58	106	137	492	849	1715	4095
	58	124	161	342	1039	1827	3797
	59	70	269	608	978	1946	3783
	59	101	254	505	881	2256	3633
	59	150	198	439	1216	2176	4095
	58	162	201	415	1180	1505	3551
	59	148	142	502	1055	2096	3350
	60	106	186	315	1176	2071	3475
	61	154	141	471	968	2333	3935
	61	216	318	577	1054	1933	3332
	60	161	309	531	1276	2339	3699
	60	155	113	521	1042	2108	3968
	61	94	215	337	1235	1870	3670
	61	114	216	296	1067	1559	3484
	61	147	254	565	1070	1941	3675
	61	124	353	403	1026	1616	3255
	60	104	281	381	1207	1720	3788
	60	140	204	299	1056	1902	3623
	61	228	267	457	919	1932	3357
	62	74	226	587	1155	1702	3974
	62	162	296	520	925	1765	3654
	62	198	186	534	1032	1616	3749
	63	157	182	550	871	2095	4095
	63	100	343	344	972	2115	3497
	64	128	345	580	1267	1780	3640
	63	110	208	504	1056	1810	3306
	62	100	161	496	914	1890	3618
	61	150	266	300	990	1816	3369
	62	169	178	404	1191	1838	3977
	62	107	212	547	725	1674	3722
	62	102	239	518	889	2093	3534
	60	105	374	535	1061	1832	3833
	60	188	238	483	996	2085	4095
	60	131	279	298	925	1904	3204
	61	100	199	393	1288	1779	3433
	61	103	192	515	1046	2090	3918
	60	175	219	586	1228	1966	3278
	59	189	165	314	1064	2070	3725
	58	134	254	551	1029	1709	3692
	58	183	182	493	1188	1673	4095
	60	141	194	479	1222	2172	3987
	63	198	277	665	956	1790	3846
	64	261	350	405	987	2097	3251
	63	167	139	457	1091	1824	3490
	61	148	260	458	1046	1806	3415
	60	58	216	520	973	1827	4064
	59	162	437	642	1158	1993	3801
	59	214	283	337	1231	1716	4035
	59	116	155	474	931	2060	3589
	60	187	252	427	943	1946	3356
	60	75	212	326	1039	1867	3898
	60	82	171	285	1265	1699	3405
	60	99	311	368	880	1847	3715
	59	223	187	352	931	1796	3431
	58	185	277	439	935	1841	3558
	60	117	310	408	770	1670	3198
	61	138	304	455	791	1886	4095
	61	92	303	383	1018	1817	3510
	60	76	277	353	1035	2125	3380
	60	198	374	352	933	2007	3890
	61	181	283	503	967	2031	3775
	61	216	313	443	788	1858	3749
	60	89	282	499	994	1458	3516
	59	93	189	482	931	1600	3450
	58	123	276	482	1217	1945	3950
	59	142	211	418	1010	2268	3276
	59	122	231	452	1077	1694	3169
	58	148	234	370	837	1887	3662
	58	151	187	369	896	2027	3883
	59	124	234	578	1091	1972	3893
	60	208	348	505	905	2087	3523
	61	105	128	378	892	1764	3178
	61	116	169	467	1182	1777	3255
	61	196	294	397	986	2089	3311
	62	159	289	513	887	2266	3421
	61	94	129	488	985	1490	4095
	61	80	302	368	1111	1748	2970
	61	241	372	567	1071	2000	3270
	61	172	271	518	687	1708	3056
	62	178	196	454	875	1798	3196
	63	161	229	355	940	2240	3785
	63	268	154	357	979	2045	3426
	63	190	227	417	1019	1849	3669
	63	164	226	411	913	1775	3494
	61	201	358	514	1035	1849	3141
	60	225	156	445	817	1723	3755
	59	162	287	572	1156	2041	3810
	59	80	249	378	842	1882	3693
	60	205	227	444	976	1696	4095
	60	293	152	527	1109	1745	3677
	60	178	274	400	1137	1894	3950
	60	174	366	375	1013	2177	3349
	60	128	265	318	1164	1535	3734
	60	120	181	509	951	1611	3213
	60	111	143	464	1097	1566	3884
	60	160	235	390	826	1698	3283
	59	220	275	484	823	1922	3631
	60	143	188	395	1054	1409	3715
	61	156	409	497	1203	1573	3585
	63	84	216	546	1050	1509	3331
	63	180	175	542	1094	2169	3777
	62	139	304	491	1109	2282	3589
	61	125	274	450	974	1988	3638
	61	112	305	404	1022	1699	3461
	59	247	266	306	901	1759	3401
	57	136	332	468	794	1565	3847
	56	97	227	473	933	1680	3962
	56	93	179	406	1060	1473	3767
	58	131	158	481	1081	1978	3225
	60	168	194	442	920	1721	3309
	61	128	311	486	999	2060	3646
	62	144	238	462	1023	1681	3614
	62	132	213	533	898	1666	3515
	63	152	289	496	815	1674	3264
	62	95	152	342	888	1724	3250
	62	132	232	438	1236	1641	3770
	62	94	222	328	770	1954	3351
	62	125	206	598	883	1568	3297
	62	198	274	339	1287	2082	3357
	62	130	268	476	1008	2076	3561
	63	146	229	561	1202	1714	3701
	63	104	249	401	900	1805	3602
	63	190	125	445	1024	1593	3474
	63	133	176	417	1423	1878	3686
	63	113	206	417	811	1971	4095
	63	127	375	403	1239	1773	3869
	63	133	172	437	1096	1546	3787
	63	161	114	363	1042	1632	2921
	62	156	369	637	1007	1631	4016
	61	155	246	213	921	2165	3923
	62	211	291	494	973	1774	3671
	63	104	280	329	977	2018	3603
	64	131	278	553	1064	2260	3513
	64	105	268	519	762	1970	3344
	63	179	252	603	1036	2002	3581
	62	93	385	464	1079	2044	3302
	62	217	253	448	1204	1823	4095
	63	225	227	524	1116	1634	3627
	63	214	252	554	677	1851	3531
	61	108	314	529	1040	1989	3857
	60	75	210	491	1078	2261	3865
	58	126	159	306	822	1828	4023
	57	99	322	587	729	1382	3882
	56	100	233	310	1117	1863	4095
	57	54	174	471	948	2055	3625
	59	201	192	391	1049	1648	3607
	61	134	297	447	922	1859	3738
	62	269	188	381	1053	1671	3289
	61	183	232	335	1051	1859	3673
	61	148	239	431	963	1839	3497
	61	171	173	420	1050	1815	3564
	61	182	290	498	868	1795	3758
	60	88	363	408	842	1788	3575
	61	206	295	553	996	1953	3489
	60	182	201	392	861	1730	3510
	60	95	245	475	1113	1555	3767
	60	149	237	446	895	2058	3461
	61	102	170	439	953	2059	3403
	63	175	220	394	1060	1919	3582
	63	310	315	650	1042	1876	3870
	63	219	182	523	934	2268	2985
	62	125	232	394	1183	1789	3441
	61	166	224	226	1046	2412	3707
	60	171	242	534	865	1933	3754
	60	66	199	558	918	1791	3903
	59	202	168	473	1029	2276	3522
	59	161	261	465	843	1846	3240
	58	182	181	290	1068	1877	2958
	58	102	232	511	1210	2015	3633
	58	75	103	436	950	2108	3123
	58	194	215	435	831	1513	3585
	59	203	317	649	1042	1654	3497
	60	125	220	572	1119	1888	3556
	62	200	220	498	1067	1827	3115
	62	202	257	392	1095	1712	3824
	61	95	156	525	1004	1565	2994
	60	65	203	643	1047	1999	3068
	61	146	319	436	997	2073	3718
	62	108	241	513	1038	1584	3107
	63	271	332	316	1042	1897	3602
	64	136	169	547	1147	2034	3196
	63	88	251	396	957	1877	3245
	62	98	228	419	1035	1814	3224
	61	141	187	468	934	1864	3467
	60	109	252	337	1274	1851	3605
	60	99	219	328	1125	2030	3530
	61	92	448	479	900	2227	3664
	62	143	135	427	1022	2030	3670
	62	167	244	323	970	1487	3115
	62	239	267	480	719	1886	3177
	63	164	192	482	1102	1924	3182
	63	145	342	473	787	1854	3635
	63	78	282	598	1069	1859	4095
	62	208	282	398	826	1811	3458
	62	170	186	410	837	1631	3254
	61	167	156	433	841	1681	3386
	62	130	209	446	849	1922	3604
	62	181	232	468	856	1733	3579
	62	208	293	548	1065	1755	4043
	62	115	322	470	714	1627	3219
	60	137	152	550	1069	1795	3236
	58	172	219	322	1121	1838	3477
	57	193	331	322	1038	2045	3514
	59	115	227	631	701	1896	3396
	62	138	339	427	1051	1732	3468
	63	96	172	364	831	1908	3344
	61	151	205	448	932	1671	3335
	60	173	354	261	1004	2120	3554
	58	198	319	615	802	1591	3034
	59	121	280	484	1032	2293	3780
	60	111	332	313	1323	1988	2955
	60	134	123	632	1143	1517	3592
	60	234	313	355	954	1933	3355
	59	191	287	420	865	1570	4095
	59	99	372	449	856	1874	3203
	59	181	190	335	865	1959	3411
	58	135	235	347	963	1994	3291
	58	113	240	530	706	1587	3190
	59	226	233	541	1157	1860	3690
	60	98	240	349	864	2187	3108
	61	197	188	432	999	2083	3676
	60	89	505	451	1269	1590	3788
	59	254	266	523	541	2118	3537
	59	111	244	482	913	1573	3651
	59	159	218	290	970	1971	3014
	59	123	251	440	747	1697	3263
	59	147	163	322	1205	2522	3406
	60	171	212	482	917	1628	3150
	62	90	339	439	1089	1512	3728
	63	128	279	494	793	1936	3262
	63	111	281	612	1026	1540	3288
	62	239	250	389	1063	1515	3396
	62	87	216	544	909	1758	3541
	62	129	208	428	714	1512	3475
	61	60	259	394	971	1876	3244
	60	163	206	413	893	2156	3051
	61	190	226	449	1079	1741	3960
	61	165	207	292	1097	1659	3431
	62	142	234	298	1115	1686	3151
	62	82	247	399	1098	1884	3226
	61	147	125	405	873	1771	3534
	60	138	309	427	795	1476	3247
	60	144	374	384	1031	1901	3689
	60	86	277	501	784	1578	3347
	61	118	176	484	1067	1962	3821
	62	189	174	386	897	1436	3749
	61	210	188	477	837	1788	3797
	62	172	274	456	852	1664	3007
	62	121	226	319	886	1776	2928
	62	100	220	518	1108	1571	3142
	61	219	173	412	840	1929	3794
	60	113	207	512	886	1893	3199
	60	127	151	508	972	2219	3882
	61	163	295	442	774	1390	3362
	63	117	329	323	850	1774	3333
	64	127	167	260	922	2051	3290
	63	126	194	363	1002	1977	3803
	61	189	172	392	880	1976	3589
	60	182	141	316	809	1745	3607
	59	103	339	420	1090	1792	3376
	60	160	208	561	864	1942	3465
	61	123	367	315	809	1886	3385
	63	272	179	495	956	1643	3228
	63	105	236	447	919	1907	3894
	64	177	194	398	862	1654	3690
	63	124	368	236	1004	1779	3056
	63	128	164	421	701	1670	3699
	62	136	182	460	1072	1826	3436
	62	146	203	590	862	2140	3098
	63	116	149	489	871	2148	3486
	62	198	395	487	1058	1723	3127
	61	196	308	435	1016	1741	3639
	60	160	119	396	1020	1941	2876
	61	118	331	371	1021	2016	3009
	61	130	162	414	1159	2029	3215
	61	183	330	440	1059	1737	3326
	60	108	156	464	849	1850	3329
	60	169	199	457	770	1409	3055
	60	191	232	308	830	1678	3453
	60	252	225	504	1207	1732	3188
	60	207	289	516	1043	1555	3315
	60	68	209	270	1122	1991	3445
	60	265	321	431	890	1881	3612
	61	199	260	534	968	2089	3028
	62	126	261	422	767	1643	3931
	63	126	206	402	954	1902	3330
	62	96	304	462	1064	1632	3421
	62	188	137	503	878	1719	3256
	62	108	271	314	980	1735	3416
	61	177	159	614	905	1983	3613
	61	130	298	443	914	1696	3623
	60	162	254	439	952	1320	3367
	60	266	224	481	942	2199	3808
	60	167	147	468	1143	1991	3187
	60	88	251	534	952	1908	3785
	60	184	239	633	715	1915	3322
	60	131	231	472	819	2023	3477
	60	69	263	374	968	1693	3251
	59	136	188	324	1111	1670	2902
	59	103	222	383	1089	2081	3624
	58	111	253	477	1155	1796	3060
	58	118	306	213	944	1789	3520
	58	148	356	428	1025	2080	3671
	60	212	303	381	1144	1995	3345
	60	114	360	445	1015	1480	2823
	59	87	220	327	1059	1955	3552
	57	133	245	489	878	1729	3321
	57	191	326	463	740	1656	3135
	58	151	178	461	1041	1782	3641
	60	178	274	514	1040	1523	2942
	61	114	259	307	908	1885	4095
	61	139	284	714	755	1788	3133
	60	120	279	457	1024	2001	3089
	59	155	260	353	765	1796	3343
	60	104	261	489	904	1596	3666
	60	313	138	415	881	1919	3658
	59	126	251	351	818	1639	3070
	60	158	250	537	972	1863	3360
	60	211	264	488	882	1351	3776
	60	137	182	247	1022	1687	3542
	60	209	172	428	1067	1525	3607
	59	157	174	386	904	2016	3497
	59	180	286	459	1212	1546	3858
	61	193	309	542	758	1682	3351
	60	155	139	418	763	1596	3735
	59	163	186	342	830	1595	3202
	58	158	252	570	1035	2305	3894
	58	173	231	383	876	1438	3465
	59	174	263	470	1096	1979	3243
	60	107	211	435	1162	1896	3155
	61	157	258	456	1095	1494	3112
	61	79	334	503	708	1729	2807
	60	184	187	496	1095	2049	3951
	61	130	293	303	934	1422	3249
	61	149	279	481	1022	1650	3735
	60	233	179	338	845	1646	3529
	59	116	258	474	799	1653	3270
	58	145	328	428	926	1770	3190
	59	168	175	478	969	1690	3342
	60	78	252	445	985	1963	3837
	60	201	339	373	1096	1763	3037
	60	260	136	602	1043	1886	3612
	58	186	243	324	861	1764	3525
	57	119	245	408	993	1742	3707
	57	151	184	304	815	1825	3063
	57	86	279	415	1116	1745	3468
	57	194	405	392	895	1637	3514
	59	125	174	429	955	1866	3130
	60	186	200	356	993	1746	3291
	61	119	276	302	833	1608	3154
	61	146	314	458	1013	1731	3614
	61	134	278	404	900	2193	3409
	61	109	177	479	1068	1745	3615
	61	189	326	475	1129	1585	3455
	61	306	280	397	655	1549	3535
	62	84	190	312	843	1857	2800
	63	71	289	346	823	1891	3413
	65	151	182	582	933	1448	2897
	64	172	244	465	1068	1895	3205
	62	94	138	398	773	1702	3719
	61	152	151	576	822	1756	3229
	61	162	221	387	873	1534	3338
	61	132	170	464	1069	1374	3068
	61	265	134	466	773	1639	3378
	61	114	279	490	1023	1929	3427
	62	117	122	561	1161	1694	2875
	63	169	206	375	761	1816	3374
	63	126	356	448	967	1276	2582
	62	82	312	366	1068	1925	3363
	61	127	154	512	899	1729	3243
	60	66	188	398	826	1749	3047
	60	177	187	551	723	1510	2887
	60	133	299	321	955	1943	3570
	59	196	224	428	858	1634	3038
	58	119	202	355	954	1603	3178
	59	131	316	419	914	1963	2717
	59	123	205	312	870	1580	3693
	59	137	145	379	886	2138	3061
	59	109	192	464	1076	1741	3524
	58	168	225	262	610	1363	3276
	57	167	272	475	978	1739	3247
	58	127	261	485	956	1820	3520
	58	131	222	472	942	1559	3563
	59	73	269	341	823	1459	3443
	58	95	246	396	931	1686	3528
	57	121	180	425	863	1462	2979
	57	100	214	594	703	1817	3435
	58	213	286	250	809	1658	3440
	59	158	212	239	1010	2191	3276
	59	243	134	460	886	1329	3265
	59	112	271	317	776	1659	3936
	60	216	191	446	789	1624	3227
	62	143	193	378	915	1866	3200
	62	198	190	512	855	1975	3587
	62	148	216	289	948	1606	3961
	61	141	188	449	905	1799	3002
	61	175	193	334	1091	1537	3175
	60	116	152	379	912	1477	2766
	58	112	287	498	851	1776	2864
	56	170	276	562	1094	1821	3298
	56	183	230	523	786	1909	3477
	58	67	307	474	652	1707	2931
	60	223	283	365	844	1839	2716
	61	163	251	414	916	1736	3848
	61	150	162	375	758	1577	3443
	60	161	212	623	791	1724	3081
	59	133	131	410	952	1539	3162
	59	176	282	399	688	1611	3460
	60	145	228	329	1058	1776	3643
	61	100	217	314	693	1845	3911
	61	171	294	347	1042	1663	3406
	61	178	209	384	1040	1909	3319
	61	210	160	596	1072	2056	3293
	60	90	160	422	952	1412	3646
[truncated: 1,046,576+ more rows]
