# Supplementary material for: Programmable synthetic cell networks regulated by tuneable reaction rates
Source: Nat Commun. 2022 Jul 6;13:3885. doi: 10.1038/s41467-022-31471-5 (PMC9259615; doi:10.1038/s41467-022-31471-5)
Supplement: Supplementary file 4 — Source Data [file 41467_2022_31471_MOESM4_ESM.zip › source data/Fig.4c(i)_source data .xlsx]

## Sheet: 4c(i)
Template Concentration (nM)
0.2	0.41	0.81	1.63
Rate (RFU/min)
0.040988	0.0680589	0.162552	0.257271
0.0371083	0.0583251	0.166699	0.255976
0.0417922	0.0623394	0.14862	0.244267
0.0372953	0.06132	0.155404	0.257045
0.0376164	0.0623301	0.159658	0.241406
0.0375481	0.0636767	0.163815	0.238068
0.0379884	0.0615773	0.118103	0.241488
0.0377181	0.0592139	0.146846	0.225437
0.0439422	0.0624486	0.156316	0.238069
0.0374601	0.0618183	0.154893	0.269363
0.0375702	0.0605631	0.133573	0.240805
0.0373346	0.0638362	0.154717	0.263381
0.036066	0.063628	0.151501	0.240509
0.0340571	0.0620384	0.139249	0.232723
0.036758	0.0618138	0.121152	0.238945
0.0341028	0.0607632	0.167586	0.248932
0.0374573	0.0639355	0.139381	0.231326
0.0327927	0.0622337	0.144077	0.239
0.0392381	0.0635442	0.160287	0.247161
0.038756	0.0626267	0.143857	0.250849
0.0375105	0.0597428	0.158154	0.280128
0.037844	0.0629147	0.151712	0.235082
0.037648	0.0631112	0.152945	0.240185
0.0347588	0.0649362	0.157654	0.241469
0.0378525	0.0611879	0.14933	0.206828
0.0360954	0.0608166	0.14959	0.232519
0.0362183	0.0657968	0.155913	0.242942
0.0376891	0.0617746	0.157793	0.245275
0.0378578	0.0617247	0.166537	0.244669
0.0366007	0.0617601	0.154633	0.259766
0.0375736	0.0592871	0.14092	0.250101
0.0413339	0.0649386	0.161943	0.227763
0.0387213	0.0658817	0.158695	0.247979
0.0363414	0.064728	0.0972584	0.256646
0.0369777	0.0590212	0.160588	0.234508
0.0355014	0.0621145	0.153945	0.234237
0.0352665	0.0618932	0.149223	0.246715
0.0370829	0.0593434	0.166905	0.232944
0.0369512	0.0636594	0.143239	0.24622
0.0381341	0.0682011	0.154576	0.239172
0.0368805	0.0614052	0.14803	0.223273
0.0360918	0.0623	0.150871	0.252511
0.0368123	0.0622455	0.164375	0.18955
0.0364305	0.0645366	0.147357	0.233187
0.0354723	0.0628258	0.145907	0.244262
0.0380875	0.0608294	0.134309	0.239795
0.0378248	0.0619044	0.153353	0.249428
0.0401481	0.0645188	0.167683	0.233897
0.0384917	0.0625782	0.173243	0.266751
0.0392152	0.0620031	0.151474	0.235991
0.0391439	0.0617201	0.14456	0.244749
0.037045	0.0624563	0.156058	0.260342
0.0400283	0.0622294	0.155785	0.263916
0.0385228	0.0640278	0.147275	0.26959
0.0401609	0.0612244	0.151678	0.236688
0.040272	0.0641597	0.145148	0.23095
0.0398075	0.0615638	0.142923	0.220404
0.0403302	0.0649139	0.158004	0.23998
0.0409244	0.0611938	0.14697	0.228272
0.0393566	0.0626477	0.187033	0.262055
0.0395469	0.0623401	0.162987	0.267798
0.041574	0.0606073	0.155191	0.246841
0.0386083	0.0629661	0.160344	0.238376
0.0400934	0.0626464	0.164574	0.230236
0.0395012	0.0696343	0.148299	0.224043
0.0393572	0.0613278	0.153603	0.243324
0.0394971	0.0615016	0.178048	0.237517
0.0392401	0.0626504	0.15056	0.24967
0.0405182	0.0620316	0.153094	0.246077
0.0374347	0.0615338	0.147388	0.232901
0.0378763	0.0660084	0.160542	0.251406
0.0414384	0.0616505	0.139012	0.236647
0.0400756	0.0599651	0.160722	0.246493
0.039103	0.0618748	0.173475	0.257275
0.03986	0.0670796	0.159437	0.240139
0.0397633	0.061304	0.149267	0.240798
0.0415094	0.0615016	0.1539	0.241809
0.0414294	0.0624717	0.158381	0.24672
0.0393707	0.062307	0.142053	0.230938
0.0391624	0.0605674	0.158145	0.248234
0.0408784	0.0591037	0.16028	0.222645
0.0389823	0.0594564	0.147333	0.144835
0.040994	0.0593191	0.143367	0.242309
0.0383175	0.0628943	0.163534	0.237588
0.0393613	0.0629886	0.165725	0.263809
0.0388316	0.064053	0.147745	0.240294
0.03977	0.0626315	0.151848	0.242676
0.0389134	0.0651213	0.154167	0.243993
0.0396852	0.0617756	0.140872	0.253831
0.0376261	0.0631615	0.160601	0.240424
0.0387568	0.0609921	0.124319	0.196131
0.0375359	0.0621381	0.148608	0.240263
0.0389101	0.0617229	0.145082	0.242328
0.0366152	0.0618741	0.158767	0.251838
0.0381622	0.0692865	0.144793	0.235207
0.0388812	0.0626897	0.143744	0.240429
0.0398387	0.0664544	0.155966	0.240386
0.0363265	0.0650644	0.142022	0.232249
0.0380385	0.0642494	0.153749	0.243056
0.0399843	0.0666044	0.165639	0.226851
0.0407008	0.0630697	0.15958	0.238248
0.037741	0.070495	0.154273	0.232429
0.0384719	0.0599396	0.155126	0.242956
0.0391666	0.0699604	0.149064	0.228603
0.038314	0.0606302	0.156556	0.260944
	0.0618063	0.15868	0.242577
	0.0549106	0.15128	0.224523
	0.0632893	0.161222	0.239549
	0.0632274	0.15119	0.245359
	0.061047	0.163221	0.246929
	0.0595255	0.149908	0.222179
	0.0614873	0.14663	0.246462
	0.06624	0.147423	0.242125
	0.0645299	0.151111	0.256509
	0.0625653	0.149948	0.228877
	0.0638951	0.153613	0.225677
	0.0631001	0.140144	0.241811
	0.0695494	0.157157	0.219536
	0.0625628	0.149837	0.236565
	0.0657976	0.156211	0.244405
	0.0574636	0.17267	0.247215
	0.065613	0.141768	0.250162
	0.0557463	0.150638	0.248435
	0.0660944	0.138353	0.235234
	0.0646313	0.130448	0.253353
	0.0633757	0.143955	0.238753
	0.0549601	0.157709	0.236963
	0.0600721	0.160709	0.259483
	0.0618987	0.161993	0.253258
	0.060715	0.151439	0.256967
	0.059753	0.14362	0.250359
	0.0661285	0.150424	0.242776
	0.060165	0.160197	0.240417
	0.0605946	0.151141	0.241028
	0.0585828	0.163423	0.241961
	0.0558913	0.146285	0.251096
	0.0595843	0.145408	0.250981
	0.0653507	0.153712	0.258776
	0.0613537	0.149354	0.248267
	0.0594116	0.15111	0.233113
	0.0608266	0.152167	0.241138
	0.0648245	0.170266	0.244258
	0.0621725	0.154545	0.232994
	0.0567081	0.141505	0.260468
	0.0624084	0.140038	0.240436
	0.0572735	0.14691	0.225441
	0.0628366	0.149424	0.248841
	0.0626254	0.146863	0.243595
	0.062717	0.154793	0.244092
	0.0688478	0.157252	0.217951
	0.0636056	0.14334	0.256317
	0.0601361	0.151221	0.246012
	0.061159	0.158928	0.213282
	0.0730373	0.162011	0.224777
	0.0669612	0.141138	0.236399
	0.0637222	0.153969	0.24314
	0.0652606	0.15535	0.23987
	0.0677116	0.150466	0.236834
	0.0658124	0.156761	0.211211
		0.152862	0.238021
		0.161795	0.244028
		0.130029	0.231369
		0.139817	0.237791
		0.177116	0.236829
		0.0328195	0.226094
		0.158224	0.247124
		0.143754	0.254107
		0.146444	0.243472
		0.157505	0.244101
		0.155046	0.263297
		0.160866	0.237952
		0.156627	0.222836
		0.15689	0.256733
		0.154639	0.236453
		0.144802	0.255659
		0.14279	0.247853
		0.149277	0.252314
		0.14938	0.238828
		0.154605	0.249681
		0.157905	0.243893
		0.151529	0.25736
		0.143767	0.234516
		0.15519	0.244648
		0.154306	0.238888
		0.155117	0.228869
		0.155311	0.245249
		0.155132	0.252342
		0.159051	0.222002
		0.130844	0.245521
		0.141902	0.276562
		0.165907	0.20392
		0.14947	0.264235
		0.149442	0.231617
		0.160827	0.217322
		0.151023	0.232625
		0.147104	0.237686
		0.157105	0.238662
		0.157717	0.251226
		0.149229	0.262438
		0.148556	0.23616
		0.145368	0.235252
		0.146459	0.234573
		0.158721	0.239138
		0.150627	0.233267
		0.144482	0.238265
		0.159682	0.241628
		0.156042	0.229905
		0.161697	0.251538
		0.160978	0.228588
		0.156496	0.227724
		0.149383	0.240963
		0.165405	0.235063
		0.161891	0.226994
		0.158226	0.244191
		0.159092	0.240667
		0.138859	0.235748
		0.150509	0.243661
		0.171788	0.250423
		0.147252	0.25224
		0.154124	0.2413
		0.154119	0.240173
		0.160754	0.23728
		0.157585	0.265406
		0.149861	0.24829
		0.160954	0.230821
		0.166252	0.225093
		0.157732	0.244145
		0.150261	0.22684
		0.153509	0.23911
		0.158719	0.222686
		0.163525	0.248994
		0.167976	0.240262
		0.159179	0.234032
		0.1641	0.236477
		0.159348	0.245559
		0.130451	0.254053
		0.156163	0.26295
		0.161333	0.240882
		0.154293	0.218387
		0.158781	0.24617
		0.148798	0.263218
		0.172076	0.241261
		0.150323	0.243479
		0.140251	0.233944
		0.153689	0.231121
		0.150714	0.238207
		0.134849	0.244383
		0.15671	0.226012
		0.164326	0.240784
		0.157784	0.224588
		0.155427	0.258582
		0.16188	0.236106
		0.144015	0.229874
		0.148568	0.236022
		0.155772	0.239199
		0.155461	0.209962
		0.158757	0.245986
		0.161776	0.24148
		0.160075	0.239967
		0.160391	0.242787
		0.158988	0.248691
		0.157959	0.225681
		0.139578	0.240613
		0.139175	0.256528
		0.156193	0.265277
		0.168752	0.233857
		0.150292	0.232598
		0.140271	0.234663
		0.142802	0.220786
		0.165288	0.235561
		0.148335	0.238856
		0.149004	0.237957
		0.157498	0.234873
		0.171948	0.231338
		0.161237	0.233589
		0.168997	0.224978
		0.156023	0.254369
		0.162847	0.210675
		0.164367	0.22541
		0.156254	0.236509
		0.158558	0.249376
		0.12658	0.252576
		0.15527	0.253146
		0.152881	0.23757
		0.16794	0.24216
		0.164892	0.2249
		0.161199	0.239495
		0.167888	0.217441
		0.15052	0.25621
		0.160663	0.216891
		0.149654	0.237155
		0.167551	0.243134
		0.14956	0.252493
		0.159304	0.232531
		0.154561	0.212723
		0.153163	0.246348
		0.155101	0.247618
		0.153507	0.199388
		0.171573	0.254467
		0.156004	0.244561
		0.162176	0.235313
		0.156444	0.24302
		0.158211	0.245505
		0.165138	0.249801
		0.149255	0.243352
		0.171518	0.238258
		0.154333	0.229879
		0.152883	0.229668
		0.16188	0.247138
		0.163206	0.225082
		0.1577	0.231207
		0.163975	0.225872
		0.167592	0.228553
		0.159775	0.225406
		0.158432	0.252225
		0.128941	0.276176
		0.157508	0.21469
		0.172349	0.241321
		0.167855	0.225577
		0.135514	0.237741
		0.148607	0.223286
		0.171177	0.245038
		0.150337	0.237143
		0.140172	0.245331
		0.153954	0.238044
		0.151973	0.213228
		0.156636	0.213767
		0.155316	0.21625
		0.162982	0.246378
		0.151814	0.246441
		0.149715	0.279463
		0.153833	0.245148
		0.16018	0.24175
		0.154956	0.228688
		0.157376	0.228291
		0.136048	0.220882
		0.164448	0.228701
		0.132892	0.227206
		0.135914	0.221978
		0.15507	0.251742
		0.148365	0.236157
		0.164027	0.203413
		0.165463	0.22713
		0.156704	0.234922
		0.166561	0.251721
		0.156978	0.242148
		0.158058	0.264095
		0.161928	0.227957
		0.142835	0.239026
		0.159865	0.215834
		0.166013	0.232116
		0.151684	0.226786
		0.145103	0.242633
		0.164359	0.246071
		0.158916	0.235985
		0.152626	0.248737
		0.167461	0.210866
		0.153663	0.228541
		0.153578	0.234548
		0.169634	0.225245
		0.147356	0.239838
		0.158789	0.231105
		0.155794	0.234551
		0.168658	0.247035
		0.16905	0.205267
		0.157162	0.241096
		0.164445	0.229647
			0.226409
			0.227689
			0.243195
			0.24515
			0.2356
			0.266636
			0.204106
			0.252005
			0.248169
			0.246307
			0.239904
			0.247305
			0.227642
			0.238616
			0.243866
			0.260325
			0.257723
			0.257143
			0.23804
			0.240429
			0.241565
			0.234169
			0.24265
			0.279879
			0.241459
			0.25354
			0.223338
			0.230242
			0.224476
			0.246437
			0.246185
			0.256968
			0.25557
			0.244022
			0.22909
			0.254276
			0.253528
			0.252475
			0.251364
			0.260716
			0.242029
			0.250607
			0.229002
			0.252994
			0.264409
			0.252724
			0.247595
			0.238709
			0.244433
			0.237451
			0.228193
			0.225053
			0.257934
			0.229842
			0.244269
			0.253411
			0.213448
			0.24018
			0.243972
			0.235984
			0.250439
			0.240953
			0.227603
			0.260882
			0.24632
			0.220616
			0.229355
			0.236541
			0.253332
			0.245463
			0.256342
			0.256285
			0.238749
			0.206764
			0.25155
			0.262351
			0.243894
			0.24131
			0.241031
			0.269384
			0.23995
			0.231923
			0.260109
			0.219798
			0.25043
			0.242232
			0.24663
			0.258915
			0.233981
			0.272407
			0.252836
			0.272701
			0.276257
			0.22442
			0.251119
			0.240142
			0.251859
			0.220126
			0.246759
			0.232391
			0.218101
			0.265943
			0.236094
			0.238991
			0.260131
			0.24628
			0.241071
			0.251389
			0.237011
			0.257703
			0.24717
			0.224901
			0.247942
			0.25623
			0.249397
			0.233323
			0.25352
			0.245328
			0.246282
			0.23649
			0.249959
			0.224521
			0.237649
			0.240456
			0.244479
			0.2486
			0.236186
			0.257591
			0.265552
			0.269887
			0.275475
			0.252948
			0.242396
			0.257592
			0.242118
			0.248407
			0.277576
			0.253532
			0.240319
			0.239597
			0.254158
			0.253524
			0.250986
			0.229288
			0.229693
			0.23362
			0.233543
			0.244509
			0.242598
			0.238841
			0.263753
			0.237152
			0.251283
			0.233898
			0.244189
			0.240844
			0.243502
			0.238613
			0.260384
			0.257946
			0.23813
			0.260974
			0.232655
			0.289052
			0.241741
			0.254315
			0.243825
			0.24091
			0.251573
			0.253129
			0.262765
			0.241709
			0.253522
			0.254303
			0.252431
			0.232352
			0.236457
			0.251236
			0.235209
			0.246045
			0.262231
			0.239922
			0.244095
			0.235541
			0.243172
			0.254244
			0.241319
			0.241478
			0.242336
			0.23978
			0.244243
			0.239236
			0.256328
			0.245997
			0.232095
			0.225925
			0.25457
			0.234926
			0.20374
			0.256007
			0.237436
			0.252139
			0.254558
			0.229699
			0.246399
			0.248692
			0.241714
			0.229115
			0.247345
			0.207547
			0.252542
			0.239535
			0.247554
			0.229455
			0.2344
			0.248133
			0.228907
			0.213684
			0.227119
			0.236476
			0.241644
			0.263985
			0.23211
			0.24634
			0.239786
			0.243418
			0.249556
			0.249356
			0.245935
			0.235508
			0.239868
			0.229822
			0.234122
			0.240549
			0.250906
			0.242054
			0.238
			0.235744
			0.238495
			0.237396
			0.233578
			0.227496
			0.231673
			0.240745
			0.235555
			0.25267
			0.229915
			0.238038
			0.249701
			0.230753
			0.250033
			0.253032
			0.22916
			0.242586
			0.264025
			0.238252
			0.251981
			0.247381
			0.21762
			0.239128
			0.228238
			0.222906
			0.234978
			0.239113
			0.214819
			0.225874
			0.220296
			0.247859
			0.219076
			0.234257
			0.246942
			0.24287
			0.243266
			0.252454
			0.239475
			0.235423
			0.217564
			0.253184
			0.263896
			0.257141
			0.249299
			0.236395
			0.224949
			0.251765
			0.239752
			0.252894
			0.221088
			0.246023
			0.226467
			0.238097
			0.236069
			0.237841
			0.236712
			0.238984
			0.314601
			0.227979
			0.222658
			0.255621
			0.228762
