# Supplementary material for: Programmable synthetic cell networks regulated by tuneable reaction rates
Source: Nat Commun. 2022 Jul 6;13:3885. doi: 10.1038/s41467-022-31471-5 (PMC9259615; doi:10.1038/s41467-022-31471-5)
Supplement: Supplementary file 4 — Source Data [file 41467_2022_31471_MOESM4_ESM.zip › source data/Fig. 4c(iii)_source data.xlsx]

## Sheet: 4c(iii)
	Rate (RFU/(min.µM))	STD of the fitting parameters ((RFU/(min.µM))
(i) Proteinosome	144.484	17.2961
(ii) Bulk	1.56335	0.644304
Source Data points
Proteinosome		Bulk
Concentration (nM)	Rate (RFU/(min))	Concentration (nM)	Rate (RFU/(min))
0.2	0.0377	24	0.0825536
0.41	0.0619	36	0.123969
0.81	0.1529	48	0.145308
1.63	0.2403	60	0.137975
