# Supplementary material for: Programmable synthetic cell networks regulated by tuneable reaction rates
Source: Nat Commun. 2022 Jul 6;13:3885. doi: 10.1038/s41467-022-31471-5 (PMC9259615; doi:10.1038/s41467-022-31471-5)
Supplement: Supplementary file 4 — Source Data [file 41467_2022_31471_MOESM4_ESM.zip › source data/Fig. S2b_source data.xlsx]

## Sheet: Fig. S2b
Experimental Data
Radius of Bulk proteinosome (µm)	Radius of microfluidics proteinosome (µm)			Bulk Proteionsome Fitting Curve:
8.6553	11.8485			f(x) = (x*σ*(2*pi)^0.5)^(-1)*exp(-(log(x)-µ)^2/(2*σ^2))
18.629	11.8022			Coefficients (with 95% confidence bounds):
15.8291	14.1882			µ = 3.07681 [2.97003, 3.18359]
15.8291	15.9991			σ = 0.457652 [0.393575, 0.546848]
18.733	11.2283
17.897	9.824			Covariance
17.897	12.0405			0.00286912	5.48862e-18
17.5925	9.57947			5.48862e-18	0.00146465
13.9457	8.79352
23.8418	13.065
9.94599	12.2151
23.3346	12.1225
20.2908	13.7468			Microfluidics Proteionsome Fitting Curve:
24.2471	13.9877			f(x) = (σ*(2*pi)^0.5)^(-1)*exp(-(x-µ)^2/(2*σ^2))
22.7084	13.1214			Coefficients (with 95% confidence bounds):
22.7084	14.8713			µ = 12.0623 [11.7397, 12.3849]
15.1745	14.0584			σ = 1.78486 [1.58405, 2.04445]
32.2132	11.6989
32.2132	11.7239			Covariance
30.4586	13.7647			0.0265478	9.94281e-18
22.7876	14.2379			9.94281e-18	0.0134419
30.3955	10.2004
13.418	14.1108
47.6286	8.9704
47.6286	14.1288
23.2119	9.61832
22.6044	16.2183
16.5202	9.32344
25.626	13.8492
9.16984	14.6341
13.9024	13.8521
17.2624	10.9477
15.8075	11.5659
17.4221	12.7379
28.7415	12.3944
9.24825	11.1914
28.0618	14.4201
23.4834	11.0832
8.69372	13.4599
58.7956	10.734
19.3579	10.9151
23.7935	12.7254
17.5871	11.0703
16.4118	6.94776
12.8834	11.5905
22.7942	10.4911
11.8712	9.79569
11.5019	13.0005
20.4781	12.5515
26.4251	10.8048
18.655	10.1074
20.2074	10.3602
34.448	12.2353
9.66687	12.8507
35.0573	14.5286
30.4846	10.6106
25.8547	9.48542
21.4873	10.6933
30.6577	13.5509
19.307	10.1106
21.726	10.2524
28.1183	10.5822
32.3258	14.4794
35.3642	10.4273
45.8326	12.9123
26.2525	9.43257
10.963	9.09077
49.8473	12.3289
20.5859	14.5111
51.7996	9.38451
50.4016	12.3456
23.1393	10.9027
47.5057	12.805
	12.2229
	15.2319
	14.2485
	14.3638
	15.1389
	12.8969
	13.7457
	10.7281
	12.3835
	12.4212
	13.8812
	11.1018
	11.2938
	12.4627
	13.3016
	11.1317
	11.9425
	11.0746
	12.4212
	12.9822
	11.6499
	8.75465
	12.5578
	11.3819
	11.7935
	10.5829
	10.3326
	11.5858
	9.11169
	15.0906
	13.3367
	9.60676
	13.7127
	12.8643
	14.0849
	11.817
	10.8699
	11.0063
	13.6971
	13.4351
	9.40225
	11.7273
	14.1826
	11.4209
	12.5414
	12.2424
	12.4722
