# Supplementary material for: Programmable synthetic cell networks regulated by tuneable reaction rates
Source: Nat Commun. 2022 Jul 6;13:3885. doi: 10.1038/s41467-022-31471-5 (PMC9259615; doi:10.1038/s41467-022-31471-5)
Supplement: Supplementary file 4 — Source Data [file 41467_2022_31471_MOESM4_ESM.zip › source data/Fig. 3c_source data.xlsx]

## Sheet: Fig. 3c
Experimental Data								Fitting of the experiemntal data
Time (min)	Fluorescence Psome 1 (RFU)	Fluorescence Psome 2 (RFU)	Fluorescence Psome 3 (RFU)	Fluorescence Psome 4 (RFU)	Fluorescence Psome 5 (RFU)	Fluorescence Psome 6 (RFU)		Time (min)	FLuorescence Psome 1 (RFU)	FLuorescence Psome 2 (RFU)	FLuorescence Psome 3 (RFU)	FLuorescence Psome 4 (RFU)	FLuorescence Psome 5 (RFU)	FLuorescence Psome 6 (RFU)
0	11.011	19.461	19.646	17.997	34.945	36.877		0	0.882715	1.04772	0.794488	0.909571	0.764034	0.686347
3	18.271	14.707	29.974	18.803	20.827	36.657		1	0.926446	1.09909	0.833853	0.954003	0.801774	0.720394
6	13.339	84.533	29.375	16.963	19.441	33.955		2	0.972342	1.15298	0.875167	1.0006	0.841378	0.756128
9	9.474	15.246	26.229	12.074	14.588	33.27		3	1.02051	1.20951	0.918527	1.04948	0.882936	0.793634
12	13.129	10.735	20.348	11.599	15.754	28.268		4	1.07106	1.26881	0.964033	1.10074	0.926545	0.832999
15	9.129	14.075	23.372	10.885	17.384	22.911		5	1.12412	1.33101	1.01179	1.1545	0.972306	0.874315
18	5.341	8.886	20.381	8.743	8.705	21.641		6	1.1798	1.39626	1.06192	1.21088	1.02032	0.917678
21	0	8.876	17.659	5.135	11.449	21.26		7	1.23823	1.4647	1.11452	1.27002	1.07071	0.96319
24	13.993	13.521	19.292	11.061	16.353	26.018		8	1.29956	1.5365	1.16973	1.33204	1.12359	1.01096
27	4.852	12.63	25.769	10.243	14.556	15.687		9	1.36392	1.61181	1.22766	1.39709	1.17907	1.06109
30	5.965	8.772	13.38	8.72	9.214	16.078		10	1.43146	1.6908	1.28847	1.4653	1.23729	1.11371
33	4.401	10.553	16.34	8.61	9.818	25.385		11	1.50235	1.77366	1.35228	1.53685	1.29838	1.16893
36	8.386	0	0.899	1.672	0	4.907		12	1.57674	1.86058	1.41926	1.61188	1.36248	1.22689
39	8.833	11.358	12.712	9.109	19.961	14.733		13	1.65481	1.95175	1.48954	1.69058	1.42975	1.28772
42	6.715	13.498	12.686	11.562	11.518	11.903		14	1.73674	2.04738	1.5633	1.77311	1.50033	1.35157
45	8.466	17.8	9.72	12.979	13.162	15.991		15	1.82273	2.14769	1.64071	1.85966	1.57439	1.41857
48	0.989	7.018	6.579	2.041	4.581	3.859		16	1.91296	2.25291	1.72194	1.95043	1.6521	1.48889
51	3.807	7.725	3.85	0	14.538	0		17	2.00765	2.36327	1.80719	2.04563	1.73364	1.5627
54	3.592	8.443	0.605	5.163	2.62	3.927		18	2.10702	2.47902	1.89666	2.14546	1.8192	1.64015
57	7.159	10.682	0	4.372	2.913	3.68		19	2.21131	2.60044	1.99054	2.25016	1.90898	1.72144
60	4.94	20.513	10.518	14.342	11.505	10.738		20	2.32074	2.72779	2.08907	2.35995	2.00318	1.80676
63	11.035	19.23	13.312	19.505	14.758	13.601		21	2.43558	2.86137	2.19246	2.47509	2.10201	1.89629
66	14.752	17.562	6.974	15.248	14.993	14.887		22	2.5561	3.00147	2.30097	2.59584	2.20572	1.99025
69	19.995	15.778	6.324	10.596	6.982	5.913		23	2.68256	3.14841	2.41483	2.72247	2.31453	2.08886
72	10.471	25.317	12.672	12.229	10.389	8.953		24	2.81527	3.30253	2.53431	2.85526	2.4287	2.19235
75	16.317	17.841	11.968	16.371	10.902	9.753		25	2.95453	3.46418	2.65969	2.99452	2.54848	2.30095
78	6.357	12.814	6.005	13.998	6.527	3.952		26	3.10066	3.63371	2.79126	3.14055	2.67416	2.41492
81	24.155	19.86	15.236	18.627	12.018	3.588		27	3.254	3.81152	2.92933	3.29368	2.80602	2.53452
84	33.006	40.502	57.071	32.269	25.876	21.374		28	3.4149	3.99801	3.07421	3.45425	2.94437	2.66004
87	44.218	49.671	31.213	42.611	35.608	29.376		29	3.58374	4.19359	3.22623	3.62264	3.08952	2.79175
90	24.151	32.36	13.501	24.489	16.395	12.929		30	3.7609	4.3987	3.38575	3.7992	3.24181	2.92997
93	41.78	51.652	55.849	46.296	35.402	26.513		31	3.94679	4.61382	3.55313	3.98435	3.40158	3.07501
96	44.272	52.758	44.848	39.224	35.144	33.979		32	4.14184	4.83941	3.72877	4.17849	3.5692	3.22722
99	58.114	68.486	47.21	55.518	44.76	45.482		33	4.3465	5.076	3.91305	4.38205	3.74505	3.38693
102	71.184	88.009	62.114	72.532	59.099	51.332		34	4.56124	5.3241	4.10642	4.5955	3.92954	3.55453
105	78.77	88.861	59.225	75.028	64.141	52.822		35	4.78654	5.58428	4.3093	4.8193	4.12309	3.73039
108	103.663	119.565	94.636	102.71	90.543	75.838		36	5.02294	5.85713	4.52218	5.05396	4.32612	3.91492
111	128.867	145.728	114.293	117.588	103.183	97.37		37	5.27096	6.14324	4.74553	5.3	4.53912	4.10855
114	168.783	188.129	150.222	157.746	138.554	127.613		38	5.53117	6.44326	4.97986	5.55797	4.76257	4.31172
117	183.791	214.786	164.485	175.78	152.884	136.813		39	5.80418	6.75785	5.22572	5.82843	4.99696	4.52489
120	228.983	247.165	203.933	214.492	186.902	174.273		40	6.0906	7.08773	5.48366	6.11199	5.24283	4.74856
123	257.866	287.694	227.619	244.997	217.197	204.519		41	6.39108	7.43362	5.75427	6.40927	5.50075	4.98324
126	312.991	344.278	275.551	298.669	257.205	246.731		42	6.70631	7.79629	6.03817	6.72094	5.77129	5.22946
129	351.152	390.806	319.206	341.083	306.214	276.68		43	7.037	8.17655	6.336	7.04768	6.05507	5.48779
132	394.556	439.419	367.25	381.448	348.951	323.66		44	7.38391	8.57523	6.64844	7.39022	6.35272	5.75882
135	442.626	481.123	407.532	426.754	382.764	358.138		45	7.74782	8.99323	6.9762	7.7493	6.66491	6.04316
138	499.872	538.686	456.057	475.624	430.075	411.295		46	8.12956	9.43145	7.32003	8.12571	6.99236	6.34147
141	545.14	589.462	505.287	518.171	474.737	450.466		47	8.52998	9.89088	7.68069	8.52029	7.33579	6.65441
144	594.103	628.997	533.814	562.077	517.851	489.635		48	8.94998	10.3725	8.059	8.93389	7.69598	6.9827
147	632.937	672.464	583.443	596.639	545.578	518.868		49	9.39052	10.8774	8.45582	9.36742	8.07372	7.32709
150	677.241	716.51	619.319	637.27	584.189	569.781		50	9.85258	11.4066	8.87204	9.82182	8.46987	7.68834
153	731.2	767.902	662.949	691.793	636.603	610.541		51	10.3372	11.9614	9.30858	10.2981	8.8853	8.06728
156	724.367	762.453	662.474	691.097	624.85	589.632		52	10.8454	12.5429	9.76644	10.7973	9.32094	8.46476
159	824.56	861.452	750.777	778.517	701.545	691.339		53	11.3785	13.1524	10.2466	11.3204	9.77776	8.88166
162	842.07	880.816	778.146	809.323	723.731	714.573		54	11.9375	13.7912	10.7502	11.8687	10.2568	9.31894
165	865.983	899.216	793.259	830.363	748.481	735.876		55	12.5236	14.4607	11.2783	12.4432	10.759	9.77755
168	888.958	930.882	824.644	860.387	777.137	747.965		56	13.1383	15.1624	11.8321	13.0453	11.2856	10.2585
171	939.624	985.546	879.443	907.04	822.493	806.761		57	13.7828	15.8976	12.4128	13.6762	11.8377	10.763
174	969.53	1006.84	893.661	931.694	836.892	816.748		58	14.4586	16.6681	13.0217	14.3372	12.4166	11.2919
177	997.548	1032.79	925.298	965.078	863.069	850.209		59	15.1671	17.4754	13.6601	15.0298	13.0234	11.8466
180	1024.94	1055.3	941.41	977.344	884.869	873.538		60	15.91	18.3213	14.3295	15.7555	13.6595	12.4283
183	1047.04	1080.38	968.239	1000.46	906.926	887.255		61	16.6887	19.2075	15.0312	16.5157	14.3262	13.0382
186	1079.35	1120.43	1015.46	1037.57	944.33	935.683		62	17.5051	20.136	15.7669	17.3122	15.0251	13.6776
189	1086.06	1128.04	1012.43	1048.17	947.147	947.012		63	18.3608	21.1086	16.5381	18.1464	15.7576	14.348
192	1109.77	1145.38	1030.85	1067.96	963.392	956.692		64	19.2577	22.1274	17.3465	19.0203	16.5253	15.0509
195	1142.6	1176.1	1056.07	1096.51	986.774	983.752		65	20.1977	23.1946	18.1938	19.9356	17.3299	15.7877
198	1166.31	1201.41	1087.15	1123.83	1016.9	1008.43		66	21.1829	24.3122	19.0818	20.8942	18.173	16.56
201	1181.65	1220.09	1098.05	1146.33	1020.35	1018.47		67	22.2154	25.4827	20.0124	21.8981	19.0564	17.3695
204	1217.58	1256.15	1135.01	1179.57	1062.31	1054.81		68	23.2972	26.7084	20.9876	22.9493	19.9819	18.218
207	1208.04	1248.96	1112.23	1164.48	1054.44	1036.29		69	24.4307	27.9917	22.0095	24.0501	20.9517	19.1072
210	1238.49	1270.1	1152.73	1193.93	1075.95	1068.89		70	25.6183	29.3354	23.0802	25.2026	21.9675	20.0391
213	1261.59	1296.64	1180.28	1212.96	1097.87	1098.36		71	26.8624	30.7421	24.2019	26.4091	23.0316	21.0155
216	1244.64	1292.95	1155.6	1212.92	1099.81	1088.75		72	28.1656	32.2146	25.377	27.6721	24.1461	22.0386
219	1256.71	1285.43	1155.17	1226.09	1099.6	1081.31		73	29.5306	33.7558	26.6079	28.9941	25.3134	23.1105
222	1298.05	1326.78	1209.48	1252.95	1128.06	1136.46		74	30.9601	35.3687	27.8971	30.3778	26.5358	24.2334
225	1307.78	1325.83	1205.63	1258.67	1137.04	1132.57		75	32.4571	37.0566	29.2472	31.8258	27.8157	25.4096
228	1283.71	1311.51	1181.31	1237.99	1127.32	1109.04		76	34.0245	38.8226	30.661	33.3409	29.1557	26.6415
								77	35.6655	40.6701	32.1413	34.9262	30.5586	27.9317
								78	37.3834	42.6027	33.691	36.5846	32.027	29.2827
								79	39.1815	44.6241	35.3133	38.3194	33.5639	30.6973
								80	41.0632	46.7378	37.0112	40.1337	35.1722	32.1783
								81	43.0323	48.948	38.7881	42.031	36.855	33.7285
								82	45.0925	51.2585	40.6475	44.0148	38.6155	35.3511
								83	47.2477	53.6735	42.5927	46.0888	40.4571	37.0491
								84	49.5018	56.1975	44.6275	48.2567	42.3831	38.8258
								85	51.8591	58.8347	46.7556	50.5223	44.3972	40.6846
								86	54.3237	61.5897	48.9811	52.8897	46.5029	42.629
								87	56.9003	64.4673	51.3078	55.3631	48.7041	44.6625
								88	59.5933	67.4723	53.74	57.9466	51.0047	46.789
								89	62.4074	70.6097	56.282	60.6447	53.4087	49.0122
								90	65.3474	73.8844	58.9381	63.4619	55.9202	51.336
								91	68.4184	77.3019	61.713	66.4028	58.5435	53.7647
								92	71.6255	80.8674	64.6113	69.4722	61.283	56.3024
								93	74.9738	84.5864	67.6378	72.6749	64.1431	58.9533
								94	78.4687	88.4644	70.7973	76.016	67.1285	61.7221
								95	82.1158	92.5073	74.095	79.5005	70.2438	64.6131
								96	85.9206	96.7206	77.536	83.1337	73.4939	67.6311
								97	89.8888	101.11	81.1255	86.9208	76.8836	70.7809
								98	94.0263	105.683	84.8689	90.8674	80.418	74.0673
								99	98.3389	110.443	88.7715	94.9788	84.1021	77.4953
								100	102.833	115.398	92.839	99.2607	87.941	81.0699
								101	107.514	120.554	97.077	103.719	91.9401	84.7964
								102	112.388	125.916	101.491	108.358	96.1046	88.6799
								103	117.461	131.492	106.087	113.186	100.44	92.7257
								104	122.741	137.286	110.87	118.206	104.951	96.9392
								105	128.232	143.306	115.847	123.426	109.644	101.326
								106	133.941	149.557	121.023	128.85	114.523	105.891
								107	139.875	156.045	126.403	134.485	119.595	110.64
								108	146.038	162.777	131.995	140.336	124.864	115.578
								109	152.438	169.758	137.802	146.409	130.336	120.711
								110	159.081	176.993	143.832	152.71	136.015	126.044
								111	165.971	184.488	150.088	159.244	141.908	131.582
								112	173.115	192.248	156.578	166.015	148.019	137.331
								113	180.519	200.278	163.305	173.031	154.353	143.296
								114	188.186	208.584	170.275	180.294	160.914	149.482
								115	196.123	217.168	177.493	187.81	167.706	155.893
								116	204.334	226.035	184.963	195.584	174.735	162.534
								117	212.823	235.189	192.69	203.62	182.004	169.41
								118	221.595	244.633	200.677	211.92	189.517	176.524
								119	230.652	254.37	208.928	220.49	197.276	183.881
								120	239.998	264.4	217.446	229.331	205.285	191.484
								121	249.636	274.727	226.234	238.447	213.546	199.336
								122	259.567	285.351	235.294	247.839	222.061	207.441
								123	269.793	296.272	244.628	257.51	230.832	215.8
								124	280.315	307.489	254.237	267.46	239.86	224.415
								125	291.133	319.003	264.122	277.689	249.145	233.288
								126	302.246	330.81	274.282	288.198	258.687	242.419
								127	313.653	342.908	284.717	298.985	268.486	251.81
								128	325.352	355.294	295.426	310.049	278.539	261.458
								129	337.341	367.963	306.406	321.388	288.846	271.365
								130	349.615	380.91	317.654	332.999	299.402	281.528
								131	362.169	394.13	329.167	344.878	310.205	291.944
								132	375	407.614	340.94	357.02	321.251	302.611
								133	388.099	421.355	352.969	369.419	332.534	313.524
								134	401.461	435.345	365.246	382.071	344.048	324.68
								135	415.076	449.574	377.764	394.967	355.788	336.072
								136	428.936	464.03	390.517	408.099	367.745	347.696
								137	443.031	478.703	403.495	421.459	379.911	359.543
								138	457.349	493.581	416.688	435.038	392.278	371.605
								139	471.88	508.65	430.086	448.824	404.835	383.875
								140	486.61	523.896	443.679	462.806	417.572	396.344
								141	501.525	539.305	457.453	476.973	430.478	408.999
								142	516.613	554.861	471.397	491.311	443.541	421.832
								143	531.857	570.549	485.496	505.808	456.749	434.83
								144	547.242	586.351	499.737	520.449	470.087	447.982
								145	562.752	602.252	514.104	535.218	483.543	461.273
								146	578.37	618.232	528.583	550.102	497.102	474.69
								147	594.079	634.276	543.158	565.084	510.749	488.22
								148	609.86	650.363	557.812	580.148	524.469	501.847
								149	625.696	666.477	572.529	595.277	538.247	515.557
								150	641.569	682.598	587.291	610.455	552.067	529.334
								151	657.46	698.708	602.083	625.663	565.913	543.163
								152	673.35	714.788	616.885	640.886	579.768	557.026
								153	689.221	730.821	631.682	656.105	593.618	570.909
								154	705.054	746.789	646.455	671.304	607.445	584.794
								155	720.831	762.672	661.188	686.465	621.233	598.666
								156	736.534	778.455	675.864	701.571	634.968	612.509
								157	752.145	794.12	690.465	716.605	648.633	626.305
								158	767.648	809.65	704.976	731.552	662.213	640.04
								159	783.024	825.031	719.381	746.393	675.693	653.698
								160	798.258	840.245	733.663	761.115	689.058	667.264
								161	813.335	855.28	747.809	775.702	702.296	680.722
								162	828.239	870.121	761.803	790.14	715.392	694.058
								163	842.956	884.756	775.632	804.414	728.335	707.26
								164	857.472	899.171	789.283	818.511	741.11	720.312
								165	871.776	913.357	802.744	832.419	753.709	733.204
								166	885.856	927.302	816.003	846.127	766.118	745.923
								167	899.7	940.997	829.05	859.622	778.33	758.457
								168	913.299	954.433	841.875	872.896	790.334	770.797
								169	926.643	967.603	854.468	885.939	802.123	782.933
								170	939.725	980.5	866.822	898.741	813.688	794.856
								171	952.538	993.118	878.93	911.297	825.023	806.558
								172	965.074	1005.45	890.784	923.598	836.122	818.031
								173	977.329	1017.5	902.38	935.64	846.98	829.27
								174	989.299	1029.25	913.712	947.416	857.591	840.268
								175	1000.98	1040.71	924.777	958.923	867.954	851.021
								176	1012.37	1051.87	935.571	970.156	878.064	861.525
								177	1023.46	1062.74	946.093	981.114	887.919	871.776
								178	1034.26	1073.31	956.34	991.795	897.519	881.772
								179	1044.76	1083.58	966.311	1002.2	906.861	891.511
								180	1054.97	1093.56	976.007	1012.32	915.946	900.991
								181	1064.88	1103.24	985.428	1022.16	924.774	910.213
								182	1074.5	1112.63	994.575	1031.72	933.346	919.175
								183	1083.82	1121.73	1003.45	1041.01	941.664	927.88
								184	1092.86	1130.55	1012.05	1050.02	949.729	936.328
								185	1101.61	1139.08	1020.39	1058.76	957.543	944.52
								186	1110.09	1147.33	1028.46	1067.22	965.11	952.46
								187	1118.28	1155.32	1036.26	1075.42	972.433	960.149
								188	1126.2	1163.03	1043.82	1083.35	979.515	967.591
								189	1133.85	1170.47	1051.11	1091.03	986.36	974.79
								190	1141.23	1177.66	1058.16	1098.45	992.972	981.748
								191	1148.36	1184.6	1064.96	1105.61	999.356	988.47
								192	1155.23	1191.28	1071.53	1112.54	1005.52	994.961
								193	1161.86	1197.73	1077.86	1119.21	1011.46	1001.22
								194	1168.24	1203.94	1083.96	1125.66	1017.18	1007.26
								195	1174.39	1209.91	1089.83	1131.87	1022.7	1013.09
								196	1180.31	1215.67	1095.49	1137.86	1028.02	1018.7
								197	1186.01	1221.2	1100.94	1143.63	1033.13	1024.1
								198	1191.48	1226.53	1106.18	1149.18	1038.05	1029.31
								199	1196.75	1231.65	1111.22	1154.52	1042.79	1034.31
								200	1201.81	1236.56	1116.06	1159.67	1047.34	1039.12
								201	1206.67	1241.29	1120.72	1164.61	1051.71	1043.75
								202	1211.34	1245.83	1125.19	1169.37	1055.91	1048.2
								203	1215.82	1250.19	1129.48	1173.94	1059.95	1052.47
								204	1220.12	1254.37	1133.6	1178.32	1063.82	1056.58
								205	1224.25	1258.38	1137.56	1182.54	1067.54	1060.52
								206	1228.2	1262.23	1141.35	1186.59	1071.11	1064.3
								207	1232	1265.92	1144.99	1190.47	1074.53	1067.92
								208	1235.63	1269.46	1148.47	1194.2	1077.81	1071.4
								209	1239.12	1272.85	1151.82	1197.78	1080.96	1074.74
								210	1242.46	1276.1	1155.02	1201.2	1083.97	1077.93
								211	1245.66	1279.21	1158.09	1204.49	1086.86	1081
								212	1248.72	1282.19	1161.02	1207.64	1089.62	1083.93
								213	1251.65	1285.05	1163.84	1210.66	1092.27	1086.74
								214	1254.46	1287.78	1166.53	1213.55	1094.81	1089.43
								215	1257.14	1290.39	1169.11	1216.33	1097.23	1092.01
								216	1259.71	1292.9	1171.57	1218.98	1099.56	1094.48
								217	1262.17	1295.29	1173.93	1221.52	1101.78	1096.84
								218	1264.52	1297.59	1176.19	1223.95	1103.91	1099.09
								219	1266.77	1299.78	1178.35	1226.28	1105.94	1101.25
								220	1268.91	1301.87	1180.41	1228.51	1107.89	1103.32
								221	1270.97	1303.88	1182.39	1230.64	1109.75	1105.29
								222	1272.93	1305.8	1184.27	1232.68	1111.53	1107.18
								223	1274.81	1307.63	1186.08	1234.63	1113.23	1108.99
								224	1276.6	1309.38	1187.8	1236.49	1114.85	1110.71
								225	1278.31	1311.05	1189.44	1238.28	1116.4	1112.36
								226	1279.95	1312.65	1191.02	1239.98	1117.89	1113.94
								227	1281.51	1314.18	1192.52	1241.61	1119.3	1115.44
								228	1283	1315.64	1193.95	1243.17	1120.66	1116.88
