# Supplementary material for: Programmable synthetic cell networks regulated by tuneable reaction rates
Source: Nat Commun. 2022 Jul 6;13:3885. doi: 10.1038/s41467-022-31471-5 (PMC9259615; doi:10.1038/s41467-022-31471-5)
Supplement: Supplementary file 4 — Source Data [file 41467_2022_31471_MOESM4_ESM.zip › source data/Fig. 4d(ii)_source data.xlsx]

## Sheet: Fig. 4d(ii)
Bulk	Exonuclease concentration (nM)	Rate (RFU/min)	STD of the fitting parameters (RFU/min)
	0	0.0908197	0.00210026
	0.6	0.0933382	0.00231089
	2.4	0.0917615	0.00226589
	4.8	0.0931706	0.00229254
	9.6	0.0911388	0.00231623
Proteinosome
	Exonuclease concentration (nM)	Rate (RFU/min)	STD of the fitting parameters (RFU/min)
	0	0.0975338	0.010454
	0.6	0.0596854	0.0100326
	2.4	0.0519972	0.00524673
	4.8	0.0410427	0.00251949
	9.6	0	0

## Sheet: source_bulk
	Fluorescence (RFU)
	Exonuclease concentration
Time (min)	0 nM	0.6 nM	2.4 nM	4.8 nM	9.6 nM
0	466	474	456	415	491
0.51335	402	376	372	342	420
1.01317	356	324	294	268	377
1.51297	287	295	250	278	307
2.01305	243	240	259	245	281
2.51312	209	192	213	171	220
3.0131	163	183	187	191	254
3.51305	171	180	160	170	182
4.01313	170	126	146	150	166
4.5131	146	140	121	99	164
5.01292	111	82	124	122	125
5.51308	102	85	100	77	120
6.01305	55	57	78	89	114
6.51297	43	52	83	69	108
7.0133	23	61	67	66	87
7.51302	58	40	68	35	68
8.01295	21	24	43	59	83
8.513	21	28	33	48	74
9.0129	10	0	46	38	34
9.51292	25	28	20	40	52
10.0129	0	4	0	49	52
10.513	40	28	23	27	38
11.0129	12	12	35	10	59
11.5132	18	15	41	39	46
12.013	51	15	20	40	14
12.5129	11	7	23	0	13
13.0129	2	39	31	9	59
13.5129	42	27	16	27	0
14.0125	41	33	34	4	4
14.5126	37	23	31	2	17
15.0127	32	50	61	30	37
15.5125	52	41	34	46	38
16.0126	40	29	48	20	35
16.5128	74	48	39	28	29
17.0129	67	30	34	47	46
17.5127	75	114	69	107	121
18.0126	110	33	73	84	100
18.5124	135	91	79	126	129
19.0126	128	108	109	146	128
19.5125	143	112	168	133	162
20.0126	168	123	144	123	187
20.5124	185	152	207	197	185
21.0125	197	146	238	196	201
21.5126	227	186	256	191	210
22.0124	267	220	235	246	243
22.5125	311	233	253	267	260
23.0126	278	252	287	271	298
23.5125	342	298	312	301	318
24.0125	362	322	321	311	345
24.5125	388	303	366	316	369
25.0125	397	371	425	374	412
25.5123	419	406	421	388	408
26.0126	496	430	452	448	445
26.5123	531	431	479	473	472
27.0124	544	478	572	465	519
27.5125	603	517	583	531	571
28.0124	622	556	580	534	601
28.5124	647	595	688	610	608
29.0124	696	623	706	612	679
29.5125	762	658	740	631	692
30.0123	765	695	755	696	734
30.5127	808	748	791	689	780
31.0126	878	759	860	745	783
31.5126	866	807	893	793	821
32.0125	924	890	922	809	848
32.5124	946	889	946	855	918
33.0125	1026	921	990	932	938
33.5123	1085	944	1061	947	944
34.0124	1118	1005	1048	983	1031
34.5124	1118	1055	1108	1041	1083
35.0123	1238	1080	1146	1075	1108
35.5123	1255	1147	1192	1109	1167
36.0122	1267	1168	1247	1167	1147
36.512	1323	1196	1255	1162	1273
37.0121	1373	1296	1286	1248	1371
37.5121	1436	1296	1335	1241	1302
38.0119	1490	1384	1486	1425	1434
38.512	1551	1413	1494	1389	1487
39.0121	1516	1444	1549	1467	1534
39.5119	1684	1528	1622	1527	1543
40.0119	1696	1590	1681	1576	1634
40.5121	1769	1589	1676	1655	1637
41.0119	1809	1644	1775	1655	1719
41.5119	1847	1685	1816	1717	1744
42.012	1932	1712	1856	1738	1769
42.5118	1958	1789	1887	1750	1875
43.012	1985	1777	1895	1805	1907
43.512	2038	1903	1977	1882	1939
44.0118	2075	1894	2027	1913	1990
44.5117	2126	1979	2055	1938	2013
45.0116	2224	2015	2137	2033	2070
45.5117	2246	1981	2159	2061	2106
46.0116	2286	2084	2208	2098	2138
46.5117	2361	2165	2275	2108	2257
47.0117	2409	2175	2310	2118	2283
47.5117	2477	2185	2303	2183	2269
48.0116	2477	2217	2343	2221	2280
48.5117	2515	2302	2437	2265	2376
49.0114	2593	2353	2466	2336	2392
49.5113	2650	2421	2539	2360	2429
50.0114	2688	2473	2572	2414	2489
50.5112	2770	2515	2605	2489	2559
51.0112	2794	2590	2672	2517	2606
51.5111	2866	2627	2696	2565	2643
52.0112	2968	2655	2781	2605	2690
52.5111	2998	2707	2830	2624	2713
53.011	3090	2762	2835	2679	2782
53.5111	3095	2815	2889	2657	2773
54.0111	3204	2831	2999	2713	2836
54.5112	3226	2958	3004	2780	2854
55.0111	3301	2968	3045	2859	2932
55.5109	3292	2989	3096	2867	2988
56.0112	3420	3017	3115	2947	3194
56.511	3502	3072	3161	3017	3085
57.011	3574	3185	3282	3139	3243
57.5109	3554	3258	3336	3169	3323
58.011	3608	3303	3380	3228	3374
58.511	3710	3280	3427	3244	3402
59.0109	3762	3355	3526	3310	3467
59.511	3819	3387	3594	3395	3560
60.0122	3884	3503	3647	3384	3633
60.5109	3960	3532	3656	3486	3604
61.0111	4045	3563	3694	3552	3664
61.5109	4035	3626	3742	3578	3703
62.011	4075	3639	3869	3616	3745
62.5109	4150	3688	3837	3611	3828
63.011	4221	3696	4000	3697	3842
63.5108	4298	3789	3928	3689	3920
64.0109	4347	3836	3958	3738	3958
64.5109	4381	3925	4006	3812	3983
65.0108	4470	3945	4120	3803	4028
65.5109	4529	4012	4143	3944	4125
66.0109	4662	4128	4213	3920	4106
66.5107	4641	4121	4320	3987	4138
67.0109	4660	4178	4305	4123	4200
67.5108	4743	4218	4372	4070	4289
68.0109	4777	4261	4366	4106	4335
68.5108	4879	4319	4520	4201	4369
69.0117	4911	4317	4485	4191	4383
69.5107	5011	4394	4573	4279	4460
70.0108	5047	4461	4587	4277	4498
70.5108	5173	4485	4653	4324	4519
71.0107	5240	4551	4730	4463	4620
71.5107	5237	4673	4809	4458	4567
72.0106	5369	4695	4794	4480	4621
72.5108	5386	4733	4890	4474	4694
73.0108	5411	4746	4857	4484	4744
73.5106	5478	4846	4888	4588	4750
74.0106	5607	4829	4890	4584	4791
74.5106	5672	4897	5027	4680	4925
75.0105	5687	4999	5118	4788	5007
75.5103	5743	5054	5122	4799	4956
76.0104	5834	5082	5122	4920	5155
76.5104	5880	5131	5296	4866	5036
77.0102	5983	5201	5225	4990	5308
77.5103	6035	5281	5418	5177	5234
78.0103	6001	5257	5324	5070	5330
78.5103	6137	5351	5546	5213	5371
79.0102	6131	5408	5592	5261	5373
79.5103	6167	5416	5589	5239	5442
80.0103	6246	5477	5724	5218	5510
80.5103	6325	5570	5695	5304	5522
81.0103	6428	5570	5746	5303	5660
81.5101	6466	5618	5758	5425	5601
82.0102	6547	5672	5776	5467	5633
82.5103	6547	5686	5775	5422	5667
83.0101	6688	5750	5942	5553	5843
83.5109	6709	5839	5903	5549	5785
84.0102	6772	5803	5961	5613	5883
84.5103	6835	5830	6024	5676	5929
85.0101	6859	5911	6095	5692	6030
85.5102	6932	5937	6111	5771	6044
86.0101	6994	6010	6194	5809	5988
86.5101	7131	6098	6200	5783	6092
87.0102	7188	6144	6295	5974	6168
87.5102	7181	6115	6330	5957	6238
88.0101	7185	6197	6307	6027	6221
88.5102	7312	6182	6385	5950	6254
89.0101	7403	6255	6409	6022	6330
89.5102	7450	6331	6499	6074	6435
90.0101	7495	6499	6495	6100	6471
90.5102	7529	6450	6630	6113	6421
91.0099	7615	6491	6609	6176	6443
91.5099	7749	6554	6590	6156	6467
92.01	7759	6607	6704	6210	6409
92.5099	7790	6634	6699	6198	6430
93.0097	7895	6624	6668	6219	6485
93.5098	7877	6620	6766	6285	6540
94.0098	8050	6722	6686	6305	6589
94.5098	8061	6816	6878	6378	6676
95.0095	8153	6830	6903	6486	6741
95.5095	8228	6920	7004	6469	6755
96.0094	8162	6939	7001	6558	6951
96.5096	8131	7044	7096	6810	7028
97.0095	8289	7072	6974	6698	7004
97.5093	8307	7122	7213	6787	7048
98.0093	8310	7233	7213	6867	7152
98.5096	8427	7103	7152	6868	7140
99.0094	8432	7176	7247	6861	7232
99.5094	8458	7269	7382	6946	7281
100.01	8558	7308	7286	6903	7190
100.509	8669	7319	7404	7016	7357
101.009	8727	7329	7414	6975	7331
101.509	8825	7338	7465	7056	7407
102.009	8823	7466	7352	7017	7341
102.509	8893	7472	7459	7055	7396
103.009	8984	7406	7535	7183	7483
103.509	9003	7596	7621	7184	7619
104.009	8969	7499	7682	7221	7555
104.509	9056	7663	7734	7300	7669
105.009	9051	7673	7615	7284	7626
105.509	9203	7656	7853	7360	7725
106.009	9246	7722	7806	7394	7732
106.51	9235	7799	7765	7343	7698
107.009	9338	7834	7849	7388	7891
107.509	9452	7906	7853	7389	7868
108.009	9468	7887	7827	7475	7859
108.509	9454	8007	7961	7535	7885
109.009	9538	7992	7949	7402	7799
109.509	9593	8022	8017	7526	7992
110.009	9623	8109	8013	7606	7983
110.509	9665	8053	8000	7638	8034
111.009	9547	8116	7999	7504	8004
111.509	9842	8148	8100	7617	8023
112.009	9899	8193	8089	7568	8013
112.509	9916	8298	8149	7679	8014
113.009	9813	8244	8113	7649	8099
113.509	9929	8267	8262	7741	8045
114.009	9984	8280	8299	7802	8123
114.509	10072	8305	8234	7742	8044
115.009	10039	8325	8279	7737	8103
115.509	10026	8412	8287	7885	8158
116.008	10061	8360	8214	7706	8138
116.509	10118	8538	8301	7983	8410
117.009	10202	8560	8361	7957	8528
117.509	10298	8554	8387	8064	8565
118.009	10304	8499	8564	8110	8628
118.509	10323	8595	8403	8025	8486
119.008	10428	8682	8585	8147	8619
119.508	10302	8623	8587	8139	8424
120.009	10370	8681	8587	8173	8595
120.508	10438	8701	8642	8196	8620
121.008	10459	8666	8737	8228	8797
121.508	10517	8746	8699	8264	8718
122.009	10487	8830	8806	8379	8764
122.508	10577	8785	8736	8261	8695
123.008	10646	8786	8741	8332	8707
123.508	10644	8835	8706	8313	8728
124.008	10636	8867	8802	8320	8723
124.508	10700	9001	8909	8235	8668
125.008	10658	8832	8816	8392	8888
125.508	10785	8948	8701	8279	8734
126.008	10762	8981	8817	8389	8861
126.508	10777	8976	8788	8474	8843
127.008	10837	8938	8858	8368	8766
127.508	10854	8953	8850	8292	8788
128.008	10763	8979	8698	8285	8715
128.508	10838	8976	8815	8473	8773
129.008	10991	9012	8764	8375	8789
129.508	10750	8973	8837	8531	8896
130.008	10839	9048	8847	8520	8926
130.508	11019	9065	8849	8536	8914
131.008	10870	9078	8960	8742	8918
131.508	11025	9099	8921	8407	8717
132.008	11058	9038	8935	8404	8828
132.508	11064	9133	8876	8316	8756
133.008	11046	9133	8874	8367	8770
133.508	11089	9154	8925	8438	8879
134.008	11081	9169	8895	8425	8757
134.508	11021	9165	8919	8532	8878
135.008	11060	9164	8965	8511	8863
135.508	11099	9193	8895	8406	8817
136.007	11121	9172	8921	8448	8824
136.509	11171	9148	8884	8458	9072
137.008	11188	9234	8850	8566	9184
137.508	11200	9206	8970	8699	9120
138.008	11061	9240	9003	8578	9069
138.508	11069	9211	8961	8595	9102
139.008	11119	9187	8925	8620	8987
139.508	11090	9123	9026	8553	8984
140.008	11166	9207	8995	8551	9032
140.508	11159	9232	8908	8559	9045
141.008	11171	9265	8964	8739	9167
141.508	11289	9228	9101	8646	9144
142.008	11285	9273	8972	8618	9088
142.508	11214	9256	9024	8651	9100
143.008	11408	9336	9066	8639	9058
143.508	11237	9360	9204	8695	9144
144.007	11289	9418	9142	8688	9103
144.507	11295	9338	9069	8655	9087
145.008	11356	9370	9039	8691	9135
145.507	11449	9397	8961	8588	9132
146.007	11367	9376	9034	8699	9234
146.508	11441	9324	9020	8806	9170
147.007	11424	9286	9090	8756	9221
147.507	11431	9427	9227	8683	9170
148.007	11405	9383	9113	8851	9305
148.507	11429	9409	9104	8692	9176
149.008	11465	9319	9154	8800	9204
149.507	11435	9444	9152	8895	9271
150.007	11502	9405	9096	8822	9241
150.511	11561	9376	9147	8764	9291
151.008	11588	9496	9165	8748	9224
151.508	11587	9472	9089	8775	9043
152.008	11466	9398	9135	8576	9019
152.507	11520	9337	9105	8600	9004
153.008	11497	9447	9107	8665	8999
153.508	11609	9349	9039	8586	9080
154.008	11508	9418	9036	8522	9109
154.507	11595	9421	9021	8642	9120
155.007	11656	9371	9013	8563	8994
155.507	11684	9368	9019	8627	9017
156.008	11623	9411	9044	8757	9252
156.507	11625	9470	9066	8635	8988
157.007	11622	9465	9169	8865	9317
157.507	11628	9504	9277	8914	9336
158.007	11546	9563	9323	8997	9394
158.507	11568	9514	9318	8843	9329
159.007	11725	9563	9372	8985	9380
159.507	11732	9508	9223	8913	9287
160.007	11745	9534	9204	8852	9290
160.507	11695	9403	9139	8753	9355
161.008	11738	9512	9207	8891	9463
161.507	11749	9531	9241	8921	9409
162.007	11766	9542	9161	8912	9416
162.507	11791	9530	9261	8810	9352
163.007	11807	9515	9175	8841	9372
163.507	11597	9506	9121	8832	9342
164.007	11820	9537	9193	8863	9317
164.507	11796	9435	9159	8880	9317
165.007	11850	9417	9097	8778	9319
165.507	11775	9447	9204	8787	9239
166.007	11868	9540	9183	8851	9274
166.507	11866	9434	9147	8697	9309
167.007	11894	9487	9306	8896	9377
167.507	11864	9490	9202	8818	9368
168.007	11918	9487	9207	8770	9303
168.507	11788	9568	9174	8823	9323
169.007	11851	9582	9236	8927	9333
169.507	11876	9565	9203	8974	9336
170.007	11878	9508	9207	8776	9208
170.507	11825	9460	9215	8850	9092
171.007	11862	9453	9224	8817	9206
171.507	11860	9531	9175	8801	9249
172.007	11884	9659	9179	8733	9125
172.507	12051	9597	9095	8642	9219
173.007	11858	9601	9127	8619	9215
173.507	11986	9512	9142	8763	9203
174.007	12040	9559	9125	8722	9189
174.507	11970	9542	9140	8701	9092
175.007	11941	9493	9106	8649	8993
175.507	11914	9502	9097	8608	9090
176.007	12031	9616	9081	8604	9103
176.507	12003	9597	9181	8857	9364
177.007	11887	9510	9013	8575	9130
177.507	11960	9537	9268	8852	9300
178.007	11860	9550	9091	8803	9346
178.507	12004	9577	9319	8922	9395
179.007	12001	9549	9317	8946	9382
179.507	11987	9587	9318	8975	9357
180.007	11952	9527	9207	8882	9410
180.507	12114	9653	9351	8964	9427
181.01	12077	9651	9270	8986	9502
181.507	12131	9647	9306	8913	9426
182.007	12070	9655	9315	8970	9339
182.507	12188	9667	9299	8910	9448
183.007	12202	9767	9301	8912	9539
183.507	12154	9710	9173	8834	9465
184.007	12169	9659	9167	8924	9540
184.507	12033	9614	9144	8955	9373
185.007	12131	9652	9283	8945	9503
185.507	12151	9681	9174	8942	9419
186.007	12258	9568	9308	8793	9377
186.507	12047	9658	9241	8991	9384
187.007	12167	9663	9164	8946	9409
187.506	12259	9645	9291	9020	9303
188.006	12116	9677	9303	8812	9317
188.506	12229	9603	9247	8772	9406
189.006	12293	9656	9143	8839	9438
189.506	12219	9713	9198	8910	9284
190.006	12201	9626	9134	8865	9311
190.506	12155	9581	9235	8853	9354
191.006	12145	9645	9135	8941	9341
191.506	12208	9608	9140	8676	9174
192.006	12176	9657	9065	8651	9134
192.506	12316	9621	9071	8604	9121
193.006	12370	9631	9125	8627	9161
193.506	12416	9664	9075	8671	9151
194.006	12426	9558	9113	8630	9140
194.506	12247	9612	9118	8615	9164
195.006	12384	9696	9222	8673	9201
195.506	12337	9668	9180	8817	9308
196.006	12337	9704	9281	8787	9247
196.506	12347	9786	9155	8867	9269
197.006	12398	9787	9113	8957	9459
197.506	12365	9725	9274	8987	9506
198.006	12337	9828	9324	8943	9514
198.506	12362	9827	9404	8989	9589
199.006	12408	9790	9309	8978	9521
199.506	12386	9872	9264	8846	9474
200.006	12439	9694	9296	8858	9448
200.506	12444	9751	9336	8940	9469
201.006	12314	9801	9193	8866	9437
201.506	12378	9648	9215	8959	9397
202.006	12281	9650	9280	8973	9478
202.506	12549	9794	9281	8892	9518
203.006	12474	9711	9177	8867	9434
203.506	12357	9626	9270	8832	9517
204.006	12452	9685	9226	8906	9493
204.506	12557	9661	9256	8809	9428
205.006	12412	9679	9189	8879	9361
205.506	12393	9725	9318	8909	9400
206.006	12455	9697	9258	8949	9354
206.506	12341	9711	9189	8860	9423
207.006	12491	9709	9262	8851	9419
207.506	12380	9713	9349	8988	9459
208.006	12522	9725	9280	8974	9411
208.506	12490	9699	9275	8844	9489
209.006	12565	9777	9134	8881	9417
209.506	12546	9735	9220	8840	9433
210.006	12607	9757	9230	8919	9462
210.506	12615	9850	9240	8875	9456
211.006	12596	9602	9174	8802	9379
211.514	12723	9757	9312	8904	9388
212.021	12733	9739	9239	8879	9366
212.507	12780	9687	9312	8877	9344
213.007	12666	9776	9265	8905	9429
213.507	12711	9844	9190	8866	9260
214.006	12772	9722	9249	8848	9265
214.506	12781	9800	9184	8865	9342
215.006	12713	9750	9238	8887	9349
215.506	12857	9787	9247	8896	9294
216.006	12564	9765	9248	8788	9310
216.506	12752	9919	9312	8881	9306
217.007	12770	9888	9318	8892	9318
217.506	12871	9939	9209	9025	9630
218.006	12823	9902	9305	9079	9649
218.506	12771	9887	9257	8997	9677
219.006	12819	9958	9447	9013	9570
219.506	12834	9815	9329	9034	9654
220.007	12769	9888	9325	8985	9576
220.506	12778	9889	9422	8991	9594
221.006	12880	9868	9380	8931	9634
221.506	12731	9903	9417	9075	9557
222.006	12908	9775	9365	8941	9534
222.506	12863	9899	9237	9029	9621
223.006	12832	9896	9317	8913	9507
223.507	12946	9848	9382	9002	9591
224.006	12684	9871	9400	9007	9591
224.506	12913	9848	9336	8951	9634
225.006	12940	9787	9279	8929	9514
225.506	12830	9866	9414	9033	9503
226.006	12971	9920	9459	9036	9613
226.506	12877	9840	9344	9041	9556
227.006	12885	9881	9247	8933	9593
227.506	12914	9848	9370	8923	9476
228.006	12903	9841	9423	8964	9418
228.506	12843	9892	9260	8971	9520
229.006	12895	9834	9368	8890	9515
229.506	12839	9786	9226	8893	9513
230.006	12940	9778	9295	8847	9534
230.506	13014	9749	9252	8973	9520
231.006	13077	9898	9328	8894	9587
231.506	12984	9850	9230	8987	9574
232.006	12982	9843	9205	8907	9375
232.506	12955	9816	9266	8896	9372
233.006	12962	9912	9315	8760	9356
233.506	13063	9875	9142	8827	9413
234.006	12999	9864	9248	8738	9334
234.506	13003	9834	9251	8860	9389
235.006	12980	9891	9202	8896	9429
235.506	13174	9887	9307	8841	9367
236.006	13106	9940	9236	8818	9371
236.506	13028	9910	9226	8875	9322
237.006	13193	10018	9318	8975	9554
237.506	12967	9888	9262	8861	9344
238.006	12990	9936	9106	8885	9588
238.506	13143	9915	9291	9023	9656
239.006	12958	9868	9093	9037	9560
239.506	13037	9850	9266	8901	9563
240.006	13133	9854	9199	8940	9598
240.506	13039	9864	9341	9123	9630
241.006	13146	10027	9403	8973	9637
241.506	13143	9891	9316	9066	9730
242.006	13210	9953	9298	8935	9677
242.518	13119	9870	9359	9116	9668
243.026	13265	10018	9366	9070	9630
243.508	13403	10053	9344	9064	9590
244.007	13198	9932	9473	9043	9602
244.507	13212	10059	9434	9108	9594
245.007	13248	10019	9357	8957	9765
245.507	13315	9995	9391	9032	9738
246.007	13309	10009	9294	9003	9727
246.507	13408	10092	9328	9056	9646
247.007	13363	9979	9322	9028	9623
247.507	13476	9910	9275	9023	9685
248.007	13390	9982	9280	9019	9536
248.507	13339	9962	9326	8941	9542
249.007	13311	9940	9268	8920	9671
249.507	13297	9909	9299	9054	9668
250.007	13376	9849	9369	8893	9581
250.507	13255	9931	9312	8957	9678
251.007	13378	9919	9317	9017	9608
251.507	13331	9966	9491	9035	9622
252.007	13504	9967	9298	8950	9600
252.507	13396	10016	9408	8938	9570
253.007	13446	9957	9346	8833	9381
253.507	13440	10051	9337	8835	9403
254.007	13341	9911	9278	8793	9339
254.507	13350	9939	9310	8814	9367
255.007	13392	9940	9252	8870	9433
255.507	13438	9956	9272	8793	9420
256.007	13419	9940	9199	8787	9290
256.507	13465	9934	9269	8845	9447
257.007	13449	9915	9253	8848	9448
257.507	13582	9999	9207	8962	9659
258.007	13533	10103	9240	9052	9744
258.507	13434	10045	9315	8986	9666
259.007	13464	10019	9407	9111	9608
259.507	13483	10122	9469	9109	9742
260.007	13558	9967	9393	8987	9639
260.507	13629	10029	9363	9011	9733
261.007	13686	10187	9444	9122	9768
261.507	13710	10126	9412	9040	9842
262.007	13601	10109	9490	9126	9834
262.507	13754	10224	9358	9100	9775
263.007	13689	10021	9445	9110	9767
263.507	13685	10042	9379	9047	9641
264.007	13744	10189	9493	9094	9629
264.507	13687	10183	9336	9030	9710
265.007	13756	10129	9391	9150	9793
265.507	13684	10086	9425	9053	9727
266.007	13688	10136	9401	9101	9772
266.507	13769	10072	9374	9085	9652
267.007	13784	10092	9445	8977	9674
267.507	13566	10039	9435	9041	9605
268.007	13775	10094	9338	9019	9763
268.507	13703	10111	9387	9128	9690
269.007	13699	10067	9290	9002	9688
269.507	13807	10027	9256	9159	9650
270.007	13760	10088	9287	9023	9619
270.507	13731	10036	9408	9055	9714
271.007	13806	9967	9330	8974	9603
271.507	13851	10055	9343	9062	9785
272.007	13814	10062	9314	9178	9704
272.507	13966	10060	9368	9063	9657
273.007	13852	10146	9283	8907	9586
273.514	14000	10100	9347	8812	9466
274.018	13853	10088	9222	8829	9417
274.516	13905	10097	9308	8890	9552
275.009	13799	10059	9130	8783	9443
275.509	13763	10089	9263	8856	9488
276.009	13817	10164	9361	8911	9482
276.509	13852	10070	9217	9015	9458
277.009	13788	10044	9331	8999	9490
277.509	13899	10155	9404	9047	9759
278.009	13991	10175	9381	8899	9400
278.509	14003	10244	9309	9109	9807
279.009	13956	10267	9416	9095	9799
279.509	13960	10233	9536	9115	9775
280.009	13972	10210	9430	9123	9837
280.509	14029	10234	9510	9190	9897
281.009	14033	10221	9468	9228	9815
281.509	14132	10324	9510	9249	9911
282.009	14225	10212	9499	9153	9778
282.509	14085	10252	9561	9148	9871
283.009	14155	10303	9493	9211	9889
283.509	14258	10191	9673	9360	9834
284.009	14195	10197	9461	9203	9901
284.509	14161	10204	9544	9206	9791
285.009	14111	10257	9564	9047	9646
285.509	14137	10226	9423	9218	9734
286.009	14169	10141	9433	9129	9685
286.509	14011	10129	9438	9102	9720
287.009	14113	10157	9302	9106	9725
287.509	14122	10124	9410	9063	9637
288.009	14183	10154	9382	9113	9712
288.509	14083	10240	9420	9115	9754
289.014	14054	10141	9307	9044	9688
289.509	14215	10178	9416	9018	9816
290.009	14189	10196	9384	9028	9606
290.509	14299	10163	9324	9064	9653
291.009	14228	10166	9342	9163	9761
291.509	14109	10179	9446	8976	9616
292.009	14164	10171	9299	9061	9723
292.509	14140	10166	9298	9013	9647
293.009	14323	10103	9323	8883	9660
293.509	14142	10149	9190	8970	9506
294.009	14087	10218	9331	8972	9585
294.509	14159	10108	9351	9009	9544
295.009	14297	10212	9344	9180	9559
295.509	14241	10141	9265	8915	9523
296.009	14301	10245	9378	8902	9524
296.509	14282	10219	9336	9006	9564
297.009	14290	10259	9348	9016	9533
297.509	14283	10239	9384	8987	9654
298.009	14387	10327	9397	9130	9796
298.509	14280	10302	9402	9135	9852
299.009	14427	10269	9328	9142	9778
299.509	14446	10324	9465	9121	9900
300.009	14455	10285	9548	9207	9849
300.509	14417	10332	9536	9217	9822
301.008	14464	10309	9420	9156	9854
301.509	14418	10360	9504	9057	9816
302.009	14365	10346	9536	9129	9798
302.509	14420	10229	9452	9059	9735
303.009	14497	10371	9433	9097	9811
303.515	14475	10257	9407	9080	9816
304.009	14436	10198	9354	9046	9843
304.516	14491	10226	9426	9219	9809
305.03	14472	10275	9482	9155	9562
305.525	14523	10363	9379	9132	9827
306.015	14592	10196	9489	9110	9640
306.515	14498	10330	9384	9074	9762
307.015	14576	10291	9397	8968	9666
307.515	14531	10304	9484	9082	9724
308.015	14460	10323	9408	9004	9753
308.515	14481	10359	9374	9039	9713
309.015	14582	10330	9387	9083	9820
309.515	14575	10323	9416	9124	9750
310.015	14664	10332	9365	8994	9709
310.515	14597	10333	9369	9151	9840
311.015	14682	10326	9413	9140	9776
311.515	14691	10287	9377	9240	9806
312.015	14676	10357	9382	9164	9722
312.515	14818	10351	9518	9241	9854
313.015	14548	10227	9420	9094	9813
313.515	14709	10319	9585	9122	9693
314.015	14816	10335	9450	9026	9557
314.515	14719	10368	9474	9057	9648
315.015	14837	10400	9512	9109	9649
315.515	14781	10353	9320	9091	9659
316.015	14692	10355	9359	9068	9703
316.515	14790	10372	9395	9036	9619
317.015	14891	10401	9453	9084	9725
317.515	14875	10401	9505	9147	9636
318.015	14963	10399	9393	9119	9667
318.515	14869	10394	9384	8990	9565
319.015	14820	10497	9462	9272	9806
319.515	14979	10533	9540	9380	9963
320.015	15081	10554	9654	9377	9942
320.515	14923	10482	9596	9156	9789
321.015	15050	10503	9663	9351	9931
321.518	15014	10489	9642	9334	9911
322.014	15015	10462	9466	9214	9931
322.514	14988	10460	9621	9430	9996
323.014	14916	10485	9647	9478	9879
323.514	14919	10463	9676	9412	9922
324.014	14950	10468	9521	9241	9809
324.514	14926	10401	9430	9150	9793
325.014	14974	10391	9497	9144	9813
325.514	14969	10488	9467	9231	9973
326.014	14897	10431	9434	9246	9833
326.514	15024	10490	9524	9207	10001
327.014	15139	10419	9545	9194	9825
327.514	15212	10492	9448	9207	9986
328.014	15064	10430	9499	9119	9712
328.514	15088	10498	9537	9325	9930
329.014	15078	10525	9533	9123	9836
329.514	15073	10563	9505	9220	9888
330.014	15219	10630	9522	9315	9939
330.514	15286	10407	9542	9381	9899
331.014	15278	10475	9575	9336	9896
331.514	15177	10478	9500	9276	9866
332.014	15053	10556	9508	9359	9861
332.514	15206	10419	9535	9235	9908
333.014	15226	10508	9546	9227	9725
333.514	15200	10427	9492	9149	9696
334.014	15329	10512	9539	9168	9737
334.514	15429	10462	9406	9126	9682
335.014	15229	10447	9430	9074	9715
335.514	15271	10533	9522	9097	9653
336.038	15405	10572	9490	9294	9707
336.535	15436	10542	9579	9263	9902
337.026	15244	10519	9509	9506	9886
337.516	15430	10546	9455	9133	9731
338.016	15397	10482	9420	9093	9717
338.515	15439	10635	9585	9346	9985
339.016	15361	10435	9658	9208	9676
339.515	15412	10657	9464	9325	10063
340.015	15361	10611	9620	9388	10015
340.515	15505	10725	9687	9447	10052
341.015	15408	10667	9701	9476	10043
341.515	15431	10636	9663	9358	10104
342.015	15352	10599	9644	9352	9983
342.515	15449	10560	9726	9472	10056
343.015	15503	10610	9571	9442	10022
343.515	15517	10595	9562	9217	9888
344.015	15356	10569	9747	9448	9938
344.516	15471	10531	9547	9297	9953
345.015	15393	10621	9688	9396	9952
345.515	15533	10728	9556	9357	10017
346.015	15582	10627	9537	9340	9897
346.515	15678	10608	9616	9317	10033
347.015	15623	10651	9698	9400	9940
347.515	15601	10573	9558	9297	9941
348.015	15667	10705	9547	9343	9924
348.515	15831	10670	9689	9383	10012
349.015	15596	10677	9523	9254	9872
349.515	15800	10651	9591	9233	9877
350.015	15684	10611	9669	9309	9946
350.515	15807	10705	9609	9292	9948
351.015	15788	10780	9583	9400	10070
351.515	15765	10686	9636	9425	9996
352.015	15804	10729	9606	9355	9963
352.515	15778	10777	9709	9408	10028
353.015	15866	10715	9680	9409	10013
353.515	15709	10695	9656	9353	9892
354.015	15846	10688	9554	9264	9916
354.515	15805	10721	9650	9177	9936
355.015	15748	10789	9484	9158	9844
355.515	15854	10719	9567	9143	9849
356.015	15825	10691	9596	9170	9773
356.515	15751	10691	9524	9128	9831
357.015	15836	10601	9402	9163	9867
357.515	15811	10687	9506	9184	9834
358.015	15979	10639	9462	9021	9674
358.515	15744	10563	9539	9136	9678
359.015	15819	10783	9498	9205	9938
359.515	15810	10761	9445	9275	10002
360.015	15903	10652	9467	9160	9834
360.515	15929	10706	9802	9423	9960
361.015	15733	10710	9560	9333	9928
361.515	15764	10733	9647	9324	9982
362.015	15817	10705	9701	9359	10004
362.515	15833	10747	9622	9196	10037
363.015	15850	10685	9699	9463	9942
363.515	15845	10762	9608	9306	9993
364.015	16070	10774	9764	9400	9983
364.515	15929	10599	9531	9309	10077
365.015	15928	10768	9603	9311	10033
365.52	15916	10643	9616	9324	9994
366.015	16006	10723	9556	9249	10023
366.515	15942	10620	9517	9203	9988
367.015	16017	10805	9446	9197	9945
367.531	16088	10751	9688	9190	9946
368.028	16027	10815	9577	9219	9924
368.534	16091	10800	9594	9385	9704
369.03	16076	10716	9569	9161	9919
369.521	16220	10711	9612	9232	9921
370.021	16131	10722	9604	9293	10024
370.521	16291	10736	9758	9386	9989
371.021	16111	10659	9693	9308	10014
371.521	16341	10853	9636	9179	9744
372.021	16116	10799	9654	9332	10112
372.521	16041	10761	9670	9374	10029
373.021	16059	10732	9613	9218	10026
373.521	16189	10742	9550	9309	9934
374.021	16142	10831	9629	9333	9860
374.521	16128	10771	9670	9243	9861
375.021	16327	10851	9535	9265	9836
375.521	16412	10876	9480	9087	9816
376.021	16137	10851	9514	9227	9836
376.521	16313	10754	9663	9118	9879
377.021	16180	10756	9506	9186	9811
377.521	16325	10797	9463	9087	9734
378.024	16321	10756	9489	9057	9861
378.521	16319	10672	9497	9115	9775
379.021	16246	10738	9510	9147	9759
379.521	16146	10678	9528	9161	9840
380.021	16237	10951	9589	9228	10071
380.521	16332	10894	9467	9246	9955
381.021	16311	10934	9593	9347	10149
381.521	16402	10912	9794	9351	10153
382.021	16277	10941	9558	9284	10204
382.521	16311	10896	9660	9469	10145
383.021	16327	10841	9686	9300	9969
383.521	16381	10962	9606	9472	10063
384.021	16368	10935	9684	9403	10044
384.521	16380	10824	9632	9388	10023
385.021	16380	10906	9585	9428	10120
385.521	16382	10908	9673	9370	10093
386.02	16222	10809	9663	9333	10003
386.521	16238	10820	9595	9372	10068
387.021	16462	10882	9587	9242	9988
387.521	16481	10875	9477	9313	10079
388.02	16364	10859	9711	9481	10083
388.52	16537	10886	9698	9371	10066
389.021	16580	10879	9630	9308	10011
389.52	16550	10813	9617	9278	9999
390.02	16500	10893	9659	9295	10105
390.521	16376	10905	9688	9433	10003
391.02	16493	10776	9561	9326	10078
391.52	16346	10808	9562	9232	9882
392.021	16503	10805	9590	9139	9820
392.526	16683	10790	9544	9301	9914
393.02	16500	10880	9587	9330	9949
393.52	16497	10841	9640	9360	10020
394.02	16579	10797	9478	9398	10009
394.52	16518	10832	9550	9321	10032
395.02	16583	10903	9640	9333	10026
395.52	16716	10904	9619	9279	9861
396.02	16712	10911	9608	9296	9934
396.52	16679	10922	9561	9213	9902
397.02	16670	10913	9522	9191	9904
397.52	16677	10828	9497	9242	9865
398.02	16582	10823	9514	9241	9842
398.52	16711	10901	9541	9151	9888
399.02	16637	10848	9649	9241	9893
399.528	16571	10879	9569	9209	10065
400.041	16735	10781	9571	9368	9928
400.541	16614	10928	9474	9350	10086
401.038	16715	10966	9539	9250	9779
401.537	16490	10861	9524	9287	10105
402.029	16637	10900	9673	9350	9967
402.529	16723	10848	9596	9303	10106
403.029	16622	10955	9683	9424	9916
403.529	16694	10918	9611	9269	10008
404.029	16791	10877	9654	9263	10040
404.529	16824	10973	9689	9195	9968
405.029	16698	10944	9699	9395	10074
405.529	16868	10990	9646	9358	10032
406.029	16873	10959	9825	9478	10088
406.529	16873	10979	9682	9386	10055
407.029	16959	10973	9829	9443	10070
407.528	16814	11069	9849	9476	10073
408.028	16889	10953	9685	9386	10160
408.529	16999	10991	9699	9412	10144
409.028	16922	11075	9584	9389	10033
409.528	16819	10952	9631	9372	10076
410.028	16934	10970	9734	9338	10024
410.528	16983	11024	9706	9336	10010
411.028	16885	10988	9638	9339	9975
411.528	16940	11006	9764	9456	10033
412.028	17033	11101	9810	9397	9984
412.529	16858	11057	9755	9379	10094
413.028	17051	11093	9674	9321	10090
413.529	16968	11140	9738	9443	10117
414.028	17102	11071	9711	9302	10074
414.528	17138	10941	9685	9235	9997
415.029	17107	10945	9636	9409	10022
415.529	17038	10976	9559	9179	9896
416.028	17296	11051	9579	9275	9838
416.528	17031	10977	9510	9112	9944
417.028	17052	11013	9461	9167	9874
417.528	17234	10869	9577	9104	9804
418.028	17099	11012	9539	9219	9973
418.528	17168	10983	9682	9409	9963
419.028	17255	11010	9613	9150	9957
419.528	17254	11011	9563	9278	9904
420.028	17178	11033	9658	9354	9862
420.528	17230	11153	9653	9282	9915
421.028	17110	11068	9611	9202	9826
421.528	17268	11167	9600	9307	10226
422.028	17283	11055	9601	9488	10227
422.528	17248	11086	9547	9373	10164
423.028	17238	11155	9801	9410	10149
423.528	17241	11156	9830	9367	10049
424.028	17322	11044	9704	9302	10069
424.532	17223	11141	9689	9392	10146
425.028	17334	11094	9655	9351	10099
425.528	17313	11082	9741	9497	10125
426.028	17310	11099	9766	9365	10124
426.528	17348	11058	9642	9422	10129
427.028	17261	11045	9688	9372	10113
427.528	17238	11044	9630	9326	10200
428.028	17247	11060	9759	9433	10085
428.528	17344	11059	9704	9386	10048
429.028	17101	11008	9655	9395	10021
429.528	17376	11025	9822	9335	10089
430.028	17295	11076	9735	9315	10069
430.528	17296	11033	9664	9305	10145
431.028	17362	11100	9646	9322	10137
431.533	17236	11090	9743	9351	10155
432.039	17293	11075	9549	9212	10078
432.54	17500	11080	9567	9293	9965
433.058	17379	11041	9985	9321	10024
433.55	17439	11102	9624	9322	10042
434.047	17675	11105	9585	9277	10086
434.539	17390	10993	9690	9500	10066
435.039	17461	11090	9543	9186	10005
435.539	17378	11089	9581	9122	10054
436.039	17406	11131	9512	9209	9910
436.539	17606	11195	9496	9319	9961
437.039	17670	11119	9578	9287	9864
437.539	17568	11175	9574	9326	10056
438.039	17645	11109	9575	9276	10020
438.539	17480	11163	9597	9257	9980
439.039	17703	11114	9692	9289	9974
439.538	17545	11182	9677	9298	9949
440.038	17570	11096	9591	9196	9917
440.539	17747	11249	9635	9190	9880
441.038	17733	11245	9667	9225	9923
441.541	17725	11094	9650	9264	9925
442.04	17759	11273	9641	9390	10193
442.54	17542	11248	9609	9438	10161
443.04	17604	11148	9567	9464	10137
443.54	17724	11199	9741	9370	10221
444.04	17617	11189	9775	9432	10160
444.54	17597	11236	9759	9402	10130
445.04	17719	11258	9643	9348	10141
445.54	17722	11193	9719	9354	10191
446.04	17628	11183	9707	9369	10183
446.54	17603	11306	9712	9379	10291
447.04	17681	11225	9694	9379	10244
447.54	17609	11212	9778	9417	10112
448.04	17716	11261	9592	9336	10121
448.54	17690	11204	9874	9532	10128
449.04	17778	11192	9681	9357	10026
449.546	17775	11271	9637	9383	10165
450.04	17742	11263	9736	9358	10200
450.54	17631	11190	9761	9487	10140
451.04	17733	11354	9798	9427	10172
451.539	17748	11282	9849	9419	10105
452.04	17763	11241	9716	9351	10007
452.54	17824	11185	9642	9255	10096
453.04	17832	11170	9608	9495	9861
453.54	17838	11324	9740	9365	10086
454.04	17823	11243	9703	9406	10068
454.539	18051	11350	9690	9351	10022
455.04	17824	11251	9637	9451	10026
455.54	18042	11254	9741	9386	10159
456.04	17903	11328	9783	9369	10230
456.54	17923	11259	9627	9315	10028
457.04	17884	11207	9647	9332	10121
457.54	17867	11245	9662	9321	10061
458.04	17863	11247	9666	9219	10024
458.54	17883	11347	9706	9283	10009
459.04	17911	11352	9591	9179	9886
459.54	17937	11313	9644	9192	9900
460.04	18017	11354	9579	9299	9870
460.539	17868	11278	9651	9244	9842
461.039	17926	11280	9681	9217	9827
461.539	18021	11302	9614	9230	10064
462.039	17998	11391	9639	9369	10247
462.54	17969	11279	9598	9005	9850
463.039	17950	11398	9801	9616	10228
463.539	17888	11355	9608	9398	10057
464.039	17930	11305	9740	9453	10542
464.572	18014	11300	9791	9464	10314
465.045	18100	11362	9886	9580	10354
465.549	18140	11367	9805	9460	10245
466.053	18000	11407	9786	9528	10252
466.551	18147	11478	9958	9523	10163
467.051	18127	11387	9809	9566	10161
467.56	18210	11407	9870	9490	10259
468.048	18119	11428	9788	9507	10151
468.548	17972	11434	9847	9398	10274
469.048	18200	11392	9865	9391	10082
469.548	18314	11476	9886	9511	10311
470.048	18155	11516	9826	9480	10235
470.548	18124	11515	9812	9450	10228
471.048	18180	11449	9601	9379	10218
471.548	18058	11375	9784	9419	10126
472.048	18146	11442	9735	9377	10218
472.548	18226	11369	9695	9463	10132
473.048	18261	11401	9755	9541	10288
473.548	18299	11368	9789	9567	10286
474.048	18395	11407	9580	9458	10201
474.548	18186	11376	9834	9314	10031
475.048	18225	11384	9803	9407	10068
475.548	18164	11437	9739	9418	10160
476.048	18311	11461	9809	9309	10089
476.548	18282	11555	9832	9482	10179
477.048	18236	11471	9773	9441	10081
477.548	18319	11438	9714	9311	10076
478.048	18352	11445	9853	9402	10074
478.548	18387	11369	9705	9283	9984
479.048	18213	11499	9685	9383	9978
479.548	18390	11402	9688	9233	9815
480.048	18337	11488	9707	9223	9996
480.548	18226	11353	9634	9178	9960
481.048	18329	11393	9628	9220	9999
481.548	18431	11487	9629	9290	10019
482.048	18371	11405	9572	9283	9914
482.548	18398	11496	9693	9439	10245
483.048	18459	11540	9592	9403	10069
483.548	18377	11518	9910	9489	10249
484.048	18313	11504	9777	9520	10304
484.547	18317	11509	9912	9631	10298
485.048	18360	11549	9864	9549	10255
485.547	18302	11615	9871	9553	10307
486.048	18416	11470	9849	9505	10359
486.548	18441	11559	9845	9520	10302
487.048	18384	11556	9792	9476	10295
487.548	18369	11509	9732	9409	10332
488.048	18586	11446	9732	9541	10268
488.548	18509	11567	9835	9533	10198
489.048	18495	11494	9768	9500	10282
489.548	18624	11634	9913	9548	10329
490.048	18569	11546	9848	9541	10155
490.547	18481	11489	9955	9501	10164
491.048	18590	11538	9762	9374	10208
491.548	18472	11529	9695	9394	10155
492.047	18347	11532	9879	9449	10225
492.548	18413	11517	9815	9366	10186
493.047	18476	11515	9822	9434	10202
493.548	18611	11525	9821	9478	10238
494.047	18622	11519	9900	9529	10171
494.547	18667	11610	9759	9347	10167
495.048	18594	11575	9939	9544	10165
495.548	18647	11543	9711	9332	10221
496.048	18597	11656	9807	9367	10225
496.548	18617	11604	9819	9416	10104
497.047	18837	11597	9829	9536	10306
497.548	18669	11538	9702	9327	10233
498.065	18716	11582	9691	9356	10053
498.556	18711	11652	9818	9610	10027
499.062	18829	11520	9760	9418	10087
499.556	18587	11612	9738	9371	10217
500.061	18657	11516	10014	9472	10161
500.56	18707	11550	9793	9380	10017
501.059	18676	11544	9750	9400	10058
501.563	18808	11652	9790	9296	10000
502.057	18665	11646	9856	9432	10092
502.557	18757	11582	9801	9484	10013
503.057	18641	11608	9740	9522	10317
503.557	18744	11694	9801	9576	10408
504.057	18592	11592	9896	9558	10410
504.557	18926	11675	9898	9579	10371
505.057	18976	11667	9979	9509	10380
505.557	18836	11748	9891	9425	10320
506.057	18895	11748	9844	9569	10299
506.557	18814	11674	9844	9554	10398
507.057	18896	11718	9858	9493	10350
507.557	18784	11610	9932	9443	10328
508.057	18692	11719	9871	9565	10234
508.557	18877	11735	9808	9434	10249
509.057	18735	11717	9791	9495	10326
509.557	18872	11785	9792	9445	10263
510.057	18873	11628	9733	9378	10223
510.557	18838	11799	9980	9578	10371
511.058	18893	11626	9852	9484	10313
511.557	18891	11672	9742	9374	10297
512.057	18984	11691	9904	9471	10354
512.557	18946	11685	9853	9607	10307
513.057	18964	11810	9846	9606	10280
513.557	18913	11755	9850	9565	10350
514.057	18846	11672	9956	9647	10294
514.557	18933	11699	9883	9494	10254
515.057	18834	11639	9751	9643	10267
515.557	19062	11706	9965	9483	10318
516.057	18915	11679	9749	9422	10243
516.557	18873	11786	9907	9525	10250
517.057	18853	11693	9750	9371	10211
517.559	18995	11647	9748	9494	10303
518.057	19039	11653	9701	9416	10081
518.557	18930	11616	9732	9337	10093
519.057	18945	11519	9680	9416	10144
519.556	18968	11704	9784	9250	10081
520.057	18827	11702	9731	9293	9976
520.557	18836	11646	9851	9231	10054
521.057	18988	11742	9741	9280	10079
521.556	19020	11711	9807	9388	10105
522.056	18949	11700	9751	9274	10030
522.556	18974	11717	9773	9474	10182
523.056	19092	11744	9752	9499	10322
523.556	19002	11718	9783	9410	10175
524.056	19089	11902	9882	9632	10485
524.556	19182	11861	9925	9727	10483
525.056	19164	11839	9860	9584	10372
525.556	19251	11980	9881	9562	10402
526.056	19145	11978	9966	9632	10469
526.556	19132	11855	9911	9605	10454
527.056	19055	11946	10009	9638	10451
527.556	19236	11825	9788	9417	10366
528.056	19143	11816	9903	9483	10394
528.556	19131	11857	9867	9599	10289
529.056	19244	11793	9968	9556	10327
529.556	19153	11750	9947	9693	10383
530.056	19212	11827	10004	9644	10471
530.555	19061	11778	10003	9581	10457
531.055	19095	11782	9856	9553	10381
531.555	18770	11752	9970	9657	10303
532.091	19024	11792	9913	9549	10459
532.57	19081	11719	10067	9569	10335
533.082	18904	11802	9998	9477	10300
533.569	18994	11768	9898	9439	10314
534.07	18853	11759	9829	9377	10238
534.58	19109	11767	9848	9504	9880
535.086	19070	11851	9899	9513	10383
535.578	19010	11799	9806	9448	10454
536.08	19003	11846	9870	9729	10328
536.579	19030	11767	9812	9399	10306
537.08	19128	11780	9891	9472	10282
537.573	19106	11821	9875	9520	10233
538.073	19225	11850	9803	9408	10288
538.573	18955	11877	9982	9641	10360
539.073	19161	11768	9796	9482	10212
539.573	19060	11877	9858	9350	10205
540.073	19043	11856	9817	9436	10194
540.573	19107	11731	9817	9411	10180
541.073	19134	11828	9926	9447	10160
541.573	19228	11810	9814	9381	10124
542.073	19127	11751	9840	9349	10283
542.573	19183	11788	9844	9383	10159
543.073	19206	11831	9868	9483	10177
543.573	19190	11842	9734	9542	10184
544.073	19060	11857	9740	9353	10284
544.573	19168	11997	9904	9607	10459
545.073	19332	11952	9810	9615	10465
545.573	19068	11959	9916	9677	10475
546.073	19106	11993	10044	9639	10457
546.573	19279	12014	10045	9645	10466
547.073	19282	11873	10054	9593	10509
547.573	19184	11934	9971	9477	10363
548.073	19153	12043	10008	9717	10483
548.573	19155	11976	10090	9610	10363
549.073	19208	11970	10011	9763	10433
549.573	19057	11866	9943	9495	10315
550.073	19080	11825	9898	9603	10353
550.573	19075	11928	9820	9515	10341
551.073	19016	11935	9859	9563	10417
551.572	19042	11827	9930	9687	10391
552.072	19023	11812	9941	9611	10359
552.572	19258	11891	9865	9519	10270
553.072	19131	11953	9992	9611	10420
553.572	19073	11864	9948	9563	10379
554.072	19226	11944	9991	9587	10408
554.572	19282	11941	9770	9488	10256
555.072	19236	11985	9893	9588	10339
555.572	19308	11935	9886	9532	10418
556.072	19139	11901	9885	9497	10367
556.572	19312	11895	9974	9526	10347
557.072	19463	11940	10005	9440	10363
557.572	19389	12067	9976	9536	10429
558.072	19350	12046	9935	9543	10395
558.572	19392	12011	9974	9667	10448
559.072	19421	12077	10051	9692	10306
559.572	19436	12047	10033	9624	10295
560.072	19457	12031	9857	9473	10262
560.572	19367	11855	9900	9414	10247
561.072	19225	11988	9833	9378	10067
561.572	19404	12102	9853	9395	10169
562.072	19248	11985	9993	9360	10193
562.572	19329	11942	9787	9455	10153
563.072	19223	11919	9698	9394	10169
563.572	19251	11880	9633	9201	10234
564.072	19183	11956	9868	9619	10352
564.572	19231	11896	9776	9466	10265
565.072	19125	11978	9672	9501	10468
565.572	19274	11978	9988	9570	10453
566.072	19116	12000	9893	9451	10374
566.572	19240	11968	10060	9635	10385
567.077	19432	12026	10066	9424	10289
567.593	19344	12022	10045	9896	10511
568.097	19331	12004	9972	9586	10418
568.583	19292	11977	9912	9678	10175
569.084	19387	12001	10028	9551	10343
569.597	19401	12090	9986	9660	10455
570.105	19400	12074	10015	9628	10525
570.587	19432	12062	9977	9649	10168
571.09	19351	12096	9998	9540	10459
571.598	19263	11992	9921	9754	10360
572.099	19390	12071	9902	9530	10385
572.587	19168	12119	9954	9526	10415
573.087	19489	12179	9923	9523	10497
573.587	19425	12114	9985	9585	10441
574.087	19369	12123	10050	9599	10418
574.587	19454	12108	9994	9647	10511
575.087	19411	12091	10071	9590	10440
575.587	19494	12002	10001	9577	10429
576.087	19533	12121	10065	9689	10398
576.587	19519	12035	9821	9535	10372
577.087	19364	12030	9974	9521	10375
577.587	19402	12090	9944	9648	10291
578.087	19447	12074	9875	9459	10335
578.587	19417	12051	9907	9497	10374
579.087	19465	12116	9902	9420	10278
579.587	19494	12144	9894	9480	10325
580.087	19494	12018	9885	9500	10249
580.587	19389	12236	9923	9434	10265
581.087	19389	12147	9957	9485	10223
581.587	19526	12146	9884	9393	10217
582.087	19294	12034	10439	9602	10157
582.587	19381	12118	9958	9376	10113
583.087	19266	12184	9907	9533	10234
583.587	19580	12163	9868	9398	10284
584.087	19415	12089	9930	9560	10236
584.587	19479	12122	9805	9409	10167
585.087	19443	12247	9817	9613	10534
585.587	19554	12309	9948	9486	10248
586.087	19567	12314	10034	9620	10527
586.587	19431	12283	10106	9568	10523
587.088	19248	12187	10081	9663	10464
587.588	19481	12343	10032	9622	10549
588.088	19542	12190	9900	9568	10514
588.588	19494	12158	10107	9614	10536
589.088	19361	12155	9932	9703	10462
589.588	19377	12101	9998	9640	10415
590.088	19388	12236	10158	9701	10375
590.588	19423	12286	9988	9631	10391
591.087	19184	12152	9960	9639	10381
591.587	19298	12187	10067	9592	10337
592.092	19373	12131	10098	9461	10350
592.588	19227	12193	9966	9470	10437
593.087	19357	12190	9974	9537	10493
593.588	19344	12141	9995	9483	10442
594.087	19300	12201	10088	9662	10479
594.587	19274	12164	9932	9557	10479
595.088	19341	12200	9954	9570	10454
595.587	19427	12223	9947	9666	10392
596.088	19285	12227	10051	9513	10409
596.587	19373	12097	10069	9583	10448
597.088	19437	12152	10075	9446	10242
597.587	19259	12076	9899	9760	10356
598.088	19274	12095	10056	9625	10332
598.587	19323	12149	10056	9756	10444
599.087	19428	12187	10021	9650	10437
599.587	19456	12287	9998	9591	10276
600.087	19582	12262	10114	9496	10370
600.587	19355	12215	9849	9397	10152
601.087	19132	12214	9827	9368	10170
601.587	19374	12269	9944	9440	10222
602.087	19410	12349	9984	9343	10194
602.598	19277	12331	9948	9395	10252
603.094	19449	12255	10229	9571	10192
603.596	19475	12208	9933	9445	10281
604.099	19418	12139	9892	9424	10281
604.605	19363	12264	9975	9574	10197
605.102	19489	12327	9924	9435	10308
605.602	19399	12376	9873	9605	10606
606.105	19373	12338	10039	9620	10735
606.608	19355	12328	9924	9621	10585
607.102	19281	12386	10287	9790	10440
607.602	19361	12401	10109	9721	10537
608.104	19212	12443	10133	9802	10596
608.612	19270	12375	10017	9658	10556
609.1	19167	12394	10170	9769	10544
609.599	19408	12360	10141	9577	10576
610.099	19213	12315	10057	9700	10513
610.604	19312	12366	10073	9563	10565
611.099	19070	12311	10040	9637	10564
611.599	19080	12256	10109	9671	10543
612.1	18976	12304	10044	9620	10477
612.599	19070	12300	10025	9583	10522
613.099	18969	12331	10125	9431	10374
613.599	18965	12351	9980	9646	10481
614.099	18993	12223	10089	9693	10415
614.599	18951	12352	10065	9992	10557
615.099	19011	12326	10177	9629	10471
615.599	18954	12365	10136	9625	10591
616.099	18897	12226	10099	9483	10432
616.599	19061	12359	10064	9454	10451
617.099	18910	12392	10018	9604	10445
617.599	19037	12275	9997	9578	10425
618.099	19029	12366	10174	9649	10562
618.599	19035	12397	10145	9665	10481
619.099	19004	12477	10042	9538	10472
619.599	19092	12385	10110	9640	10550
620.099	19043	12395	10021	9509	10333
620.599	19130	12460	10101	9489	10383
621.099	19008	12504	10104	9509	10359
621.599	19029	12451	10010	9433	10246
622.099	19098	12463	10084	9574	10431
622.599	19044	12502	10007	9578	10378
623.099	19025	12441	10104	9624	10251
623.599	18968	12343	9899	9458	10376
624.099	19024	12343	9940	9485	10727
624.599	19109	12471	10062	9597	10395
625.099	19034	12461	10092	9577	10334
625.599	18982	12451	10075	9550	10354
626.099	19026	12347	10020	9608	10223
626.599	18911	12541	10076	9830	10369
627.098	18844	12504	10037	9814	10612
627.599	18873	12504	10108	9636	10548
628.099	18788	12371	10093	9693	10602
628.599	18897	12449	10229	9751	10639
629.099	18809	12493	10120	9646	10644
629.599	18846	12465	10018	9591	10488
630.099	18757	12422	10116	9621	10580
630.599	18826	12369	9979	9633	10466
631.099	18854	12424	10010	9626	10555
631.599	18641	12536	10180	9733	10535
632.099	18962	12368	10175	9602	10507
632.599	18843	12434	10094	9649	10573
633.099	18876	12394	10028	9596	10574
633.599	18821	12388	10071	9632	10634
634.098	18821	12440	10068	9731	10626
634.598	18788	12498	10165	9676	10565
635.098	18930	12513	10071	9673	10626
635.598	18804	12406	10060	9649	10490
636.098	18859	12482	10114	9731	10505
636.598	18687	12410	10051	9695	10469
637.098	18660	12467	10115	9736	10522
637.598	18627	12450	10153	9702	10528
638.098	18593	12463	10039	9780	10583
638.598	18457	12629	10083	9600	10435
639.114	18531	12450	10131	9568	10484
639.612	18393	12620	10041	9574	10515
640.11	18434	12542	10616	9939	10477
640.608	18544	12526	10090	9743	10483
641.109	18606	12604	9973	9602	10413
641.608	18444	12523	10129	9446	10379
642.108	18610	12598	10085	9599	10323
642.616	18462	12663	10005	9417	10438
643.115	18617	12471	10080	9525	10463
643.611	18589	12585	10054	9452	10360
644.111	18552	12635	10140	10043	10569
644.614	18485	12431	10032	9701	10341
645.113	18436	12615	10113	9658	10319
645.622	18517	12510	10118	9579	10341
646.115	18314	12610	10172	9516	10245
646.61	18377	12512	10047	9526	10280
647.11	18337	12687	10184	9806	10721
647.617	18366	12638	10051	9672	10593
648.11	18195	12630	10293	9857	10645
648.61	18303	12657	10336	9864	10655
649.11	18093	12664	10431	9946	10720
649.61	18161	12624	10250	9764	10580
650.11	18183	12533	10239	9959	10738
650.61	18078	12567	10192	9770	10634
651.11	17977	12617	10220	9734	10683
651.609	18099	12647	10253	9790	10624
652.11	17949	12647	10253	9821	10577
652.61	17992	12629	10280	9720	10673
653.11	17966	12534	10130	9711	10687
653.61	18063	12585	10166	9718	10619
654.11	17907	12610	10141	9733	10629
654.61	18046	12766	10259	9726	10598
655.11	18084	12633	10158	9666	10657
655.609	17945	12619	10225	9756	10554
656.11	17822	12660	10196	9735	10577
656.609	17959	12769	10179	9761	10684
657.109	17821	12693	10261	9847	10621
657.609	17754	12643	10117	9797	10590
658.11	17857	12782	10231	9720	10620
658.61	17838	12854	10313	9838	10603
659.109	17852	12661	10131	9758	10573
659.61	17831	12676	10282	9719	10576

## Sheet: source_proteinosome
	Fluorescence (RFU)
	Exonuclease concentration
Time (min)	0 nM	0.6 nM	2.4 nM	4.8 nM	9.6 nM
0	16.9934	16.054	18.5086	0	0.102041
1	28.6465	28.7071	24.1616	11.6531	8.7551
2	20.7677	27.8283	38.2828	12.7743	4.87631
3	30.6465	34.7071	25.1616	12.6531	8.7551
4	4.64646	23.7071	4.16162	4.65306	8.7551
5	0	18.0606	7.51515	7.0066	5.10864
6	14.5288	37.5894	25.044	21.5354	15.6375
7	17.6465	28.7071	12.1616	13.6531	8.7551
8	7.64646	22.7071	11.1616	11.6531	8.7551
9	13.6465	30.7071	9.16162	17.6531	15.7551
10	13.6661	28.7267	22.1812	21.6727	15.7747
11	11.2009	23.2615	18.7161	20.2075	12.3096
12	5.93939	0	4.45455	12.946	5.04803
13	13.6465	9.70707	9.16162	20.6531	8.7551
14	19.6465	19.7071	9.16162	21.6531	8.7551
15	7.9934	3.05401	0.508555	8	1.10204
16	23.6465	18.7071	8.16162	17.6531	8.7551
17	39.9798	22.0404	21.4949	36.9864	16.0884
18	31.1367	20.1973	16.6518	26.1433	16.2453
19	29.6465	18.7071	18.1616	25.6531	8.7551
20	43.1759	21.2365	15.691	29.1825	16.2845
21	27.7893	11.8499	5.30447	19.7959	0.897959
22	30.6465	16.7071	13.1616	28.6531	8.7551
23	17.697	11.7576	2.21212	20.7036	4.80561
24	33.6465	16.7071	13.1616	23.6531	8.7551
25	31.7374	9.79798	10.2525	25.744	4.84601
26	36.5079	21.5685	24.023	31.5144	12.6165
27	47.2739	20.3345	21.7891	33.2805	16.3826
28	23.6465	9.70707	6.16162	23.6531	4.7551
29	42.5475	27.6081	22.0626	29.5541	12.6561
30	41.6465	11.7071	15.1616	24.6531	8.7551
31	50.6465	14.7071	20.1616	27.6531	8.7551
32	40.6364	16.697	13.1515	26.643	4.745
33	44.524	4.58462	8.03917	19.5306	0.632653
34	71.4112	28.4718	25.9263	40.4178	16.5198
35	53.6162	15.6768	11.1313	25.6228	4.7248
36	77.372	31.4326	27.8871	45.3786	16.4806
37	81.4896	23.5502	25.0048	43.4962	16.5982
38	90.6465	20.7071	24.1616	34.6531	8.7551
39	76.4628	6.5234	10.9779	26.4694	0.571429
40	88.4628	17.5234	15.9779	23.4694	0.571429
41	93.4848	8.54545	0	22.4914	4.59349
42	109.606	23.6667	19.1212	37.6127	4.7147
43	126.646	26.7071	16.1616	35.6531	8.7551
44	134.646	23.7071	20.1616	31.6531	8.7551
45	148.637	29.6972	26.1517	37.6432	12.7452
46	147.646	28.7071	28.1616	40.6531	8.7551
47	159.646	27.7071	19.1616	36.6531	8.7551
48	181.588	33.6482	36.1028	43.5942	16.6963
49	184.627	46.6875	34.142	46.6335	16.7355
50	188.422	45.4826	11.9371	36.4286	0.530612
51	210.548	60.609	30.0636	50.555	16.6571
52	215.646	35.7071	21.1616	42.6531	8.7551
53	213.646	53.7071	28.1616	41.6531	8.7551
54	206.485	41.5455	21	36.4914	4.59349
55	222.646	53.7071	29.1616	40.6531	8.7551
56	228.705	60.7659	36.2204	51.7119	16.8139
57	236.646	61.7071	29.1616	43.6531	8.7551
58	245.686	72.7463	37.2008	54.6923	16.7943
59	250.627	80.6875	39.142	58.6335	16.7355
60	245.361	67.4214	28.8759	51.3673	0.469388
61	250.696	80.7566	40.2111	55.7026	12.8046
62	251.434	64.4949	27.9495	42.4409	4.54298
63	257.646	86.7071	36.1616	60.6531	8.7551
64	269.588	93.6482	56.1028	70.5942	16.6963
65	260.646	79.7071	45.1616	61.6531	8.7551
66	275.485	85.5455	41	58.4914	4.59349
67	282.696	100.757	56.2111	69.7026	12.8046
68	266.785	94.8457	46.3002	63.7917	12.8937
69	286.745	116.805	65.2597	74.7511	16.8531
70	276.646	106.707	43.1616	56.6531	8.7551
71	289.686	116.746	66.2008	77.6923	16.7943
72	280.455	111.515	52.9697	62.4611	4.56318
73	298.646	123.707	62.1616	75.6531	8.7551
74	292.764	129.825	63.2793	83.7707	16.8727
75	280.218	112.278	55.733	66.2245	0.326531
76	301.725	140.786	80.24	86.7315	16.8335
77	293.646	138.707	70.1616	77.6531	8.7551
78	309.706	154.766	81.221	86.7125	12.8145
79	300.755	153.816	76.2705	86.762	12.864
80	297.218	137.278	76.733	78.2245	0.326531
81	317.705	161.766	96.2204	107.712	16.8139
82	297.197	142.258	73.7126	91.2041	0.306122
83	294.136	144.197	80.6514	91.1429	0.244898
84	296.404	144.465	81.9192	90.4106	4.51268
85	307.646	164.707	99.1616	105.653	8.7551
86	304.197	150.258	95.7126	95.2041	0.306122
87	311.646	160.707	103.162	104.653	8.7551
88	303.075	150.136	103.59	95.0816	0.183673
89	333.784	187.844	125.299	123.79	16.8924
90	314.434	164.495	103.949	99.4409	4.54298
91	319.414	162.475	112.929	107.421	4.52278
92	310.434	163.495	117.949	112.441	4.54298
93	318.745	182.806	134.261	116.752	12.8541
94	324.764	181.825	141.279	126.771	16.8727
95	322.646	177.707	141.162	127.653	8.7551
96	317.434	168.495	137.949	116.441	4.54298
97	320.157	174.217	138.672	117.163	0.265306
98	336.823	184.884	155.338	136.83	16.9316
99	338.764	195.825	157.279	136.771	16.8727
100	331.434	184.495	147.949	125.441	4.54298
101	345.475	184.535	156.99	129.481	4.58338
102	335.646	195.707	160.162	138.653	8.7551
103	352.784	201.844	169.299	149.79	16.8924
104	341.646	199.707	170.162	136.653	8.7551
105	339.803	200.864	181.318	144.81	16.912
106	342.784	201.844	179.299	150.79	16.8924
107	342.646	198.707	175.162	153.653	8.7551
108	352.803	211.864	184.318	153.81	16.912
109	345.465	201.525	178.98	141.471	4.57328
110	357.823	213.884	188.338	156.83	16.9316
111	339.157	198.217	176.672	141.163	0.265306
112	362.784	206.844	192.299	156.79	16.8924
113	352.646	201.707	190.162	143.653	8.7551
114	346.414	200.475	187.929	143.421	4.52278
115	337.157	195.217	182.672	142.163	0.265306
116	358.803	221.864	206.318	165.81	16.912
117	361.736	231.796	204.251	162.742	12.8442
118	368.901	220.962	201.417	160.908	17.01
119	337.075	199.136	185.59	153.082	0.183673
120	371.823	223.884	203.338	160.83	16.9316
121	365.646	222.707	202.162	167.653	8.7551
122	379.666	241.727	218.181	177.673	16.7747
123	355.882	221.942	213.397	166.888	16.9904
124	369.646	218.707	206.162	165.653	8.7551
125	364.465	218.525	206.98	165.471	4.57328
126	367.116	209.176	198.631	156.122	0.22449
127	354.116	222.176	204.631	156.122	0.22449
128	370.785	234.846	210.3	168.792	12.8937
129	350.414	214.475	199.929	162.421	4.52278
130	362.646	211.707	208.162	167.653	8.7551
131	374.765	223.826	222.28	173.772	12.8739
132	365.197	218.258	210.713	173.204	0.306122
133	372.646	228.707	217.162	178.653	8.7551
134	376.901	237.962	223.417	182.908	17.01
135	357.055	218.115	202.57	166.061	0.163265
136	370.055	217.115	205.57	158.061	0.163265
137	379.862	239.923	230.377	178.869	16.9708
138	380.775	232.836	225.29	185.782	12.8838
139	389.736	233.796	235.251	184.742	12.8442
140	381.505	229.566	230.02	178.512	4.61369
141	396.823	244.884	232.338	184.83	16.9316
142	376.404	222.465	220.919	174.411	4.51268
143	394.736	242.796	231.251	178.742	12.8442
144	383.843	240.903	236.358	189.849	16.9512
145	374.384	231.444	219.899	171.39	4.49248
146	388.197	229.258	221.713	172.204	0.306122
147	402.745	242.806	233.261	182.752	12.8541
148	391.414	235.475	219.929	175.421	4.52278
149	383.116	227.176	224.631	165.122	0.22449
150	401.882	244.942	243.397	187.888	16.9904
151	408.705	263.766	255.22	198.712	16.8139
152	392.646	241.707	231.162	182.653	8.7551
153	393.805	240.865	245.32	188.811	12.9135
154	390.795	249.856	243.31	188.802	12.9036
155	385.404	231.465	222.919	178.411	4.51268
156	395.805	251.865	241.32	181.811	12.9135
157	395.116	230.176	226.631	181.122	0.22449
158	384.055	232.115	235.57	174.061	0.163265
159	396.646	240.707	231.162	190.653	8.7551
160	405.825	249.885	245.34	187.831	12.9333
161	390.034	228.095	233.549	185.041	0.142857
162	414.803	254.864	256.318	202.81	16.912
163	402.646	253.707	242.162	191.653	8.7551
164	396.835	234.895	236.35	192.841	12.9432
165	403.394	237.455	235.909	187.401	4.50258
166	412.96	250.021	248.475	195.967	17.0688
167	424.745	260.805	265.26	205.751	16.8531
168	396.157	243.217	241.672	184.163	0.265306
169	422.784	264.844	240.299	206.79	16.8924
170	414.825	249.885	240.34	198.831	12.9333
171	398.384	239.444	240.899	182.39	4.49248
172	402.157	240.217	241.672	182.163	0.265306
173	419.775	254.836	256.29	192.782	12.8838
174	409.157	245.217	243.672	194.163	0.265306
175	411.646	253.707	252.162	195.653	8.7551
176	411.075	244.136	249.59	191.082	0.183673
177	419.795	258.856	260.31	204.802	12.9036
178	418.805	261.865	268.32	206.811	12.9135
179	422.646	252.707	254.162	190.653	8.7551
180	422.404	254.465	248.919	188.411	4.51268
181	424.775	260.836	253.29	209.782	12.8838
182	420.136	249.197	245.651	188.143	0.244898
183	410.075	249.136	244.59	187.082	0.183673
184	432.785	264.846	260.3	208.792	12.8937
185	416.646	254.707	261.162	196.653	8.7551
186	419.404	253.465	256.919	196.411	4.51268
187	441.882	266.942	270.397	211.888	16.9904
188	428.116	263.176	249.631	194.122	0.22449
189	432.434	268.495	260.949	209.441	4.54298
190	443.646	271.707	266.162	207.653	8.7551
191	438.882	268.942	269.397	217.888	16.9904
192	418.364	258.424	250.879	198.37	4.47227
193	427.646	261.707	255.162	198.653	8.7551
194	439.197	259.258	267.713	198.204	0.306122
195	444.803	275.864	276.318	216.81	16.912
196	449.901	271.962	275.417	207.908	17.01
197	440.844	265.905	269.36	201.851	12.9531
198	444.475	278.535	261.99	214.481	4.58338
199	449.785	270.846	277.3	208.792	12.8937
200	441.404	262.465	261.919	208.411	4.51268
201	453.646	269.707	267.162	213.653	8.7551
202	446.414	266.475	261.929	215.421	4.52278
203	454.444	266.505	272.96	202.451	4.55308
204	447.444	268.505	270.96	213.451	4.55308
205	442.095	268.156	266.611	205.102	0.204082
206	462.98	272.04	274.495	217.986	17.0884
207	455.941	277.001	286.456	218.947	17.0492
208	453.901	287.962	276.417	213.908	17.01
209	451.646	274.707	283.162	210.653	8.7551
210	457.384	278.444	273.899	204.39	4.49248
211	456.894	284.955	264.409	204.901	13.0026
212	456.646	283.707	287.162	211.653	8.7551
213	446.273	258.333	257.788	195.279	4.38136
214	451.095	270.156	270.611	204.102	0.204082
215	454.424	283.485	273.939	214.431	4.53288
216	467.444	279.505	283.96	202.451	4.55308
217	462.882	291.942	286.397	225.888	16.9904
218	464.646	283.707	276.162	205.653	8.7551
219	464.941	288.001	269.456	224.947	17.0492
220	449.384	280.444	275.899	204.39	4.49248
221	462.912	267.972	259.427	201.918	0.0204082
222	457.914	269.974	271.429	205.92	13.0224
223	452.973	273.034	272.488	204.98	0.0816327
224	460.646	277.707	273.162	211.653	8.7551
225	480.646	294.707	280.162	218.653	8.7551
226	473.404	280.465	280.919	219.411	4.51268
227	468.874	286.935	276.389	216.881	12.9828
228	472.891	272.952	269.407	203.898	0
229	485.815	287.875	289.33	224.821	12.9234
230	463.783	270.844	275.298	208.79	2.89184
231	476.544	292.605	292.059	220.551	14.6529
232	487.286	294.347	276.801	218.293	13.3947
233	484.219	288.279	284.734	210.225	15.3275
234	478.874	294.935	277.389	210.881	7.98258
235	493.39	304.45	298.905	225.396	20.4982
236	494.324	291.384	293.839	224.33	19.4324
237	494.145	298.206	291.66	223.152	22.2537
238	493.192	303.253	293.707	238.199	23.3006
239	501.126	309.187	297.641	232.133	19.2347
240	489.467	294.527	283.982	214.473	12.5753
241	489.029	293.09	279.544	217.036	7.13755
242	495.812	307.873	291.328	232.819	22.921
243	501.263	296.324	280.778	220.27	13.3717
244	516.797	310.857	293.312	222.803	20.9053
245	493.412	298.473	290.928	221.419	15.5211
246	502.686	289.747	289.201	207.693	2.79469
247	503.617	305.678	286.133	204.624	7.72612
248	521.533	321.594	303.048	236.54	21.6418
249	506.48	303.541	281.995	214.487	12.589
250	525.28	327.341	292.795	224.287	23.3888
251	525.335	323.396	294.851	235.342	28.4441
252	529.147	324.208	299.662	235.154	25.2557
253	524.875	321.935	292.39	236.881	14.9835
254	541.138	333.198	301.653	229.144	23.2465
255	522.069	311.13	295.584	213.076	8.17755
256	557.006	343.067	305.521	234.013	23.1147
257	539.932	331.992	287.447	217.938	10.0404
258	546.245	330.305	290.76	223.251	12.3535
259	574.808	359.869	312.324	239.815	28.9171
260	572.743	360.803	304.258	233.749	30.8512
261	558.657	346.718	290.173	212.664	7.76612
262	586.611	377.671	304.126	232.617	31.7194
263	592.545	384.606	313.06	236.551	27.6535
264	602.349	379.409	306.864	233.355	22.4573
265	611.282	394.343	312.797	232.289	25.3907
266	608.702	381.762	303.217	221.708	10.8105
267	621.246	389.307	296.761	218.253	10.3547
268	625.177	392.238	296.693	217.184	14.2861
269	635.109	401.17	296.624	211.116	9.21755
270	655.949	438.01	304.465	235.956	26.0581
271	661.362	439.423	301.878	215.369	11.4711
272	683.816	454.877	313.332	232.823	28.925
273	706.886	476.947	320.401	247.893	24.9947
274	720.683	486.744	313.198	234.69	20.7919
275	742.617	491.677	323.132	244.623	29.7254
276	749.023	498.084	313.538	221.03	10.1317
277	756.955	509.016	320.47	233.962	12.0638
278	780.492	540.552	330.007	225.498	14.6004
279	795.423	549.484	311.938	226.43	12.5318
280	846.425	585.486	342.94	238.431	32.5335
281	842.286	581.347	305.801	222.293	10.3947
282	873.926	612.987	327.441	236.933	21.0347
283	919.227	658.288	349.742	241.234	33.3359
284	953.018	663.079	338.533	239.025	26.1266
285	985.724	679.785	327.24	232.731	17.8331
286	1007.66	710.718	340.172	223.664	15.7659
287	1057.96	746.024	354.479	244.97	32.0724
288	1089.75	770.812	346.267	236.758	30.8604
289	1134.14	779.201	351.656	228.147	15.2492
290	1174.62	817.679	359.134	242.625	22.7274
291	1206.55	856.613	355.067	231.559	28.6608
292	1270.63	896.695	372.149	244.641	30.7429
293	1308.87	937.93	361.384	224.876	20.9777
294	1353.12	968.18	377.635	227.126	23.2283
295	1426.29	1001.35	386.801	246.293	28.3947
296	1486.67	1034.73	373.181	234.672	23.7741
297	1546.19	1060.25	383.704	223.196	16.2976
298	1615.53	1131.59	403.045	235.536	21.6383
299	1667.05	1171.11	403.567	234.058	16.1604
300	1734.98	1190.04	413.498	227.99	19.0918
301	1806.89	1247.95	428.402	241.893	30.9955
302	1900.58	1279.64	444.097	238.589	31.6907
303	1977.91	1359.97	465.425	251.916	37.0182
304	2036.71	1392.77	457.224	223.716	16.8176
305	2134.78	1452.84	485.293	255.784	31.8865
306	2219.71	1504.77	498.227	253.719	34.8206
307	2314.25	1535.31	496.761	243.253	32.3547
308	2408.42	1611.48	519.936	239.428	29.5298
309	2506.37	1669.43	530.881	236.373	20.4747
310	2630.29	1731.35	561.803	247.295	28.3967
311	2680.23	1758.29	557.744	234.236	16.3376
312	2838.32	1858.38	607.832	251.323	39.4253
313	2912.09	1887.15	612.607	234.098	18.2004
314	3021.02	1975.08	642.538	230.03	23.1318
315	3136.95	2010.02	674.47	244.961	22.0633
316	3263.05	2102.11	707.568	249.06	42.1618
317	3364.82	2168.88	717.333	233.824	6.92612
318	3472.51	2234.57	752.022	243.513	27.6155
319	3579.1	2273.16	781.619	232.111	24.2129
320	3690.61	2328.67	811.127	224.618	18.7204
321	3850.31	2390.37	873.82	246.312	29.4139
322	3959.49	2505.55	911.005	253.496	33.5983
323	4115.17	2557.23	953.686	243.177	34.2795
324	4280.53	2651.59	1004.04	259.533	29.6347
325	4368.29	2718.35	1053.81	256.297	36.3987
326	4501.63	2796.69	1089.14	240.636	22.7377
327	4562.13	2819.19	1136.65	234.138	19.2404
328	4722.49	2933.55	1195.01	241.5	24.602
329	4894.02	3002.08	1252.54	253.03	35.1325
330	5031.96	3043.02	1337.47	253.964	31.066
331	5134.86	3132.92	1380.37	241.864	17.9661
332	5286.79	3229.85	1456.3	241.796	25.8976
333	5462.72	3315.78	1529.24	235.727	18.829
334	5608.09	3403.15	1598.6	247.093	26.1947
335	5775.8	3489.86	1693.32	254.808	46.91
336	5871.56	3584.62	1760.07	252.565	35.6668
337	6044.67	3679.73	1861.18	257.676	39.7782
338	6182.81	3724.88	1939.33	251.821	18.9232
339	6279.31	3778.37	2038.82	244.316	20.4176
340	6415.29	3869.35	2110.81	255.299	35.4006
341	6558.41	3936.47	2256.92	265.413	39.5147
342	6727.1	4049.16	2321.62	243.11	16.2118
343	6897.09	4134.15	2436.61	259.099	40.201
344	7057.21	4201.27	2542.72	267.215	42.3171
345	7142.69	4322.75	2680.21	258.699	28.8011
346	7373.63	4411.69	2760.14	256.632	32.7339
347	7551.56	4497.62	2901.07	258.565	30.6667
348	7681.94	4533.01	3014.46	269.951	45.0535
349	7810.07	4605.13	3105.58	251.074	24.1765
350	7930.55	4733.62	3272.07	250.561	25.6633
351	8114.75	4813.81	3375.26	280.754	42.8559
352	8278.22	4921.28	3524.74	259.229	33.3307
353	8391.43	4972.49	3640.94	263.434	32.5357
354	8515.55	5063.61	3768.06	270.556	39.6582
355	8716.02	5118.08	3888.54	262.027	33.1291
356	8864.42	5157.48	4045.93	275.424	39.5265
357	8967.52	5238.59	4177.04	261.531	25.6335
358	9060.01	5322.07	4319.52	267.013	22.1147
359	9287.75	5434.81	4503.27	265.758	36.8603
360	9433.32	5495.38	4651.84	265.328	31.4298
361	9520.8	5640.86	4782.32	267.807	23.909
362	9796.73	5715.79	4958.25	264.738	24.8404
363	9789.66	5776.72	5035.18	258.67	21.7718
364	9986.7	5856.76	5220.21	275.702	35.8038
365	10127.3	6006.41	5343.86	277.355	31.4571
366	10237.9	6058.97	5443.43	275.921	39.0226
367	10361.5	6135.56	5654.01	287.502	33.6042
368	10498.4	6173.49	5836.94	287.436	39.5377
369	10616.3	6201.31	5967.77	285.258	19.3604
370	10765.6	6353.7	6151.16	285.649	25.7511
371	10875.1	6404.18	6292.63	279.121	25.2233
372	10959	6479.11	6429.56	286.053	22.1547
373	11147	6585.04	6595.49	285.984	32.0861
374	11363.7	6701.8	6732.26	298.75	37.8523
375	11480	6854.02	6934.48	316.97	42.0719
376	11552.2	6897.3	7038.75	298.242	32.3438
377	11756.5	6905.6	7191.06	312.549	31.6507
378	11815.6	7007.7	7317.15	305.641	28.7433
379	11931.6	6979.63	7480.08	312.573	25.6747
380	12087.3	7123.4	7630.86	324.347	30.4491
381	12174.4	7140.49	7796.94	319.436	22.5376
382	12268.8	7241.89	7873.34	319.834	28.9365
383	12428.8	7349.82	8033.28	333.767	32.8686
384	12558.7	7440.75	8190.21	335.699	30.8008
385	12702.5	7488.57	8371.02	349.514	45.6159
386	12788.9	7551	8490.45	347.944	34.0459
387	12868	7620.08	8658.53	341.024	28.1261
388	12981.4	7717.48	8776.94	361.427	35.5292
389	13120.7	7767.8	8921.25	366.742	34.8443
390	13263.3	7787.35	9056.8	378.291	32.3935
391	13315.9	7938.96	9192.41	391.905	40.0074
392	13475	7971.11	9342.56	399.053	40.1547
393	13599.1	8109.14	9474.6	394.088	33.1898
394	13719.7	8157.76	9567.21	411.706	40.8078
395	13829.6	8170.69	9686.15	433.639	34.7412
396	13954.8	8304.84	9899.3	437.789	46.8912
397	14091.3	8321.39	9964.85	439.338	28.4404
398	14176.3	8467.32	10124.8	433.27	32.3718
399	14362.6	8526.65	10294.1	475.591	45.6935
400	14423.1	8592.19	10446.6	473.133	28.2347
401	14481.5	8709.51	10524	498.46	48.5618
402	14549.9	8632.92	10635.4	504.869	36.9707
403	14722.9	8813.98	10817.4	521.927	30.029
404	14711.3	8913.4	10884.8	532.341	32.4432
405	14876	8946.03	11006.5	559.974	36.0759
406	15107.9	8950.96	11120.4	579.907	41.0094
407	15083.1	9112.12	11271.6	600.064	55.1665
408	15174.5	9047.52	11440	613.465	32.5675
409	15296	9171.06	11522.5	631.002	27.1038
410	15355.9	9196.92	11639.4	660.867	45.9688
411	15496.8	9361.85	11741.3	674.801	43.9029
412	15507.5	9299.56	11763	707.508	45.6102
413	15674.1	9309.18	11866.6	720.129	37.2315
414	15680.2	9341.23	12008.7	738.173	26.2747
415	15793	9389.05	12110.5	777.995	39.0971
416	15795.9	9488.98	12249.4	809.928	40.0299
417	15931.9	9515.91	12324.4	830.861	34.9627
418	15980.1	9663.16	12518.6	880.109	42.2109
419	16025.7	9605.78	12508.2	905.726	41.8283
420	16333.8	9798.82	12554.3	943.761	30.8633
421	16293.7	9887.75	12728.2	990.693	27.7947
422	16339.1	9993.13	12921.6	1050.08	51.1782
423	16484.5	9913.51	13004	1073.46	38.5595
424	16719.5	9957.54	13013	1124.49	25.589
425	16591.9	10030	13177.4	1175.92	32.0177
426	16801.8	10039.9	13241.3	1232.81	50.9147
427	16847.2	10102.2	13253.7	1289.19	38.2907
428	16943.7	10211.8	13331.2	1354.71	32.8141
429	16915.1	10260.2	13463.7	1410.14	36.2461
430	17066.1	10400.1	13588.6	1481.08	30.1776
431	17036.9	10321	13653.4	1553.92	39.0219
432	17263.8	10355.9	13772.4	1598.85	34.9547
433	17307.4	10532.4	13878.9	1698.37	35.4747
434	17293.3	10474.4	13931.8	1763.3	35.4068
435	17568.6	10529.7	14065.2	1857.65	43.7531
436	17493.7	10586.7	14230.2	1926.66	33.7661
437	17517.1	10731.2	14190.6	2023.1	32.2032
438	17678	10767.1	14312.5	2096.03	36.1353
439	17818.4	10714.4	14314.9	2196.38	49.4843
440	17849.6	10800.7	14415.2	2297.65	42.7472
441	17755.3	10742.4	14450.8	2398.32	30.4233
442	17866.5	10829.6	14683	2513.51	49.6141
443	18020.7	10898.7	14686.2	2658.69	46.7947
444	18184.4	10979.4	14742.9	2775.38	44.481
445	18258.6	11085.6	14826.1	2886.56	51.6629
446	18191.9	11118	14893.4	2985.91	36.0139
447	18375.9	11155	14938.4	3114.91	38.0118
448	18459.8	11204.8	15057.3	3238.78	43.8795
449	18507.7	11238.8	15161.2	3395.71	46.8123
450	18424.6	11112.7	15109.2	3539.64	41.7451
451	18505.6	11192.6	15268.1	3679.58	33.6779
452	18566.1	11397.2	15259.6	3825.1	53.2018
453	18650.5	11295.6	15492	3971.5	35.6004
454	18771	11391	15616.5	4103.97	45.07
455	18714.4	11399.4	15489.9	4266.36	32.4633
456	18915.8	11472.9	15555.3	4390.84	52.9382
457	18886.5	11488.6	15602	4597.51	45.6161
458	18928.7	11493.8	15672.2	4773.7	43.8065
459	18943.4	11508.4	15781.9	4904.38	49.483
460	19088.3	11551.4	15862.8	5088.31	47.4165
461	19095.5	11616.6	15835	5315.51	46.6088
462	19206.2	11708.2	15988.7	5466.18	46.2834
463	19254.8	11703.9	16119.3	5664.81	38.9147
464	19359.7	11785.8	16169.2	5832.7	47.8043
465	19296.2	11819.3	16248.7	6014.2	35.3026
466	19306.6	11840.6	16240.1	6193.57	43.6699
467	19568.5	11917.6	16229	6380.5	46.6027
468	19593	12029.1	16338.6	6597.05	54.1477
469	19554.4	11999.4	16427.9	6771.37	39.4683
470	19621.9	11992.9	16433.4	6935.86	40.9632
471	19571.6	12064.6	16538.1	7178.58	53.6846
472	19743.5	12013.6	16541	7350.52	47.6181
473	19756.1	12100.2	16700.6	7515.13	36.229
474	19836	12138.1	16762.5	7739.03	47.1323
475	19906.3	12226.4	16686.8	7882.32	48.4185
476	19899.5	12238.6	16778	8094.52	58.6206
477	19951.8	12153.9	16811.3	8228.83	41.9307
478	19930.1	12311.2	16925.6	8466.12	50.2189
479	19941.7	12243.8	16940.2	8733.72	40.8176
480	20022.2	12226.2	16971.7	8882.18	46.2844
481	20061.2	12311.2	16987.7	9057.19	57.2912
482	20168	12314.1	17109.6	9198.05	40.1486
483	20208.1	12409.1	17167.6	9437.06	55.1594
484	20289.7	12396.8	17211.2	9644.72	49.8197
485	20207.9	12542	17121.4	9766.93	54.0277
486	20358.8	12539.8	17245.3	9977.78	42.8771
487	20427.2	12607.2	17250.7	10097.2	44.2587
488	20452.6	12545.7	17320.1	10333.6	39.7414
489	20297	12598.1	17292.5	10511	42.1243
490	20414.5	12590.6	17436	10725.5	41.6056
491	20443.9	12573.9	17553.4	10804.9	33.9947
492	20412.2	12626.2	17546.7	11060.2	48.2874
493	20615.1	12636.2	17632.6	11317.1	50.2208
494	20491.3	12731.4	17539.8	11459.3	57.4347
495	20518.6	12826.7	17602.1	11503.6	47.7211
496	20485.1	12747.2	17631.6	11720.1	42.1983
497	20620.5	12943.5	17714	11895.5	46.5867
498	20744.4	12806.5	17781.9	12091.4	38.5147
499	20746.3	12830.4	17780.9	12219.3	42.4461
500	20598.9	12821	17909.4	12308.9	56.0394
501	20736.9	12897.9	17902.4	12471.9	59.9735
502	20715.7	12908.7	17942.2	12614.7	43.7911
503	20793.6	12934.7	18088.1	12763.6	42.7232
504	20683.5	13155.6	18059.1	12990.6	40.6553
505	20665.6	13154.7	17986.1	13118.6	59.71
506	20831.9	13179.9	18089.4	13346.9	57.9819
507	20825.8	13170.9	18213.3	13367.8	42.9147
508	20898.7	13063.8	18093.2	13500.7	35.829
509	20733.3	13076.4	18320.9	13649.3	60.4465
510	20901	13217	18261.5	13785	48.0898
511	20928.2	13195.3	18296.7	13944.2	57.3147
512	20936.5	13337.5	18408	14065.5	46.5787
513	21007.9	13346	18375.5	14180.9	39.0444
514	20745.3	13363.4	18341.8	14281.3	35.4176
515	20919.2	13318.3	18338.8	14438.2	37.349
516	20864.2	13398.2	18340.7	14632.2	40.2804
517	20824.1	13352.2	18395.6	14728.1	49.2427
518	20869.7	13298.8	18515.3	14839.8	58.8535
519	20917	13254	18521.5	14901	45.0747
520	20911.9	13398	18550.4	14983.9	41.0061
521	20842.5	13587.6	18618.1	15138.6	55.6559
522	20807.5	13423.5	18697	15271.5	56.59
523	20809.7	13588.8	18540.2	15296.7	45.8004
524	21020.3	13437.4	18638.9	15498.4	52.4582
525	20924.6	13477.7	18753.1	15709.6	49.7051
526	21105.1	13510.1	18734.6	15702.1	39.162
527	20849.5	13528.5	18778	15838.5	52.5707
528	20933.4	13500.5	18698.9	15898.4	52.5035
529	20922.8	13607.9	18687.4	15961.9	44.9583
530	20953.3	13567.3	18721.8	16033.3	52.3691
531	20808.2	13456.3	18667.7	16342.2	50.3019
532	20904.1	13500.1	18792.6	16344.1	48.1833
533	20846.1	13627.1	18974.6	16497.1	54.1675
534	20882	13612.1	18870.5	16609	46.1003
535	20961.6	13774.7	18903.1	16644.6	60.7335
536	20943.8	13680.9	18975.3	16712.8	44.909
537	20863.2	13705.2	18874.7	16736.2	51.2933
538	21037.2	13785.3	18945.8	16900.2	45.3474
539	21005.1	13889.1	18952.6	17016.1	52.1603
540	21037.5	13738.6	18830	16995.5	41.6347
541	20991.9	13707	18965.4	17127.9	62.0272
542	20991	13715	19000.5	17241	50.0759
543	21051.1	13876.2	19054.6	17389.1	61.2065
544	21036	13820.1	18935.5	17465	60.1406
545	20900.2	13825.2	19022.7	17531.2	42.2918
546	21153.7	14007.8	18931.2	17725.7	51.8044
547	21017.8	13835.9	18967.3	17708.8	57.9429
548	20979.5	13948.5	18976	17684.5	52.5614
549	20971.4	13914.4	19016.9	17814.4	56.4949
550	20929.3	13896.4	18936.8	17888.3	58.4284
551	20987.3	13913.3	18939.8	18099.3	59.3618
552	21016.3	13869.3	18992.8	18085.3	46.3971
553	21032.6	13964.7	18912.1	18086.6	43.7433
554	20838.6	13873.7	18995.2	18072.7	47.7563
555	20935.5	14072.6	18979	18255.5	46.6061
556	20989.9	14014	19062.4	18327.9	58.0292
557	21004.2	14099.2	18982.7	18468.2	60.2841
558	21021.8	13871.8	19025.3	18491.8	57.8961
559	20930	13915.1	18900.6	18507.1	59.1524
560	20948.7	14019.7	19110.2	18787.7	62.763
561	21062.2	13915.2	19028.7	18777.2	53.2859
562	21021	13966.1	19050.5	18803	53.1261
563	20990.5	14014.5	19121	18792.5	56.5634
564	20972.9	13913.9	19110.4	18832.9	41.989
565	21007.6	14016.7	19060.2	19003.7	63.7571
566	20895.6	14060.6	19119.1	19002.6	64.6912
567	20945.8	14072.8	18992.3	19025.8	54.8827
568	20994.6	14103.7	18942.1	19229.6	44.7147
569	20964.5	14068.6	18979.1	19327.5	48.6461
570	20892.6	14031.6	19105.1	19236.6	46.6811
571	21021.9	14097	19148.4	19251.9	59.0311
572	21105.9	14083.9	19095.4	19305.9	54.9646
573	21009.8	14187.9	19255.3	19506.8	59.8981
574	21021.8	14271.9	19024.3	19429.8	51.9038
575	20906.2	14141.3	19165.8	19544.2	49.3451
576	20905.6	14250.7	19077.1	19612.6	65.6985
577	20998.5	14174.6	19126	19626.5	62.6319
578	21015.9	14110	19068.4	19597.9	43.029
579	20969	14124	19076.5	19684	53.0763
580	21021.3	14079.4	19050.8	19728.3	60.4323
581	21100.6	14211.7	19127.1	19889.6	64.7029
582	20929.8	14077.8	19035.3	19637.8	52.8747
583	21123.5	14232.5	19052	20004.5	67.5712
584	20926.1	14221.2	19083.6	19886.1	51.225
585	20950.4	14312.5	19190	20048.4	51.549
586	20996.4	14266.4	19162.9	20006.4	49.4804
587	21064.2	14126.3	19146.7	20264.2	58.3077
588	20996.8	14275.9	19109.4	20156.9	50.9535
589	21010.1	14272.1	19128.6	20187.1	68.1759
590	20926.1	14222.2	19068.6	20147.1	44.2061
591	20936.6	14233.7	19372.1	20240.6	58.7004
592	20978.5	14162.6	19142	20301.5	54.6339
593	21240.5	14244.6	19317	20462.5	50.6141
594	21052.7	14102.8	19124.3	20237.7	61.8465
595	21047.4	14150.4	19228.9	20280.4	48.4783
596	21093.3	14097.3	19198.8	20320.3	56.3678
597	21056.6	14238.7	19096.1	20429.6	44.7261
598	21025.2	14179.2	19139.7	20458.2	43.2747
599	21034.5	14347.5	19117	20344.5	48.589
600	21028.6	14352.6	19120.1	20518.6	54.6651
601	21069	14265	19241.5	20443	55.0711
602	21060.4	14195.5	19133.9	20519.4	50.5307
603	21145.1	14203.2	19175.7	20569.2	57.2535
604	21035.7	14170.8	19197.2	20547.7	54.8355
605	21074.7	14281.8	19290.2	20644.7	49.7995
606	20990.6	14313.7	19163.1	20629.6	57.7024
607	21039.1	14316.1	19183.6	20496.1	51.1947
608	21156.9	14399.9	19087.4	20496.9	41.9718
609	21112.7	14415.8	19175.3	20559.8	67.8582
610	21153.4	14288.4	19169.9	20534.4	49.4602
611	21159.7	14272.7	19159.2	20607.7	43.7661
612	21104.8	14296.8	19219.3	20637.8	56.8587
613	21054.1	14196.2	19319.6	20616.1	62.2367
614	21055.1	14385.1	19376.6	20566.1	48.1886
615	20993	14356.1	19131.5	20567	48.1208
616	21026.9	14311	19098.4	20497.9	59.0371
617	21047.4	14326.5	19201.9	20539.4	52.5227
618	21129.3	14318.4	19114.9	20613.4	50.4555
619	20892.7	14342.8	19120.2	20553.7	55.8375
620	21013	14281.1	19236.5	20605	64.1335
