# Supplementary material for: Programmable synthetic cell networks regulated by tuneable reaction rates
Source: Nat Commun. 2022 Jul 6;13:3885. doi: 10.1038/s41467-022-31471-5 (PMC9259615; doi:10.1038/s41467-022-31471-5)
Supplement: Supplementary file 4 — Source Data [file 41467_2022_31471_MOESM4_ESM.zip › source data/Fig. 5f_source data.xlsx]

## Sheet: Fig. 5f
Template concentration (nM)
0.017	0.035	0.067
Rate(RFU/min)
0.0225534	0.024596	0.0260101
0.0211265	0.0230322	0.0313992			raw data for these rates are found in source data file Fig 5d_source data and Fig S17_source data
0.0208679	0.0232009	0.0321743
0.0209139	0.0234714	0.0307053
0.0203455	0.0202971	0.0381555
0.0224878	0.023557	0.0377619
0.0218216	0.0252887	0.0370069
0.0187772	0.0226649	0.0311078
0.0213041	0.0231416	0.0348488
0.0212259	0.0232508	0.0344481
0.0191354	0.022824	0.0306664
0.0222774	0.0223562	0.0331662
0.0217444	0.0238047	0.0314266
0.0220262	0.0216597	0.0167247
0.0208796	0.0265333	0.0230748
0.0214632	0.0244553	0.0268085
0.0231264	0.0236511	0.033409
0.0220477	0.0241898	0.025226
0.0235906	0.0249498	0.0282163
0.0204038	0.0211076	0.0370136
0.0191834	0.0234419	0.0322881
0.020626	0.0236967	0.0260512
0.0233804	0.0257651	0.0312395
	0.0259762	0.0280158
	0.0194677	0.0351336
	0.0240756	0.0340634
	0.0277081	0.0283582
	0.0254573	0.0380513
	0.0240003	0.0342291
		0.0348057
