# Supplementary material for: Programmable synthetic cell networks regulated by tuneable reaction rates
Source: Nat Commun. 2022 Jul 6;13:3885. doi: 10.1038/s41467-022-31471-5 (PMC9259615; doi:10.1038/s41467-022-31471-5)
Supplement: Supplementary file 4 — Source Data [file 41467_2022_31471_MOESM4_ESM.zip › source data/Fig. S15_source data.xlsx]

## Sheet: Fig S15
	Exonuclease concentration (nM)
	0	0.6	4.8	9.6
Time (min)	Fluorescence (RFU)
0	16.9934	16.054	0	0.102041
1	28.6465	28.7071	11.6531	8.7551
2	20.7677	27.8283	12.7743	4.87631
3	30.6465	34.7071	12.6531	8.7551
4	4.64646	23.7071	4.65306	8.7551
5	0	18.0606	7.0066	5.10864
6	14.5288	37.5894	21.5354	15.6375
7	17.6465	28.7071	13.6531	8.7551
8	7.64646	22.7071	11.6531	8.7551
9	13.6465	30.7071	17.6531	15.7551
10	13.6661	28.7267	21.6727	15.7747
11	11.2009	23.2615	20.2075	12.3096
12	5.93939	0	12.946	5.04803
13	13.6465	9.70707	20.6531	8.7551
14	19.6465	19.7071	21.6531	8.7551
15	7.9934	3.05401	8	1.10204
16	23.6465	18.7071	17.6531	8.7551
17	39.9798	22.0404	36.9864	16.0884
18	31.1367	20.1973	26.1433	16.2453
19	29.6465	18.7071	25.6531	8.7551
20	43.1759	21.2365	29.1825	16.2845
21	27.7893	11.8499	19.7959	0.897959
22	30.6465	16.7071	28.6531	8.7551
23	17.697	11.7576	20.7036	4.80561
24	33.6465	16.7071	23.6531	8.7551
25	31.7374	9.79798	25.744	4.84601
26	36.5079	21.5685	31.5144	12.6165
27	47.2739	20.3345	33.2805	16.3826
28	23.6465	9.70707	23.6531	4.7551
29	42.5475	27.6081	29.5541	12.6561
30	41.6465	11.7071	24.6531	8.7551
31	50.6465	14.7071	27.6531	8.7551
32	40.6364	16.697	26.643	4.745
33	44.524	4.58462	19.5306	0.632653
34	71.4112	28.4718	40.4178	16.5198
35	53.6162	15.6768	25.6228	4.7248
36	77.372	31.4326	45.3786	16.4806
37	81.4896	23.5502	43.4962	16.5982
38	90.6465	20.7071	34.6531	8.7551
39	76.4628	6.5234	26.4694	0.571429
40	88.4628	17.5234	23.4694	0.571429
41	93.4848	8.54545	22.4914	4.59349
42	109.606	23.6667	37.6127	4.7147
43	126.646	26.7071	35.6531	8.7551
44	134.646	23.7071	31.6531	8.7551
45	148.637	29.6972	37.6432	12.7452
46	147.646	28.7071	40.6531	8.7551
47	159.646	27.7071	36.6531	8.7551
48	181.588	33.6482	43.5942	16.6963
49	184.627	46.6875	46.6335	16.7355
50	188.422	45.4826	36.4286	0.530612
51	210.548	60.609	50.555	16.6571
52	215.646	35.7071	42.6531	8.7551
53	213.646	53.7071	41.6531	8.7551
54	206.485	41.5455	36.4914	4.59349
55	222.646	53.7071	40.6531	8.7551
56	228.705	60.7659	51.7119	16.8139
57	236.646	61.7071	43.6531	8.7551
58	245.686	72.7463	54.6923	16.7943
59	250.627	80.6875	58.6335	16.7355
60	245.361	67.4214	51.3673	0.469388
61	250.696	80.7566	55.7026	12.8046
62	251.434	64.4949	42.4409	4.54298
63	257.646	86.7071	60.6531	8.7551
64	269.588	93.6482	70.5942	16.6963
65	260.646	79.7071	61.6531	8.7551
66	275.485	85.5455	58.4914	4.59349
67	282.696	100.757	69.7026	12.8046
68	266.785	94.8457	63.7917	12.8937
69	286.745	116.805	74.7511	16.8531
70	276.646	106.707	56.6531	8.7551
71	289.686	116.746	77.6923	16.7943
72	280.455	111.515	62.4611	4.56318
73	298.646	123.707	75.6531	8.7551
74	292.764	129.825	83.7707	16.8727
75	280.218	112.278	66.2245	0.326531
76	301.725	140.786	86.7315	16.8335
77	293.646	138.707	77.6531	8.7551
78	309.706	154.766	86.7125	12.8145
79	300.755	153.816	86.762	12.864
80	297.218	137.278	78.2245	0.326531
81	317.705	161.766	107.712	16.8139
82	297.197	142.258	91.2041	0.306122
83	294.136	144.197	91.1429	0.244898
84	296.404	144.465	90.4106	4.51268
85	307.646	164.707	105.653	8.7551
86	304.197	150.258	95.2041	0.306122
87	311.646	160.707	104.653	8.7551
88	303.075	150.136	95.0816	0.183673
89	333.784	187.844	123.79	16.8924
90	314.434	164.495	99.4409	4.54298
91	319.414	162.475	107.421	4.52278
92	310.434	163.495	112.441	4.54298
93	318.745	182.806	116.752	12.8541
94	324.764	181.825	126.771	16.8727
95	322.646	177.707	127.653	8.7551
96	317.434	168.495	116.441	4.54298
97	320.157	174.217	117.163	0.265306
98	336.823	184.884	136.83	16.9316
99	338.764	195.825	136.771	16.8727
100	331.434	184.495	125.441	4.54298
101	345.475	184.535	129.481	4.58338
102	335.646	195.707	138.653	8.7551
103	352.784	201.844	149.79	16.8924
104	341.646	199.707	136.653	8.7551
105	339.803	200.864	144.81	16.912
106	342.784	201.844	150.79	16.8924
107	342.646	198.707	153.653	8.7551
108	352.803	211.864	153.81	16.912
109	345.465	201.525	141.471	4.57328
110	357.823	213.884	156.83	16.9316
111	339.157	198.217	141.163	0.265306
112	362.784	206.844	156.79	16.8924
113	352.646	201.707	143.653	8.7551
114	346.414	200.475	143.421	4.52278
115	337.157	195.217	142.163	0.265306
116	358.803	221.864	165.81	16.912
117	361.736	231.796	162.742	12.8442
118	368.901	220.962	160.908	17.01
119	337.075	199.136	153.082	0.183673
120	371.823	223.884	160.83	16.9316
121	365.646	222.707	167.653	8.7551
122	379.666	241.727	177.673	16.7747
123	355.882	221.942	166.888	16.9904
124	369.646	218.707	165.653	8.7551
125	364.465	218.525	165.471	4.57328
126	367.116	209.176	156.122	0.22449
127	354.116	222.176	156.122	0.22449
128	370.785	234.846	168.792	12.8937
129	350.414	214.475	162.421	4.52278
130	362.646	211.707	167.653	8.7551
131	374.765	223.826	173.772	12.8739
132	365.197	218.258	173.204	0.306122
133	372.646	228.707	178.653	8.7551
134	376.901	237.962	182.908	17.01
135	357.055	218.115	166.061	0.163265
136	370.055	217.115	158.061	0.163265
137	379.862	239.923	178.869	16.9708
138	380.775	232.836	185.782	12.8838
139	389.736	233.796	184.742	12.8442
140	381.505	229.566	178.512	4.61369
141	396.823	244.884	184.83	16.9316
142	376.404	222.465	174.411	4.51268
143	394.736	242.796	178.742	12.8442
144	383.843	240.903	189.849	16.9512
145	374.384	231.444	171.39	4.49248
146	388.197	229.258	172.204	0.306122
147	402.745	242.806	182.752	12.8541
148	391.414	235.475	175.421	4.52278
149	383.116	227.176	165.122	0.22449
150	401.882	244.942	187.888	16.9904
151	408.705	263.766	198.712	16.8139
152	392.646	241.707	182.653	8.7551
153	393.805	240.865	188.811	12.9135
154	390.795	249.856	188.802	12.9036
155	385.404	231.465	178.411	4.51268
156	395.805	251.865	181.811	12.9135
157	395.116	230.176	181.122	0.22449
158	384.055	232.115	174.061	0.163265
159	396.646	240.707	190.653	8.7551
160	405.825	249.885	187.831	12.9333
161	390.034	228.095	185.041	0.142857
162	414.803	254.864	202.81	16.912
163	402.646	253.707	191.653	8.7551
164	396.835	234.895	192.841	12.9432
165	403.394	237.455	187.401	4.50258
166	412.96	250.021	195.967	17.0688
167	424.745	260.805	205.751	16.8531
168	396.157	243.217	184.163	0.265306
169	422.784	264.844	206.79	16.8924
170	414.825	249.885	198.831	12.9333
171	398.384	239.444	182.39	4.49248
172	402.157	240.217	182.163	0.265306
173	419.775	254.836	192.782	12.8838
174	409.157	245.217	194.163	0.265306
175	411.646	253.707	195.653	8.7551
176	411.075	244.136	191.082	0.183673
177	419.795	258.856	204.802	12.9036
178	418.805	261.865	206.811	12.9135
179	422.646	252.707	190.653	8.7551
180	422.404	254.465	188.411	4.51268
