# Supplementary material for: Programmable synthetic cell networks regulated by tuneable reaction rates
Source: Nat Commun. 2022 Jul 6;13:3885. doi: 10.1038/s41467-022-31471-5 (PMC9259615; doi:10.1038/s41467-022-31471-5)
Supplement: Supplementary file 4 — Source Data [file 41467_2022_31471_MOESM4_ESM.zip › source data/Fig. S3b_source data.xlsx]

## Sheet: Fig. S3b
Distance (µm)	Fluorescence (RFU)
0	129
0.2657	112
0.5314	105
0.7971	123
1.0627	170
1.3284	90
1.5941	156
1.8598	104
2.1255	122
2.3912	189
2.6569	111
2.9225	78
3.1882	133
3.4539	113
3.7196	140
3.9853	94
4.251	104
4.5166	139
4.7823	99
5.048	124
5.3137	118
5.5794	93
5.8451	128
6.1108	101
6.3764	174
6.6421	91
6.9078	141
7.1735	101
7.4392	118
7.7049	137
7.9706	101
8.2362	162
8.5019	97
8.7676	168
9.0333	111
9.299	100
9.5647	121
9.8303	180
10.096	124
10.3617	193
10.6274	101
10.8931	104
11.1588	120
11.4245	162
11.6901	124
11.9558	192
12.2215	76
12.4872	163
12.7529	130
13.0186	129
13.2843	131
13.5499	91
13.8156	146
14.0813	157
14.347	147
14.6127	150
14.8784	138
15.144	91
15.4097	84
15.6754	120
15.9411	81
16.2068	87
16.4725	137
16.7382	121
17.0038	106
17.2695	95
17.5352	125
17.8009	124
18.0666	197
18.3323	163
18.598	214
18.8636	149
19.1293	127
19.395	106
19.6607	113
19.9264	146
20.1921	104
20.4578	162
20.7234	102
20.9891	181
21.2548	151
21.5205	147
21.7862	163
22.0519	125
22.3175	109
22.5832	91
22.8489	112
23.1146	54
23.3803	91
23.646	170
23.9117	168
24.1773	164
24.443	95
24.7087	149
24.9744	156
25.2401	117
25.5058	140
25.7715	187
26.0371	95
26.3028	90
26.5685	176
26.8342	86
27.0999	82
27.3656	195
27.6312	80
27.8969	115
28.1626	102
28.4283	94
28.694	172
28.9597	153
29.2254	136
29.491	88
29.7567	134
30.0224	162
30.2881	100
30.5538	153
30.8195	93
31.0852	149
31.3508	135
31.6165	89
31.8822	140
32.1479	141
32.4136	98
32.6793	192
32.9449	196
33.2106	90
33.4763	166
33.742	184
34.0077	141
34.2734	160
34.5391	195
34.8047	102
35.0704	162
35.3361	132
35.6018	134
35.8675	147
36.1332	116
36.3989	106
36.6645	105
