# Supplementary material for: Programmable synthetic cell networks regulated by tuneable reaction rates
Source: Nat Commun. 2022 Jul 6;13:3885. doi: 10.1038/s41467-022-31471-5 (PMC9259615; doi:10.1038/s41467-022-31471-5)
Supplement: Supplementary file 4 — Source Data [file 41467_2022_31471_MOESM4_ESM.zip › source data/Fig.4c(ii)_source data.xlsx]

## Sheet: Fig. 4c(ii)
Template concentration (µM)	Rate (RFU/min)	STD of the fitting parameters (RFU/min)
0.006	0.0514496	0.0260561
0.012	0.0257927	0.00337777
0.024	0.0825536	0.0125727
0.036	0.123969	0.0339543
0.048	0.145308	0.0434845
0.06	0.179526	0.0298602
0.06	0.137975	0.011632
0.12	0.181068	0.0124982
0.24	0.190482	0.00579853
0.48	0.174558	0.00643695
0.72	0.150344	0.00576244
0.96	0.130422	0.00365421
1.2	0.109669	0.00330739
0.4	0.199259	0.00529911
0.5	0.169627	0.00444117
0.6	0.160839	0.00414894
0.8	0.133555	0.0045559
1	0.116771	0.00376941
1.2	0.104495	0.00318676

## Sheet: source data
	Fluorescence (RFU)							Fluorescence (RFU)								Fluorescence (RFU)
Group1	Template concentration (µM)						Group2	Template concentration (µM)							Group3	Template concentration (µM)
Time (min)	0.006	0.012	0.024	0.036	0.048	0.06	Time (min)	0.06	0.12	0.24	0.48	0.72	0.96	1.2	Time (min)	0.4	0.5	0.6	0.8	1	1.2
0	0	6	20	27	35	56	0	31	10	43	52	105	92	84	0	25	54	59	47	64	14
1	10	0	23	25	1	42	1	25	35	47	29	65	57	76	1	14	26	13	49	11	7
2	17	15	1	8	4	20	2	11	8	0	15	78	38	49	2	27	46	41	51	55	12
3	6	18	29	0	24	33	3	7	15	9	15	71	55	38	3	26	39	27	47	48	30
4	13	23	0	15	16	15	4	0	0	34	0	17	3	15	4	30	30	37	40	17	7
5	20	23	25	23	0	0	5	25	6	15	13	27	12	0	5	8	17	9	14	17	0
6	51	44	27	10	27	39	6	24	3	16	1	0	26	42	6	19	30	25	26	22	27
7	9	45	36	68	70	95	7	33	22	34	11	15	0	1	7	27	29	32	30	30	12
8	82	52	46	53	55	79	8	22	10	29	2	9	6	8	8	11	28	3	21	4	18
9	68	84	71	93	74	109	9	45	28	29	35	13	7	34	9	24	64	22	26	25	31
10	92	97	77	95	78	165	10	43	46	43	54	59	69	44	10	31	39	22	29	34	9
11	129	152	115	139	143	178	11	69	68	82	61	46	98	71	11	31	33	28	41	32	35
12	146	161	141	168	186	208	12	81	76	82	65	85	88	98	12	26	22	9	13	24	34
13	200	198	185	203	193	246	13	89	65	78	83	74	116	89	13	22	42	28	33	35	51
14	256	265	241	263	240	276	14	82	88	120	94	98	187	147	14	27	27	20	26	41	17
15	297	308	275	339	284	342	15	107	104	122	120	135	204	164	15	31	24	25	29	20	4
16	370	390	336	348	369	410	16	100	98	124	163	155	253	207	16	7	0	10	0	0	19
17	463	458	420	407	413	467	17	110	95	178	210	198	242	251	17	9	30	0	5	12	23
18	573	537	481	495	509	538	18	131	154	195	254	254	333	286	18	15	45	37	46	21	54
19	629	601	542	545	552	621	19	147	174	250	302	302	414	351	19	50	47	23	40	34	50
20	726	707	643	590	639	675	20	162	205	281	348	351	423	416	20	17	29	29	23	43	18
21	836	805	734	684	722	766	21	151	221	364	418	385	511	494	21	26	32	21	16	30	71
22	960	908	839	778	808	855	22	197	254	413	516	456	575	546	22	12	13	15	25	34	62
23	1086	1026	936	860	859	888	23	198	323	462	593	575	679	612	23	14	10	30	12	44	73
24	1215	1124	1021	980	984	1000	24	242	398	558	737	670	788	707	24	33	49	38	52	56	113
25	1321	1268	1167	1155	1128	1168	25	261	413	664	813	761	855	845	25	46	13	30	44	55	129
26	1495	1425	1266	1188	1205	1297	26	300	498	756	879	818	979	897	26	11	28	39	44	104	165
27	1629	1523	1355	1344	1336	1452	27	361	578	874	1002	951	1048	990	27	37	37	47	63	103	186
28	1769	1668	1526	1425	1393	1448	28	386	634	917	1093	1032	1155	1096	28	19	5	26	46	124	193
29	1964	1822	1613	1548	1565	1638	29	438	743	1085	1196	1137	1256	1183	29	31	12	8	40	120	248
30	2061	1913	1760	1634	1658	1714	30	470	815	1173	1332	1185	1379	1250	30	26	40	32	77	151	274
31	2227	2088	1943	1713	1802	1868	31	519	897	1286	1450	1288	1439	1381	31	5	11	21	73	151	296
32	2359	2201	2006	1870	1887	1977	32	558	958	1380	1542	1420	1524	1446	32	52	52	39	120	213	397
33	2510	2344	2131	1954	2000	2097	33	617	1065	1562	1661	1460	1662	1509	33	0	28	33	83	221	407
34	2710	2518	2273	2167	2131	2186	34	697	1112	1662	1842	1663	1780	1578	34	27	36	33	101	263	436
35	2867	2620	2398	2261	2237	2294	35	690	1188	1819	1922	1742	1892	1732	35	54	43	60	131	302	495
36	3001	2832	2556	2344	2365	2425	36	718	1252	1896	2142	1893	2094	1867	36	22	27	51	153	312	508
37	3174	3013	2660	2437	2502	2542	37	778	1297	2062	2306	2028	2210	2036	37	27	24	53	147	300	530
38	3313	3106	2812	2527	2545	2586	38	781	1358	2239	2450	2221	2359	2187	38	44	56	57	187	362	545
39	3470	3229	2899	2686	2651	2773	39	814	1411	2293	2635	2331	2489	2304	39	31	37	62	199	351	571
40	3598	3409	3112	2830	2847	2855	40	842	1430	2405	2776	2456	2653	2448	40	16	25	61	222	375	579
41	3781	3593	3289	2909	2882	2994	41	827	1462	2456	2929	2569	2711	2526	41	61	60	98	228	408	629
42	3882	3702	3330	3097	3234	3280	42	879	1493	2583	3050	2680	2777	2647	42	35	46	90	241	400	598
43	3966	3863	3561	3299	3315	3357	43	912	1456	2654	3184	2791	2984	2756	43	37	46	79	249	408	617
44	4114	3981	3674	3410	3453	3509	44	909	1525	2684	3302	2940	3131	2922	44	10	38	110	280	422	632
45	4199	4166	3840	3558	3603	3614	45	895	1542	2741	3390	3020	3216	2972	45	39	37	112	285	452	655
46	4300	4249	4030	3727	3702	3807	46	938	1519	2821	3558	3077	3261	3127	46	39	25	100	281	455	672
47	4388	4405	4081	3746	3823	3925	47	941	1564	2821	3649	3212	3420	3175	47	52	41	124	312	454	691
48	4368	4561	4279	3958	3980	4111	48	919	1549	2857	3859	3456	3668	3358	48	29	40	112	333	451	688
49	4434	4624	4396	4050	4084	4206	49	943	1586	2838	3973	3587	3786	3598	49	38	72	134	331	458	699
50	4461	4706	4547	4129	4166	4297	50	933	1566	2889	4137	3706	3942	3752	50	59	51	151	354	467	738
51	4552	4810	4581	4261	4279	4424	51	961	1586	2962	4224	3912	4084	3896	51	42	76	139	328	480	727
52	4591	4892	4716	4443	4393	4654	52	973	1593	2945	4359	3982	4287	4037	52	41	57	148	317	450	692
53	4597	4990	4780	4562	4612	4654	53	982	1592	2973	4503	4140	4366	4055	53	27	46	148	337	465	736
54	4668	5074	4964	4721	4656	4921	54	986	1601	3032	4649	4256	4509	4158	54	30	46	168	351	443	706
55	4671	5165	5040	4714	4771	4906	55	991	1573	3060	4688	4437	4754	4369	55	38	26	169	343	460	705
56	4737	5220	5135	4855	4974	5029	56	1005	1600	3053	4720	4487	4827	4497	56	22	36	172	341	460	711
57	4746	5258	5202	4993	5036	5287	57	982	1603	3030	4718	4543	4973	4516	57	47	37	197	378	458	743
58	4782	5310	5278	5092	5194	5343	58	1009	1575	3047	4765	4571	4953	4582	58	17	46	187	341	433	760
59	4793	5342	5344	5333	5527	5680	59	992	1593	3005	4783	4661	5088	4748	59	20	53	192	380	472	790
60	4838	5327	5474	5426	5677	5711	60	1006	1621	2992	4775	4829	5217	4869	60	54	70	199	363	519	757
61	4775	5444	5487	5531	5764	5944	61	998	1628	3009	4926	5037	5546	5103	61	40	46	200	365	495	813
62	4750	5425	5557	5603	5787	6025	62	995	1573	3051	5129	5235	5699	5317	62	23	52	197	377	516	778
63	4771	5389	5610	5706	5927	6189	63	1018	1643	3070	5130	5325	5734	5496	63	50	64	223	373	498	839
64	4725	5445	5665	5808	6059	6169	64	1058	1683	3114	5156	5345	5962	5600	64	25	44	191	381	476	795
65	4815	5496	5765	5923	6190	6408	65	1043	1656	3078	5264	5513	6019	5775	65	17	59	208	372	486	805
66	4816	5458	5693	5973	6306	6385	66	1034	1674	3127	5279	5653	6198	5879	66	57	43	217	370	484	793
67	4807	5536	5746	6056	6419	6560	67	1038	1677	3109	5262	5655	6384	6036	67	35	57	226	376	493	777
68	4882	5525	5812	6151	6568	6784	68	1030	1686	3091	5268	5736	6461	6160	68	44	64	228	397	502	794
69	4827	5481	5795	6246	6514	6909	69	1056	1654	3125	5273	5817	6541	6178	69	10	34	220	380	481	779
70	4893	5609	5843	6186	6578	6916	70	1041	1685	3108	5312	5808	6639	6368	70	37	78	234	378	499	795
71	4890	5563	5868	6157	6757	7004	71	1053	1654	3173	5428	5892	6702	6398	71	23	77	274	437	498	854
72	4963	5610	5820	6277	6845	7155	72	1049	1696	3075	5262	5916	6791	6535	72	27	45	234	380	484	801
73	4827	5572	5868	6314	6950	7366	73	1029	1702	3097	5239	5933	6887	6614	73	69	86	272	419	524	850
74	4917	5678	6041	6520	7028	7330	74	1064	1656	3115	5328	6174	7292	6906	74	52	75	269	409	514	867
75	4925	5716	6080	6697	7233	7635	75	1044	1693	3103	5411	6194	7278	7038	75	9	61	244	388	504	881
76	4912	5693	6038	6735	7435	7797	76	1035	1649	3161	5487	6205	7465	7059	76	58	80	242	406	510	871
77	4905	5727	6053	6728	7473	7887	77	1040	1697	3137	5450	6196	7489	7276	77	60	56	254	392	518	841
78	4972	5739	5978	6754	7582	8014	78	1054	1669	3108	5432	6208	7578	7378	78	60	74	250	405	502	841
79	4930	5664	6119	6800	7569	8156	79	1053	1682	3139	5508	6319	7590	7451	79	34	64	241	393	495	851
80	4970	5707	6090	6812	7624	8273	80	1068	1732	3115	5443	6353	7636	7650	80	31	55	241	407	499	850
81	4913	5728	6065	6719	7749	8215	81	1100	1686	3185	5382	6361	7845	7674	81	38	67	249	409	512	851
82	4805	5668	6035	6796	7778	8306	82	1090	1679	3156	5443	6386	7835	7855	82	28	56	203	405	491	843
83	4907	5676	5998	6762	7763	8313	83	1093	1711	3173	5507	6444	7979	7951	83	52	84	269	422	506	861
84	4908	5740	6022	6665	7721	8412	84	1062	1723	3103	5356	6317	7844	7873	84	47	57	251	428	507	876
85	4921	5658	6050	6840	7889	8562	85	1095	1676	3127	5393	6246	7878	7998	85	49	82	257	409	528	908
86	5007	5738	6055	6874	7888	8546	86	1101	1712	3169	5471	6491	7994	8200	86	38	78	272	420	521	906
87	4984	5777	6066	6791	7839	8634	87	1085	1703	3172	5596	6589	8333	8321	87	72	80	287	448	544	910
88	4940	5703	6069	6746	7755	8540	88	1136	1722	3176	5531	6545	8355	8588	88	48	80	242	408	546	911
89	4963	5792	6049	6805	7889	8683	89	1096	1722	3210	5613	6567	8430	8695	89	43	72	270	412	535	954
90	4988	5788	6063	6715	7840	8655	90	1091	1762	3200	5524	6498	8348	8776	90	60	96	285	436	549	936
91	4968	5801	6096	6907	8193	9011	91	1092	1739	3209	5613	6516	8460	8736	91	38	81	255	420	490	892
92	4991	5844	6070	6981	8213	9083	92	1110	1722	3233	5532	6633	8483	8824	92	47	100	264	438	539	941
93	4959	5865	6183	6993	8245	9117	93	1100	1687	3194	5489	6652	8536	8871	93	55	81	288	436	530	922
94	4989	5826	6222	6966	8279	9099	94	1136	1772	3215	5612	6658	8588	8995	94	49	96	283	402	522	923
95	5016	5822	6301	6984	8252	9160	95	1096	1768	3178	5613	6701	8689	9104	95	46	82	284	410	513	922
96	5005	5850	6229	7046	8313	9115	96	1123	1739	3226	5520	6547	8626	9066	96	50	61	274	416	510	926
97	5027	5833	6164	6959	8268	9240	97	1122	1754	3205	5554	6473	8564	9127	97	27	71	259	419	544	976
98	5014	5818	6239	7091	8388	9276	98	1096	1764	3226	5691	6527	8454	9068	98	65	73	278	442	559	944
99	4980	5826	6110	7036	8391	9388	99	1116	1708	3223	5502	6553	8508	9121	99	51	97	282	445	552	1004
100	5066	5899	6205	7105	8407	9354	100	1156	1749	3311	5682	6773	8831	9455	100	44	69	256	421	552	971
101	5061	5941	6222	7055	8415	9363	101	1123	1785	3253	5728	6792	8814	9529	101	64	84	286	421	551	978
102	4998	5984	6279	7081	8393	9445	102	1136	1782	3286	5647	6735	8793	9409	102	93	98	300	436	552	1008
103	5153	5863	6243	7051	8370	9461	103	1131	1775	3229	5638	6746	8783	9569	103	66	97	278	435	553	989
104	5105	5893	6179	7098	8339	9428	104	1139	1794	3196	5706	6745	8774	9628	104	78	103	279	453	551	1003
105	5090	5916	6247	7027	8239	9321	105	1125	1794	3221	5641	6726	8876	9624	105	57	106	307	433	539	1019
106	5101	5901	6212	7120	8265	9297	106	1180	1752	3201	5627	6698	8787	9567	106	38	64	230	403	519	1000
107	5112	5946	6121	6998	8387	9301	107	1139	1772	3241	5619	6642	8874	9822	107	80	100	283	454	541	967
108	5064	5928	6218	7077	8397	9391	108	1125	1786	3288	5652	6747	8859	9770	108	51	98	295	416	538	970
109	5081	5896	6159	7015	8309	9465	109	1150	1763	3245	5682	6574	8770	9580	109	32	85	297	444	537	1028
110	5033	6099	6309	7287	8631	9697	110	1174	1783	3207	5621	6602	8786	9648	110	59	99	299	428	520	1009
111	4992	6024	6338	7241	8607	9637	111	1160	1763	3298	5686	6685	8886	9765	111	65	100	283	449	578	1035
112	5051	5979	6343	7236	8614	9656	112	1171	1788	3301	5755	6871	9096	9712	112	67	108	317	441	567	1049
113	5064	5949	6278	7254	8699	9745	113	1187	1797	3276	5799	6872	9044	9993	113	62	87	303	448	550	1043
114	5084	6011	6304	7064	8451	9602	114	1186	1801	3317	5723	6746	9086	10034	114	31	75	287	454	568	1037
115	5088	5989	6261	7230	8505	9641	115	1166	1788	3291	5804	6809	9100	10082	115	50	82	300	451	578	1063
116	5146	5948	6239	7152	8499	9581	116	1170	1815	3284	5772	6903	8924	10002	116	51	84	293	450	563	1052
117	5085	5907	6279	7115	8433	9416	117	1165	1803	3298	5776	6923	8918	9976	117	23	101	327	438	531	1049
118	5020	5884	6215	7077	8398	9495	118	1180	1821	3350	5786	6924	9103	10112	118	50	91	289	454	564	1077
119	5058	5891	6166	7094	8417	9491	119	1188	1814	3339	5820	6901	9143	10146	119	61	109	301	439	583	1066
120	5054	5897	6154	7041	8482	9459	120	1197	1813	3298	5717	6794	9077	9992	120	11	68	262	430	536	1053
121	5109	5821	6193	7118	8423	9540	121	1186	1797	3319	5713	6850	9007	10089	121	42	79	281	421	540	1046
122	5014	5925	6203	7038	8349	9360	122	1212	1837	3344	5744	6678	8911	10067	122	60	104	314	437	546	1082
123	5084	5955	6197	7010	8253	9439	123	1192	1847	3331	5786	6731	8910	10090	123	56	107	331	481	585	1109
124	5112	5977	6217	6979	8276	9375	124	1210	1842	3273	5705	6740	8844	9982	124	43	91	308	438	584	1122
125	5119	5969	6189	6914	8344	9357	125	1190	1867	3327	5810	6865	9110	10399	125	44	112	304	432	593	1117
126	5078	6042	6167	7130	8669	9799	126	1178	1839	3318	5833	6966	9155	10208	126	59	107	298	469	591	1106
127	5049	6037	6377	7267	8604	9811	127	1204	1847	3362	5849	6855	9139	10254	127	64	116	323	464	580	1140
128	5127	6073	6266	7238	8802	9723	128	1222	1861	3328	5779	6883	9132	10110	128	59	103	314	428	563	1155
129	5092	6031	6365	7272	8734	9745	129	1219	1862	3341	5883	6935	9257	10277	129	55	117	289	480	587	1085
130	5116	6156	6383	7267	8608	9808	130	1216	1845	3314	5836	6951	9159	10260	130	67	113	332	459	557	1138
131	5138	6027	6399	7237	8651	9767	131	1181	1894	3341	5814	6835	9112	10266	131	77	104	319	476	599	1156
132	5125	6086	6321	7230	8745	9787	132	1211	1818	3306	5748	6876	9147	10274	132	63	97	294	481	573	1160
133	5150	5987	6266	7285	8632	9827	133	1219	1875	3313	5731	6842	9090	10178	133	40	85	297	452	589	1144
134	5084	6027	6252	7201	8582	9682	134	1183	1873	3337	5828	6775	9127	10113	134	25	96	302	444	577	1119
135	5141	6063	6339	7249	8673	9732	135	1208	1870	3327	5722	6710	8945	10047	135	40	101	338	466	540	1179
136	5125	6070	6386	7198	8619	9628	136	1201	1887	3320	5724	6709	8949	10037	136	58	95	317	441	579	1195
137	5160	6072	6362	7148	8587	9853	137	1195	1902	3318	5781	6892	9199	10025	137	34	81	293	455	586	1203
138	5157	6051	6279	7185	8661	9752	138	1203	1866	3327	5772	6831	9286	10323	138	38	89	299	451	559	1210
139	5175	6089	6322	7140	8663	9554	139	1243	1905	3369	5849	6939	9214	10344	139	70	123	345	479	601	1219
140	5161	6058	6344	7148	8460	9618	140	1214	1895	3403	5864	6911	9270	10319	140	47	88	294	457	579	1189
141	5224	6120	6252	7164	8609	9699	141	1227	1880	3448	5860	6851	9196	10357	141	70	120	338	487	595	1204
142	5176	6071	6219	7142	8442	9604	142	1208	1916	3433	5858	6909	9269	10408	142	52	100	289	468	595	1216
143	5143	6102	6355	7126	8386	9618	143	1229	1910	3433	5830	6913	9262	10480	143	79	120	326	470	591	1212
144	5142	6168	6301	7064	8390	9584	144	1262	1893	3383	5818	6927	9211	10361	144	55	99	333	474	584	1217
145	5152	6197	6430	7355	8759	9999	145	1242	1889	3372	5781	6802	9110	10380	145	73	112	319	467	589	1227
146	5190	6161	6330	7301	8790	9901	146	1238	1899	3333	5724	6875	9198	10443	146	61	103	304	479	614	1207
147	5230	6212	6436	7381	8807	10076	147	1232	1880	3345	5753	6816	9129	10300	147	47	111	314	442	559	1217
148	5202	6259	6459	7334	8833	9859	148	1245	1937	3300	5826	6786	9054	10229	148	45	113	312	483	617	1269
149	5209	6274	6501	7357	8850	9948	149	1233	1930	3407	5717	6753	9059	10289	149	75	143	352	482	630	1272
150	5208	6217	6375	7258	8772	9936	150	1247	1873	3412	5739	6786	9042	10183	150	41	120	330	462	615	1285
151	5162	6231	6423	7240	8720	9978	151	1235	1932	3354	5942	6955	9293	10467	151	65	101	345	503	620	1323
152	5215	6180	6422	7297	8758	9842	152	1268	1900	3399	5909	6995	9308	10494	152	51	116	319	487	610	1319
153	5184	6183	6407	7328	8703	9884	153	1266	1926	3464	5902	6910	9245	10474	153	47	104	338	478	601	1277
154	5250	6103	6317	7262	8773	9908	154	1254	1964	3384	5849	7006	9292	10248	154	55	120	325	489	611	1320
155	5239	6188	6391	7222	8672	9947	155	1275	1924	3438	5977	7000	9311	10565	155	60	115	335	490	624	1313
156	5293	6264	6397	7299	8692	9942	156	1265	1915	3412	5846	6910	9372	10531	156	44	98	311	461	611	1309
157	5219	6194	6324	7240	8658	9931	157	1273	1931	3411	5904	6964	9411	10599	157	75	125	302	473	581	1286
158	5238	6182	6335	7145	8583	9773	158	1288	1911	3428	5880	6941	9340	10595	158	51	116	338	519	608	1327
159	5209	6133	6377	7141	8560	9584	159	1284	1951	3387	5927	6934	9362	10535	159	58	112	318	497	581	1333
160	5178	6205	6392	7212	8502	9746	160	1268	1940	3427	5810	6914	9180	10459	160	63	131	368	541	591	1375
161	5285	6196	6283	7200	8638	9692	161	1284	1948	3452	5840	6813	9188	10431	161	43	137	334	500	625	1387
162	5157	6241	6363	7401	8916	10020	162	1309	1971	3403	5901	6764	9180	10371	162	77	105	352	502	629	1398
163	5238	6267	6363	7319	8882	9928	163	1310	1945	3363	5757	6823	9065	10418	163	69	151	370	515	621	1356
164	5261	6254	6338	7400	8791	10076	164	1313	1958	3504	5951	7052	9342	10690	164	65	118	338	522	637	1347
165	5226	6252	6594	7436	8848	9966	165	1345	1992	3440	5982	7029	9470	10749	165	52	127	326	503	610	1361
166	5189	6254	6427	7361	8819	10020	166	1299	1936	3462	5929	6999	9471	10769	166	51	98	329	502	610	1373
167	5181	6223	6414	7323	8704	9920	167	1316	1952	3440	5935	7062	9398	10578	167	52	111	342	468	590	1365
168	5185	6196	6331	7301	8818	10011	168	1312	1987	3467	5981	6971	9437	10673	168	38	110	331	503	608	1365
169	5258	6275	6436	7417	8860	9973	169	1288	1971	3464	5951	6954	9333	10605	169	54	91	351	481	633	1385
170	5286	6304	6454	7340	8783	9965	170	1326	1957	3443	5927	7012	9399	10649	170	47	118	329	490	598	1403
171	5201	6391	6373	7451	8856	9928	171	1296	1997	3501	5976	6933	9281	10430	171	60	119	350	516	634	1403
172	5295	6293	6449	7295	8847	10062	172	1316	1980	3475	5950	6975	9348	10583	172	52	129	341	487	622	1412
173	5282	6348	6470	7360	8791	9966	173	1349	1939	3438	5798	6763	9196	10442	173	52	123	378	546	604	1431
174	5293	6299	6455	7291	8781	9955	174	1319	1941	3470	5865	6888	9218	10506	174	72	118	358	529	632	1459
175	5286	6251	6479	7341	8716	9836	175	1326	2004	3449	5771	6790	9218	10444	175	86	144	362	511	646	1444
176	5264	6321	6459	7184	8613	9722	176	1286	1996	3433	6000	7002	9328	10440	176	78	128	382	503	633	1491
177	5265	6292	6317	7219	8414	9742	177	1333	2010	3535	6111	7032	9446	10642	177	43	117	352	486	630	1438
178	5288	6308	6458	7171	8650	9759	178	1326	1942	3518	6008	7007	9313	10526	178	53	111	365	506	643	1436
179	5239	6345	6396	7218	8663	9770	179	1341	2035	3540	6046	7107	9512	10919	179	85	122	359	533	659	1498
180	5262	6326	6364	7422	8728	9785	180	1354	2038	3508	6012	7041	9558	10715	180	63	126	358	529	651	1464
181	5294	6378	6496	7456	8833	10058	181	1368	2043	3484	6073	6949	9385	10746	181	64	91	359	518	650	1471
182	5300	6364	6534	7448	8906	10098	182	1287	1988	3496	5974	7037	9415	10693	182	38	103	329	502	625	1471
183	5319	6359	6496	7388	8834	10114	183	1336	2008	3490	5928	6993	9367	10660	183	46	121	368	526	659	1466
184	5294	6363	6436	7297	8825	9946	184	1340	2002	3447	5967	6998	9281	10732	184	44	125	372	523	613	1457
185	5262	6336	6538	7381	8887	10043	185	1344	2029	3480	6066	6930	9395	10633	185	32	112	341	521	635	1468
186	5343	6403	6538	7370	8798	10050	186	1351	2020	3510	5967	6847	9209	10513	186	53	112	388	570	663	1537
187	5262	6458	6441	7439	8812	9988	187	1355	2044	3519	5939	6974	9281	10571	187	85	141	376	541	674	1549
188	5342	6418	6453	7350	8861	9995	188	1336	1988	3476	5893	6849	9160	10621	188	64	131	373	551	667	1524
189	5253	6349	6542	7342	8702	9989	189	1362	2048	3503	5857	6873	9171	10533	189	89	136	378	562	664	1558
190	5301	6340	6446	7272	8771	10027	190	1388	2108	3530	5821	6897	9182	10445	190	64	133	369	536	661	1531
191	5293	6382	6460	7376	8819	9905	191	1399	2059	3542	6037	7132	9565	10791	191	53	118	366	516	653	1543
192	5300	6379	6434	7294	8702	9978	192	1398	2083	3596	6186	7136	9514	10882	192	52	124	386	562	679	1568
193	5276	6353	6533	7432	8845	9897	193	1403	2048	3586	6068	7148	9410	10691	193	92	135	397	553	686	1570
194	5379	6377	6443	7181	8677	9774	194	1402	2058	3568	6078	7085	9482	10774	194	69	132	387	527	669	1585
195	5362	6428	6437	7143	8638	10016	195	1369	2076	3550	6053	7092	9525	10829	195	57	120	350	538	656	1582
196	5329	6472	6541	7280	8664	9781	196	1400	2047	3545	6023	7072	9495	10690	196	40	112	358	548	653	1549
197	5364	6461	6446	7243	8626	9797	197	1389	2040	3539	6039	7064	9491	10707	197	57	132	375	509	624	1533
198	5338	6445	6509	7291	8808	10138	198	1337	2067	3547	6125	7122	9489	10819	198	58	144	414	567	670	1633
199	5320	6522	6453	7470	8876	10174	199	1350	1983	3475	5935	6889	9360	10601	199	68	145	363	571	698	1602
200	5368	6511	6621	7412	8893	10165	200	1373	2064	3513	5955	6935	9295	10533	200	78	146	402	577	687	1647
201	5316	6463	6571	7445	8968	10200	201	1389	2057	3545	5937	6933	9219	10567	201	72	142	383	581	668	1624
202	5312	6486	6587	7443	8949	10132	202	1380	2061	3530	6119	7177	9531	10680	202	51	107	392	551	661	1594
203	5318	6495	6520	7386	8834	10145	203	1394	2091	3474	6066	7157	9449	10828	203	45	115	393	525	681	1606
204	5349	6503	6584	7482	8503	9994	204	1414	2108	3575	6079	7145	9504	10958	204	76	148	404	594	699	1633
205	5361	6467	6529	7360	8565	9938	205	1391	2085	3595	6092	7141	9491	10923	205	75	118	377	556	684	1623
206	5332	6469	6547	7400	8920	10113	206	1409	2100	3615	6178	7046	9486	10778	206	42	119	365	554	662	1618
207	5313	6524	6471	7340	8850	9989	207	1377	2054	3559	5910	6948	9322	10719	207	84	163	409	565	688	1666
208	5355	6509	6529	7506	8820	10058	208	1425	2076	3527	6097	7064	9500	10871	208	76	109	362	556	659	1594
209	5339	6492	6595	7504	8938	10073	209	1432	2095	3647	6118	6985	9433	10650	209	37	122	364	551	651	1632
210	5364	6543	6584	7431	8839	10076	210	1445	2110	3598	6090	7112	9481	10820	210	61	108	373	554	687	1587
211	5379	6488	6587	7327	8769	9836	211	1454	2084	3638	5966	6937	9349	10584	211	58	125	375	538	678	1666
212	5431	6571	6637	7376	8755	9958	212	1443	2115	3598	6065	7041	9453	10547	212	44	118	383	532	686	1661
213	5426	6527	6559	7401	8888	9839	213	1421	2081	3574	6069	7003	9319	10628	213	101	148	415	597	716	1725
214	5457	6586	6566	7291	8714	9953	214	1451	2139	3581	6052	6988	9366	10610	214	54	143	388	568	677	1715
215	5426	6640	6638	7548	9011	10150	215	1410	2105	3592	6125	7071	9347	10736	215	64	129	369	558	685	1736
216	5446	6648	6645	7577	9094	10254	216	1456	2189	3640	6182	7240	9619	10832	216	29	96	399	600	711	1714
217	5394	6602	6637	7462	9096	10167	217	1472	2150	3672	6238	7200	9545	10872	217	87	129	384	597	700	1716
218	5414	6562	6633	7515	8945	10119	218	1444	2138	3717	6220	7244	9659	10924	218	60	130	411	575	677	1698
219	5385	6627	6619	7564	9030	10254	219	1456	2146	3603	6299	7165	9642	10896	219	45	121	374	553	683	1708
220	5380	6563	6598	7472	8974	10148	220	1442	2141	3716	6217	7059	9599	10999	220	51	108	360	541	693	1724
221	5393	6606	6556	7496	8896	10190	221	1491	2191	3628	6209	7152	9625	11013	221	63	127	387	601	697	1746
222	5454	6629	6585	7481	9020	10096	222	1484	2151	3619	6149	7143	9514	10800	222	66	137	398	605	670	1693
223	5507	6592	6659	7586	8925	10110	223	1489	2170	3691	6065	7073	9610	10811	223	71	128	401	593	683	1730
224	5464	6649	6591	7425	8978	10165	224	1465	2170	3688	6155	7106	9644	10901	224	30	111	415	605	673	1761
225	5429	6624	6529	7476	8850	10210	225	1466	2153	3639	5992	6936	9251	10612	225	88	157	435	620	748	1792
226	5459	6598	6520	7432	8915	10102	226	1450	2158	3546	6006	6946	9404	10720	226	86	161	436	642	737	1827
227	5425	6530	6601	7423	8845	10135	227	1459	2131	3613	6000	6879	9386	10623	227	19	127	429	586	702	1799
228	5398	6504	6487	7367	8759	9824	228	1461	2201	3586	6095	7046	9554	10668	228	78	153	433	647	732	1836
229	5487	6561	6513	7341	8717	9825	229	1485	2163	3569	6126	7113	9479	10941	229	100	155	434	645	749	1875
230	5377	6616	6554	7421	8728	9879	230	1438	2100	3712	6172	7081	9525	10869	230	66	140	407	634	733	1774
231	5434	6646	6585	7329	8711	9939	231	1452	2153	3655	6099	7129	9549	10940	231	84	165	423	651	753	1813
232	5436	6627	6532	7286	8813	9972	232	1425	2151	3659	6101	7174	9607	10993	232	116	188	464	680	745	1839
233	5397	6663	6491	7320	8655	9983	233	1440	2203	3607	6087	7038	9475	11031	233	61	96	399	627	673	1740
234	5374	6696	6702	7571	9053	10160	234	1474	2212	3592	6127	7077	9581	10850	234	65	125	398	628	711	1835
235	5449	6659	6655	7596	9036	10221	235	1465	2201	3697	6058	7028	9562	10831	235	53	124	409	638	703	1789
236	5431	6779	6722	7603	8958	10196	236	1471	2177	3638	6160	7067	9602	10897	236	61	113	433	660	698	1809
237	5519	6672	6647	7622	8995	10266	237	1492	2162	3647	6067	7030	9453	10605	237	70	150	445	687	789	1898
238	5498	6628	6596	7633	8986	10221	238	1467	2168	3655	6095	6974	9409	10783	238	72	137	443	694	756	1904
239	5445	6742	6661	7581	8954	10155	239	1491	2180	3644	6102	6985	9404	10848	239	86	158	461	711	776	1912
240	5456	6737	6622	7492	8943	10275	240	1475	2138	3596	6069	6954	9423	10579	240	53	139	434	693	769	1889
241	5485	6713	6590	7376	9016	10222	241	1486	2183	3628	6178	7067	9540	10723	241	70	140	465	720	759	1944
242	5472	6678	6630	7605	9075	10240	242	1542	2278	3673	6315	7188	9582	10933	242	61	140	440	729	742	1879
243	5448	6752	6541	7563	8950	10231	243	1542	2226	3731	6310	7157	9547	11113	243	95	160	475	748	792	1890
244	5477	6773	6563	7566	9000	10120	244	1494	2197	3692	6266	7241	9559	10920	244	93	136	446	740	739	1936
245	5506	6722	6583	7511	8959	10137	245	1529	2238	3720	6220	7208	9623	10858	245	68	151	486	733	752	1909
246	5503	6715	6565	7485	8875	10026	246	1561	2264	3698	6246	7170	9556	11115	246	47	118	444	746	762	1863
247	5558	6813	6634	7363	8848	10055	247	1524	2221	3693	6221	7045	9525	10971	247	55	137	434	761	753	1847
248	5547	6802	6691	7493	8868	9978	248	1546	2253	3718	6259	7144	9588	11128	248	67	125	448	791	764	1878
249	5528	6828	6681	7392	8819	10048	249	1545	2249	3781	6317	7096	9601	10939	249	38	132	481	842	793	2000
250	5529	6807	6704	7504	8810	9928	250	1518	2200	3670	6180	7034	9384	10722	250	63	141	484	895	824	1960
251	5575	6764	6660	7428	8857	9903	251	1550	2186	3685	6050	6945	9411	10919	251	94	177	492	887	816	1994
252	5602	6906	6738	7701	9162	10369	252	1543	2245	3736	6165	6889	9364	10704	252	87	163	497	907	815	1975
253	5538	6870	6719	7633	9108	10347	253	1506	2226	3658	6011	6972	9254	10627	253	84	151	503	894	803	1934
254	5577	6880	6740	7539	9100	10318	254	1536	2243	3708	6120	7228	9537	10806	254	58	152	510	958	826	1917
255	5456	6805	6688	7582	9018	10304	255	1556	2272	3776	6360	7300	9765	11055	255	76	152	511	968	838	1946
256	5517	6774	6622	7598	9114	10163	256	1530	2259	3720	6327	7161	9498	10976	256	53	137	504	979	807	1988
257	5516	6788	6585	7533	8921	10159	257	1590	2271	3828	6328	7178	9594	10925	257	83	146	513	1012	828	1974
258	5545	6818	6640	7497	8985	10292	258	1587	2283	3706	6293	7242	9654	10897	258	83	155	528	1071	828	1962
259	5545	6819	6639	7602	8916	10206	259	1600	2325	3730	6271	7172	9701	10927	259	102	168	550	1093	848	1962
260	5515	6870	6627	7499	8985	10196	260	1571	2259	3723	6166	7173	9619	11041	260	50	121	518	1131	814	1956
261	5570	6729	6690	7578	9052	10209	261	1592	2267	3667	6328	7166	9633	11134	261	59	140	562	1193	851	1941
262	5615	6810	6604	7520	8913	10153	262	1622	2280	3719	6238	7178	9617	10904	262	103	190	575	1266	908	2032
263	5602	6847	6659	7540	8898	10145	263	1606	2257	3694	6190	7158	9661	11033	263	73	166	587	1336	904	2027
264	5605	6952	6734	7593	8937	10201	264	1621	2309	3672	6195	7086	9525	10860	264	79	152	591	1333	910	2050
265	5594	6922	6699	7542	8950	10131	265	1588	2241	3730	6263	7077	9440	10728	265	88	169	602	1432	932	2054
266	5576	6875	6690	7564	8779	10034	266	1586	2293	3776	6136	7111	9426	10814	266	80	148	633	1481	969	2008
267	5581	6838	6672	7435	8839	10039	267	1639	2294	3761	6301	7272	9577	10869	267	68	128	622	1567	968	2059
268	5658	6917	6709	7475	8863	10067	268	1600	2273	3656	6328	7161	9573	10970	268	60	129	603	1627	932	1977
269	5692	6946	6630	7430	8804	9989	269	1618	2316	3762	6393	7154	9614	10905	269	61	143	604	1689	979	2003
270	5593	6983	6625	7649	9115	10319	270	1631	2324	3813	6373	7310	9744	11082	270	52	151	633	1784	965	1946
271	5678	6960	6833	7686	9229	10400	271	1618	2348	3861	6410	7236	9710	10939	271	68	158	679	1854	1015	2018
272	5628	6980	6777	7728	9193	10398	272	1587	2325	3694	6383	7234	9650	10988	272	42	128	641	1943	985	1942
273	5639	6916	6778	7651	9177	10358	273	1669	2353	3766	6429	7170	9650	11126	273	72	135	711	2034	1037	1973
274	5645	6958	6795	7711	9044	10276	274	1657	2307	3735	6316	7226	9713	11038	274	51	137	692	2172	1055	1978
275	5626	6926	6707	7643	9056	10243	275	1659	2400	3850	6404	7342	9755	10979	275	82	155	744	2347	1111	2058
276	5588	6945	6712	7692	9138	10271	276	1646	2349	3755	6317	7267	9643	10960	276	111	187	789	2454	1121	2075
277	5650	6990	6659	7561	9056	10174	277	1643	2370	3790	6363	7197	9625	11003	277	90	164	828	2585	1119	2048
278	5607	7021	6777	7615	9087	10241	278	1707	2350	3735	6238	7182	9554	10949	278	58	130	795	2770	1165	2005
279	5678	6936	6806	7636	9053	10239	279	1662	2337	3755	6271	7148	9454	10867	279	69	140	840	2883	1177	2058
280	5622	6939	6776	7579	9030	10178	280	1713	2387	3791	6411	7297	9819	10905	280	106	171	919	3061	1262	2017
281	5648	7000	6799	7484	8912	9930	281	1703	2346	3768	6380	7339	9697	11004	281	62	152	895	3196	1194	2017
282	5636	6877	6693	7493	8901	10103	282	1721	2416	3897	6426	7253	9727	11127	282	71	143	959	3306	1267	1999
283	5647	6956	6689	7436	8919	10162	283	1744	2423	3844	6439	7214	9698	11076	283	71	137	978	3522	1302	1964
284	5689	7003	6626	7452	8782	10107	284	1731	2381	3842	6346	7249	9830	11116	284	66	130	1010	3736	1281	1965
285	5718	6970	6703	7508	8911	10051	285	1743	2428	3802	6318	7139	9603	11000	285	54	160	1047	3917	1370	2006
286	5659	7012	6862	7699	9113	10302	286	1765	2417	3815	6335	7326	9609	10975	286	84	135	1129	4147	1373	2017
287	5666	6966	6797	7676	9087	10151	287	1767	2391	3845	6388	7135	9492	10827	287	78	173	1214	4555	1454	2034
288	5567	7010	6850	7690	9029	10308	288	1775	2445	3836	6322	7061	9572	10992	288	74	168	1254	4757	1584	2121
289	5638	6976	6823	7668	9125	10334	289	1767	2450	3762	6315	7055	9535	10714	289	59	151	1318	4997	1592	2089
290	5609	6997	6770	7625	9065	10246	290	1734	2415	3780	6226	7027	9491	10825	290	85	145	1372	5305	1658	2137
291	5629	7047	6744	7613	9087	10326	291	1758	2423	3800	6197	6946	9458	10801	291	72	176	1467	5596	1739	2054
292	5685	7100	6706	7586	9191	10375	292	1822	2450	3831	6312	7057	9511	10675	292	88	142	1485	5913	1782	2129
293	5693	7043	6725	7691	9143	10258	293	1791	2479	3809	6210	7094	9477	10744	293	78	175	1565	6192	1848	2090
294	5723	7009	6773	7632	9018	10295	294	1823	2484	3843	6327	7144	9717	10981	294	59	175	1676	6496	1907	2147
295	5680	7135	6714	7536	8988	10186	295	1849	2488	3874	6430	7218	9612	11002	295	76	148	1706	6758	1999	2191
296	5681	7018	6671	7439	9050	10309	296	1826	2528	3811	6334	7213	9590	11008	296	90	176	1868	7062	2128	2211
297	5660	7041	6783	7549	8965	10162	297	1898	2547	3841	6387	7192	9766	11061	297	84	164	1960	7361	2135	2142
298	5696	6983	6692	7432	8777	9972	298	1939	2589	3794	6289	7075	9737	11098	298	60	151	2078	7646	2230	2095
299	5685	7045	6675	7508	8764	10024	299	1939	2601	3840	6296	7206	9634	11162	299	62	144	2208	8095	2310	2055
300	5706	7078	6712	7546	8860	9984	300	1947	2570	3876	6353	7276	9751	11099	300	85	171	2346	8546	2478	2165
301	5656	7131	6744	7626	9223	10469	301	1964	2562	3842	6418	7206	9560	10948	301	75	144	2466	8809	2582	2155
302	5755	7118	6780	7727	9155	10280	302	1971	2625	3801	6366	7121	9562	11001	302	68	149	2558	9367	2736	2246
303	5738	7164	6867	7768	9238	10331	303	2030	2597	3785	6324	7037	9477	10761	303	103	187	2722	9728	2848	2165
304	5724	7093	6790	7707	9206	10368	304	2053	2669	3839	6283	7033	9366	10760	304	86	169	2957	10154	2981	2176
305	5658	7140	6772	7612	9174	10430	305	2050	2647	3796	6223	7161	9581	10841	305	79	165	3111	10396	3119	2227
306	5689	7065	6744	7654	9065	10445	306	2129	2690	3791	6266	6999	9459	10708	306	75	168	3225	10727	3265	2222
307	5710	7152	6714	7618	9073	10316	307	2085	2687	3840	6371	7240	9789	11257	307	47	162	3432	11221	3420	2245
308	5731	7162	6736	7705	9139	10271	308	2169	2703	3826	6409	7188	9651	11089	308	85	162	3638	11539	3485	2298
309	5754	7119	6800	7610	8998	10232	309	2184	2740	3836	6459	7148	9680	11004	309	73	150	3807	11855	3680	2173
310	5717	7101	6738	7524	8944	10260	310	2149	2735	3865	6409	7288	9820	10985	310	75	162	4041	12296	3870	2168
311	5794	7093	6805	7627	9034	10214	311	2270	2751	3868	6398	7262	9799	10944	311	65	176	4210	12558	4025	2183
312	5748	7161	6860	7571	8930	10118	312	2285	2822	3914	6442	7272	9647	11003	312	46	138	4506	12975	4185	2146
313	5743	7197	6673	7592	8925	10044	313	2279	2803	3841	6317	7132	9571	10834	313	49	182	4847	13792	4566	2259
314	5746	7128	6812	7507	8895	10001	314	2409	2838	3869	6349	7234	9644	10907	314	64	148	5065	14002	4755	2254
315	5706	7184	6752	7543	9043	10160	315	2458	2883	3852	6416	7227	9700	10969	315	59	173	5422	14442	5048	2257
316	5745	7119	6805	7539	8910	10173	316	2504	2932	3864	6193	7027	9588	10946	316	106	207	5637	14935	5202	2270
317	5796	7162	6874	7827	9354	10478	317	2551	2951	3878	6335	7093	9582	10909	317	52	171	5920	15170	5459	2217
318	5749	7130	6861	7805	9190	10316	318	2620	2973	3788	6308	7060	9436	10926	318	31	155	6264	15576	5679	2204
319	5732	7198	6906	7636	9176	10349	319	2644	3065	3879	6376	7295	9893	11206	319	75	182	6623	15990	5962	2239
320	5757	7226	6838	7617	9233	10360	320	2739	3109	3924	6489	7330	9911	11155	320	75	169	7022	16349	6177	2233
321	5767	7159	6812	7723	9254	10460	321	2860	3153	3944	6543	7315	9775	11208	321	76	182	7238	16623	6454	2245
322	5805	7179	6906	7674	9195	10382	322	2893	3191	3962	6447	7323	9844	11120	322	75	178	7489	16963	6676	2272
323	5764	7194	6830	7712	9042	10295	323	2924	3279	3945	6535	7304	9743	11131	323	43	142	7861	17191	6962	2262
324	5720	7192	6818	7697	9147	10402	324	3065	3264	3912	6402	7296	9704	11197	324	88	196	8268	17651	7303	2271
325	5759	7144	6921	7731	9143	10354	325	3093	3309	3973	6429	7273	9806	11328	325	54	185	8835	18438	7504	2339
326	5757	7344	6960	7758	9321	10344	326	3177	3384	3918	6358	7326	9704	11245	326	72	170	9212	18636	8052	2317
327	5827	7235	6890	7648	9062	10175	327	3255	3452	3986	6523	7316	9786	11233	327	65	162	9551	19035	8229	2350
328	5813	7254	6899	7577	8971	10172	328	3321	3480	3916	6429	7120	9794	11082	328	75	155	9880	19231	8625	2380
329	5747	7264	6773	7537	9012	10178	329	3404	3503	3953	6418	7148	9628	11046	329	86	186	10415	19677	8921	2375
330	5741	7249	6768	7515	8948	10245	330	3553	3591	4000	6397	7054	9477	11007	330	98	209	10903	20157	9239	2385
331	5775	7255	6825	7621	8894	10119	331	3595	3608	3871	6329	7140	9565	10744	331	84	159	11238	20246	9610	2366
332	5830	7281	6826	7742	9246	10488	332	3735	3716	3833	6329	7129	9638	10970	332	71	187	11548	20497	9897	2374
333	5821	7359	6959	7865	9333	10451	333	3886	3827	3949	6552	7330	9851	11106	333	66	173	11886	20888	10195	2377
334	5842	7373	6987	7758	9312	10449	334	4002	3799	3900	6493	7212	9821	11253	334	89	160	12311	20939	10298	2354
335	5865	7355	6898	7804	9259	10451	335	4237	4004	4001	6557	7248	9875	11129	335	88	170	12721	21359	10713	2349
336	5819	7328	6878	7789	9277	10428	336	4344	3969	3934	6501	7215	9721	11081	336	27	121	13079	21480	10906	2315
337	5784	7298	6947	7743	9232	10354	337	4473	4123	4054	6558	7334	9625	11263	337	41	126	13378	21803	11374	2308
338	5807	7371	6890	7755	9234	10404	338	4711	4241	3977	6559	7291	9825	11149	338	89	200	14247	22687	12077	2461
339	5817	7271	6848	7668	9161	10397	339	4830	4310	3995	6504	7212	9644	11169	339	57	170	14556	22791	12382	2436
340	5799	7243	6834	7701	9250	10363	340	5109	4429	3993	6548	7287	9650	11044	340	78	190	15019	23205	12690	2424
341	5815	7251	6847	7679	9156	10236	341	5163	4520	3958	6575	7306	9837	11374	341	44	166	15465	23454	13030	2414
342	5773	7252	6903	7606	9124	10335	342	5350	4589	4003	6415	7210	9657	10974	342	87	206	15929	23726	13279	2374
343	5831	7258	6775	7628	9109	10267	343	5592	4704	3953	6431	7117	9535	11032	343	95	193	16309	23834	13524	2410
344	5805	7252	6804	7623	8919	10166	344	5762	4758	3937	6300	7113	9487	10952	344	62	185	16597	24091	13754	2432
345	5890	7404	6847	7593	9019	10272	345	5944	4987	3942	6338	7114	9654	10839	345	71	173	16841	24054	14163	2419
346	5841	7381	6892	7661	8938	10236	346	6239	5112	4029	6611	7404	9844	11281	346	70	170	17303	24584	14490	2360
347	5789	7360	6890	7629	8948	10035	347	6432	5225	3973	6544	7325	9833	11278	347	71	168	17642	24677	14789	2374
348	5816	7309	6836	7594	8992	10307	348	6664	5282	3983	6488	7410	9974	11366	348	20	171	17739	24991	14995	2328
349	5873	7485	6953	7735	9371	10231	349	6892	5498	4057	6527	7377	9702	11249	349	61	175	18104	25153	15160	2354
350	5884	7433	7004	7970	9348	10615	350	7166	5608	3997	6511	7328	9869	11287	350	35	163	19058	25920	15767	2415
351	5890	7454	7006	7876	9408	10457	351	7494	5726	4058	6575	7349	9926	11183	351	74	194	19498	26086	16497	2408
352	5908	7482	7054	7822	9393	10513	352	7704	5921	3968	6480	7331	9894	11279	352	64	171	20047	26209	16713	2379
353	5851	7482	6989	7857	9455	10550	353	8211	6117	4080	6516	7245	9730	11158	353	99	197	20197	26556	17073	2402
354	5893	7489	6940	7974	9411	10535	354	8375	6244	3984	6567	7245	9674	11198	354	108	205	20573	26724	17422	2473
355	5882	7464	7025	7860	9325	10515	355	8748	6511	4127	6459	7125	9664	11022	355	59	169	20713	26934	17510	2395
356	5844	7494	6910	7792	9295	10415	356	8954	6634	4018	6402	7191	9855	10886	356	79	183	21079	26954	17601	2365
357	5897	7447	6943	7813	9287	10502	357	9289	6683	4000	6577	7286	9649	10995	357	76	185	21378	27172	18141	2384
358	5912	7408	6903	7877	9440	10396	358	9503	6976	4052	6632	7432	9983	11097	358	82	194	21666	26970	18104	2416
359	5916	7449	6882	7818	9299	10457	359	10152	7159	4133	6730	7394	9863	11190	359	80	184	21775	27220	18381	2445
360	5934	7433	6975	7807	9276	10344	360	10258	7293	4063	6621	7413	9817	11374	360	59	186	22084	27256	18683	2348
361	5958	7389	6901	7703	9219	10404	361	10684	7485	4063	6598	7457	9678	11309	361	49	179	22316	27614	18923	2364
362	5870	7522	6915	7755	9161	10253	362	11038	7721	4115	6585	7318	9829	11286	362	66	186	23503	28569	19136	2381
363	5865	7494	6868	7607	8959	10233	363	11343	7852	4137	6623	7333	9884	11346	363	80	216	23633	28652	19958	2411
364	5919	7478	6865	7531	8853	10161	364	11729	8023	4054	6565	7256	9874	11330	364	97	197	23901	29055	20382	2428
365	5850	7485	6832	7602	8979	10082	365	12205	8333	4156	6644	7267	9726	11199	365	69	192	24396	29098	20495	2397
366	5964	7453	6902	8908	9557	10369	366	12479	8419	4106	6623	7425	9890	11392	366	81	198	24392	29375	20392	2429
367	5936	7444	6941	7663	9050	10323	367	12929	8706	4187	6673	7474	9814	11250	367	91	162	24708	29334	20996	2443
368	5853	7542	7066	7921	9404	10532	368	13385	8879	4063	6526	7370	9824	11335	368	79	197	24970	29541	21168	2419
369	5908	7517	7023	7932	9325	10475	369	13714	9030	4095	6573	7296	9780	11195	369	53	148	25037	29391	21223	2372
370	5962	7519	7111	7992	9349	10464	370	14171	9300	4063	6565	7434	9767	11191	370	48	143	25616	29665	21551	2351
371	5942	7539	7068	7890	9341	10530	371	14591	9493	4068	6674	7379	9887	11215	371	76	206	25729	29728	21824	2387
372	5973	7498	7083	7838	9356	10551	372	14936	9853	4133	6645	7363	9931	11368	372	56	175	25618	29572	21650	2360
373	5936	7574	7005	7761	9281	10455	373	15381	10027	4174	6748	7564	10045	11303	373	45	174	25842	29790	21902	2322
374	5951	7538	6983	7711	9236	10482	374	15616	10282	4161	6663	7330	10042	11316	374	76	164	26083	29887	22089	2336
375	5885	7533	7001	7827	9324	10332	375	16250	10586	4217	6650	7308	9954	11258	375	51	174	26953	31137	22509	2315
376	5952	7545	6957	7728	9290	10491	376	16741	10710	4213	6562	7490	10156	11386	376	83	190	27254	31014	23421	2466
377	5890	7535	7003	7727	9303	10478	377	17178	10961	4179	6694	7455	9868	11383	377	70	196	27614	31030	23454	2460
378	5924	7515	6997	7804	9237	10395	378	17651	11179	4155	6666	7431	9968	11388	378	93	221	27616	31266	23662	2473
379	5956	7538	7019	7694	9256	10365	379	18058	11464	4312	6622	7397	9894	11386	379	107	229	28147	31381	23689	2494
380	5948	7507	7010	7726	9172	10375	380	18333	11576	4166	6751	7335	10010	11432	380	76	185	28057	31116	23884	2512
381	5985	7567	6808	7691	9101	10233	381	18715	11831	4136	6556	7258	9900	11172	381	93	198	28348	31612	24150	2517
382	6003	7598	6915	7620	9044	10185	382	19064	12137	4132	6540	7201	9619	10979	382	97	206	28426	31725	24251	2561
383	5998	7614	6982	7708	9194	10284	383	19364	12334	4201	6525	7244	9683	11206	383	84	198	28565	31711	24622	2557
384	5952	7577	6978	7713	9108	10214	384	19960	12407	4172	6455	7200	9611	11054	384	91	222	28794	31777	24353	2542
385	5956	7618	6946	7917	9358	10275	385	20458	13029	4156	6656	7413	9986	11296	385	90	205	28695	31493	24709	2613
386	5955	7615	7060	7929	9390	10570	386	20930	13140	4155	6685	7342	9805	11349	386	65	185	29008	31893	24631	2643
387	6018	7668	7064	7857	9364	10551	387	21170	13419	4202	6619	7435	9909	11367	387	58	150	29121	31824	24782	2772
388	5981	7731	7090	7905	9324	10607	388	21632	13568	4203	6674	7381	9839	11411	388	61	203	30097	32927	25788	2809
389	6094	7675	7162	7938	9502	10681	389	21915	13899	4271	6759	7363	10021	11261	389	52	197	30125	33022	25925	2910
390	6023	7682	6972	7921	9429	10599	390	22585	14114	4209	6714	7457	9900	11253	390	97	214	30188	32947	25917	3023
391	6021	7626	7029	7887	9320	10509	391	22632	14340	4195	6679	7263	9777	11385	391	86	195	30653	32948	25998	3083
392	6019	7656	7033	7832	9270	10456	392	23202	14631	4245	6612	7386	9836	11332	392	61	183	30361	33265	26201	3194
393	5991	7639	6963	7836	9384	10609	393	23614	14857	4213	6539	7226	9960	11476	393	94	197	30639	33322	26627	3305
394	5998	7709	7052	7732	9381	10476	394	23874	15105	4246	6692	7263	9940	11098	394	86	208	30943	33424	26438	3398
395	5968	7662	7059	7965	9345	10507	395	24345	15310	4254	6589	7194	9655	11181	395	75	204	31079	33520	26674	3558
396	6001	7643	7005	7837	9313	10551	396	24888	15627	4354	6629	7274	9735	11092	396	92	217	31416	33718	26839	3675
397	6030	7659	7090	7881	9331	10493	397	25219	15889	4261	6616	7382	9792	11260	397	45	181	31225	33475	26693	3817
398	6045	7671	6969	7691	9153	10295	398	25479	16237	4271	6584	7279	9704	11109	398	41	195	31288	33628	26633	4001
399	6050	7709	7057	7865	9248	10394	399	25865	16510	4341	6823	7526	10183	11492	399	65	213	31316	33721	27007	4180
400	6060	7774	7073	7855	9348	10449	400	26362	16771	4362	6640	7347	9928	11302	400	69	208	32306	34717	27119	4373
401	6160	7812	7103	7789	9178	10341	401	26491	16877	4339	6734	7362	9780	11338	401	80	191	32606	34605	28385	4632
402	6075	7710	7111	7826	9349	10456	402	27077	17127	4314	6711	7421	10043	11352	402	69	197	32590	34680	28389	4788
403	6080	7784	7004	7981	9695	10818	403	27482	17428	4272	6720	7471	9982	11407	403	88	227	32740	34675	28474	4997
404	6107	7851	7134	7974	9480	10681	404	27475	17688	4313	6705	7453	9912	11393	404	70	208	32770	34570	28164	5181
405	6045	7825	7021	8006	9535	10739	405	27978	17937	4406	6688	7516	9969	11242	405	84	204	32654	34705	28373	5500
406	6048	7742	7063	7978	9431	10631	406	28443	18086	4414	6683	7432	9921	11298	406	75	199	32718	34574	28427	5683
407	6077	7709	7066	7859	9458	10673	407	28934	18357	4364	6806	7462	10100	11287	407	67	192	33033	34923	28455	5833
408	5984	7736	7075	7827	9262	10523	408	28900	18563	4406	6624	7368	9897	11258	408	85	200	32569	34934	28757	6031
409	6012	7718	7043	7868	9350	10583	409	29120	18765	4439	6595	7247	9769	10964	409	52	168	32592	34696	28487	6193
410	6061	7737	7062	7875	9475	10561	410	29998	19051	4395	6482	7142	9772	11322	410	86	208	32750	35062	28844	6370
411	6044	7771	7071	7845	9378	10587	411	29853	19164	4429	6584	7521	10040	11288	411	88	216	33659	35174	28629	6546
412	6040	7735	7081	7920	9360	10591	412	30154	19551	4445	6636	7406	10069	11414	412	83	196	33153	34963	28664	6625
413	6084	7700	7044	7846	9358	10527	413	30427	19875	4462	6809	7554	9975	11423	413	79	239	34238	35887	29031	6824
414	5984	7660	6932	7665	9174	10420	414	30632	20167	4602	6757	7402	10176	11462	414	63	222	34112	35695	29708	6926
415	5949	7632	7044	7803	9257	10522	415	31264	20287	4494	6811	7594	10132	11452	415	73	212	34470	35868	29910	6998
416	6062	7739	6985	7727	9123	10317	416	31406	20591	4564	6852	7420	10204	11517	416	99	212	34386	35928	30037	7074
417	6042	7734	7082	7673	8986	10294	417	31963	21026	4589	6738	7512	9982	11409	417	94	220	34361	35856	30103	7206
418	6110	7774	7059	7777	9243	10390	418	31983	21010	4569	6682	7580	10057	11333	418	83	243	34504	36282	30049	7247
419	6080	7830	7117	7758	9223	10516	419	32399	21236	4582	6677	7268	10002	11331	419	83	229	34480	35894	30170	7320
420	6093	7742	7066	7868	9149	10353	420	32839	21430	4596	6683	7517	9874	11285	420	78	206	34482	36122	30633	7426
421	6120	7878	7221	8032	9537	10721	421	32784	21558	4641	6699	7366	9836	11350	421	69	189	34772	36069	30176	7445
422	6149	7865	7151	8004	9544	10789	422	33154	21943	4734	6614	7288	9850	11066	422	60	214	34776	35890	30161	7515
423	6089	7878	7193	8075	9492	10654	423	33381	22082	4714	6592	7307	9940	11303	423	96	193	34906	36249	30257	7723
424	6084	7911	7228	7988	9589	10632	424	33725	22187	4679	6642	7281	9812	11185	424	72	207	34740	35862	30256	7688
425	6069	7831	7150	7967	9487	10612	425	33869	22596	4788	6774	7469	10045	11462	425	77	213	34584	35928	30414	7746
426	6124	7857	7126	7962	9462	10591	426	34089	22749	4865	6740	7464	10065	11466	426	57	234	35479	36464	31312	7748
427	6107	7797	7124	7942	9404	10554	427	34520	23022	4845	6713	7536	10129	11386	427	96	210	35669	36628	31295	7860
428	6116	7863	7122	7851	9342	10627	428	34865	23227	4849	6800	7477	10087	11311	428	85	221	35526	36469	31401	7845
429	6158	7846	7152	7912	9438	10619	429	35003	23404	4913	6775	7360	9951	11355	429	102	178	35506	36218	31269	7928
430	6124	7838	7095	7892	9342	10583	430	35241	23712	4919	6735	7391	9960	11462	430	87	206	35888	36454	31521	7975
431	6170	7916	7038	7840	9352	10549	431	35338	23820	4921	6762	7500	10158	11435	431	65	229	35828	36449	31448	8050
432	6049	7910	7109	7881	9307	10603	432	35700	23887	4841	6747	7281	9965	11372	432	67	204	35733	36399	31300	8098
433	6153	7843	7111	7734	9371	10477	433	35966	24215	4938	6712	7358	10050	11383	433	114	229	35552	36535	31400	8045
434	6161	7899	7094	7756	9312	10349	434	36351	24361	4944	6712	7289	9792	11234	434	67	233	35747	36189	31278	8100
435	6168	7971	7158	7771	9286	10476	435	36356	24599	4953	6678	7312	9940	11291	435	63	193	35248	35871	31424	8100
436	6190	7963	7108	7790	9264	10490	436	36734	24836	5052	6839	7324	9984	11430	436	56	225	35460	36313	31025	8144
437	6173	7947	7132	7907	9309	10517	437	36675	24924	5091	6688	7325	9945	11428	437	67	197	35650	36158	31242	8152
438	6245	7963	7141	7960	9372	10467	438	36813	25318	5039	6690	7458	10017	11169	438	62	202	35463	36914	31639	8227
439	6291	8006	7181	7920	9622	10809	439	37082	25634	5175	6816	7419	9977	11463	439	66	247	36607	37012	32320	8225
440	6274	7865	7135	7992	9508	10758	440	37094	25783	5293	6905	7462	10020	11494	440	101	252	36656	36914	32435	8327
441	6199	7961	7142	8025	9639	10774	441	37540	25732	5204	6892	7517	10090	11357	441	84	225	36744	36824	32453	8225
442	6137	8055	7228	8048	9571	10653	442	37971	26108	5402	6930	7432	10111	11565	442	85	240	36442	36503	32396	8261
443	6228	8007	7221	8065	9516	10761	443	38250	26439	5458	6912	7592	10202	11537	443	73	238	36505	36689	32399	8369
444	6112	7971	7214	7937	9490	10698	444	38227	26506	5448	6790	7554	10154	11532	444	98	260	36502	36650	32521	8363
445	6223	8000	7157	7964	9520	10668	445	39511	27192	5530	6830	7552	10025	11455	445	94	260	36421	36346	32360	8264
446	6209	7932	7261	8146	9487	10598	446	39145	26780	5502	6828	7507	10197	11581	446	103	251	36201	36836	32353	8372
447	6178	7980	7298	8028	9519	10655	447	39178	27082	5525	6811	7427	10117	11467	447	107	259	36473	36583	32106	8325
448	6132	8010	7165	8001	9381	10701	448	39071	26998	5603	6717	7322	9859	11312	448	104	243	36268	36477	31871	8316
449	6196	7994	7184	7898	9459	10720	449	38862	27305	5661	6709	7331	9900	11194	449	88	245	36277	36285	31938	8378
450	6228	7920	7090	7903	9444	10674	450	39155	27527	5688	6728	7317	9805	11290	450	51	210	36230	36385	32276	8320
451	6190	7885	7114	7887	9321	10481	451	39166	27633	5802	6855	7296	9894	11324	451	68	232	37268	37191	32437	8403
452	6210	7985	7130	7821	9331	10437	452	39531	27877	5803	6840	7492	10056	11544	452	91	240	37295	37115	32992	8360
453	6180	7983	7188	7805	9292	10424	453	39717	28071	5985	6795	7558	10085	11461	453	70	244	37373	37093	32916	8424
454	6209	8051	7126	7793	9245	10396	454	40084	28245	6011	6822	7345	10121	11502	454	88	213	37226	37011	33146	8489
455	6313	7977	7198	7828	9221	10457	455	40465	28543	6036	6801	7491	10106	11477	455	91	249	37271	36920	33196	8462
456	6212	8097	7229	7945	9559	10844	456	40175	28521	6239	6815	7505	9992	11440	456	97	258	37470	37088	33111	8414
457	6284	8008	7261	8037	9634	10789	457	40441	28691	6102	6816	7476	10130	11594	457	66	225	37597	37073	32955	8439
458	6264	8129	7285	8082	9641	10787	458	40528	28814	6151	6734	7338	10114	11688	458	66	244	37236	36808	32815	8412
459	6222	8093	7237	8043	9668	10735	459	40605	28959	6289	6779	7416	9964	11421	459	76	261	37082	36566	32804	8376
460	6302	8031	7223	8126	9578	10747	460	41052	29015	6381	6801	7487	10128	11374	460	90	246	36819	36713	32747	8463
461	6325	8088	7246	8025	9570	10708	461	40894	29298	6496	6772	7407	10147	11513	461	71	244	36875	36571	32991	8341
462	6214	8062	7201	8019	9586	10717	462	40972	29589	6547	6903	7364	9837	11207	462	56	226	36830	36667	32457	8373
463	6303	8114	7187	8046	9558	10719	463	41522	29642	6692	6752	7244	10006	11326	463	73	255	36354	36355	32179	8407
464	6336	8044	7231	8049	9615	10759	464	41645	29664	6681	6785	7375	9871	11369	464	90	284	37727	37152	33566	8454
465	6344	8089	7212	8045	9562	10653	465	41456	30058	6800	6825	7641	10260	11285	465	70	255	37459	37096	33386	8450
466	6253	8068	7221	8056	9441	10652	466	41638	30162	6970	6964	7538	10202	11453	466	65	246	37412	37138	33182	8349
467	6329	8136	7319	7952	9474	10727	467	42017	30410	6973	6899	7495	9987	11491	467	97	294	37315	37225	33421	8475
468	6296	8123	7184	7934	9389	10425	468	41873	30416	7053	6862	7410	10053	11501	468	85	250	37112	37080	33288	8474
469	6329	8223	7182	7878	9321	10478	469	42115	30394	7220	6870	7564	10172	11535	469	100	276	37225	36750	33086	8401
470	6334	8052	7221	7918	9436	10523	470	42259	30832	7330	6854	7461	10134	11603	470	82	244	37318	36752	32858	8317
471	6363	7991	7159	7833	9325	10441	471	41908	30504	7350	6832	7425	10106	11445	471	106	279	37247	36662	32951	8516
472	6314	8103	7134	7940	9347	10527	472	42015	30961	7447	6800	7454	10069	11384	472	76	273	36954	36816	32737	8370
473	6339	8150	7277	7880	9365	10462	473	42088	30826	7592	6822	7471	10023	11379	473	68	238	36373	36269	32505	8373
474	6363	8132	7324	8129	9600	10729	474	42778	31199	7635	6865	7391	9834	11344	474	57	268	36462	36036	32461	8296
475	6378	8223	7365	8025	9518	10826	475	42814	31425	7807	6825	7281	9884	11199	475	71	292	36232	36046	32254	8304
476	6334	8250	7306	8223	9726	10876	476	42423	31422	7862	6900	7371	9878	11220	476	67	286	37720	37267	32589	8436
477	6378	8215	7304	8108	9665	10802	477	42761	31361	7956	6697	7415	9902	11438	477	119	324	37685	37408	33663	8564
478	6353	8240	7354	8189	9678	10905	478	42875	31895	8178	6985	7612	10234	11471	478	77	310	37571	36846	33332	8401
479	6396	8231	7316	8089	9609	10670	479	42829	31778	8254	6940	7495	10062	11572	479	101	319	37489	36753	33404	8389
480	6430	8169	7357	8058	9630	10779	480	43025	32145	8384	6928	7491	10082	11572	480	93	303	37335	37017	33355	8511
481	6380	8275	7345	8059	9645	10797	481	42885	31972	8418	6944	7516	10143	11601	481	72	290	37494	37346	33317	8499
482	6311	8162	7252	8039	9495	10734	482	42488	31943	8556	6905	7432	10044	11438	482	102	292	37381	37026	33225	8482
483	6431	8283	7279	8021	9498	10735	483	42536	31894	8703	7000	7494	10089	11586	483	71	311	37090	36610	33278	8340
484	6431	8285	7299	8042	9558	10730	484	42964	32275	8834	6800	7470	10004	11505	484	98	315	37317	36616	33193	8433
485	6446	8286	7232	8064	9563	10793	485	42897	32262	8985	6855	7521	10130	11528	485	64	311	37039	36503	32884	8488
486	6482	8228	7313	8132	9656	10710	486	43135	32519	9187	6889	7333	10134	11514	486	69	293	36802	36364	32467	8398
487	6420	8214	7273	7996	9397	10568	487	43587	32586	9300	6863	7339	10241	11491	487	98	325	36698	36324	32570	8416
488	6435	8251	7301	7907	9365	10481	488	43533	32638	9322	6838	7295	9870	11258	488	64	315	37783	36531	32586	8531
489	6414	8291	7257	7735	9294	10573	489	43568	32986	9664	6935	7333	10048	11322	489	96	337	37397	36793	33343	8384
490	6544	8239	7291	7827	9306	10579	490	43546	32972	9639	6801	7203	9973	11267	490	87	308	37252	37057	33285	8449
491	6560	8338	7280	7889	9407	10500	491	43230	33180	9818	6742	7525	10253	11437	491	82	339	37214	37091	33383	8472
492	6420	8349	7393	8226	9769	10836	492	43042	33323	10015	7003	7610	10291	11670	492	103	353	37440	36605	33189	8469
493	6495	8323	7398	8109	9688	10782	493	43336	33377	10214	6949	7471	10052	11567	493	65	341	36952	36696	32938	8373
494	6397	8269	7315	8111	9668	10735	494	43403	33743	10338	7011	7632	10170	11497	494	85	348	37411	36822	33209	8429
495	6417	8285	7263	8074	9636	10775	495	43539	33706	10565	6971	7517	10067	11574	495	81	343	37236	36535	33095	8480
496	6393	8191	7225	8064	9466	10632	496	43902	33790	10665	7017	7503	10141	11591	496	61	360	37054	36600	33128	8390
497	6473	8251	7291	8052	9566	10723	497	43765	33859	10777	6925	7517	10070	11633	497	86	362	37042	36872	33185	8430
498	6434	8328	7330	7955	9508	10287	498	43501	33828	10806	6838	7545	9984	11430	498	80	379	36818	36332	32740	8319
499	6513	8342	7242	8008	9520	10742	499	43909	34131	10952	6929	7610	10126	11508	499	75	365	36695	36208	32401	8362
500	6467	8253	7289	8035	9433	10572	500	43700	33998	11122	6868	7513	10100	11495	500	81	366	36459	36056	32631	8367
501	6541	8256	7338	8038	9526	10686	501	43635	34048	11363	6848	7423	10158	11475	501	67	412	37533	37068	32537	8351
502	6484	8203	7300	7983	9482	10633	502	43464	34017	11586	6973	7455	10125	11455	502	85	408	37384	36867	33467	8354
503	6504	8292	7290	8038	9519	10795	503	43445	34199	11658	6917	7377	10163	11484	503	79	371	37273	36787	33396	8375
504	6593	8311	7287	8072	9517	10649	504	43356	34195	12075	6875	7362	10162	11541	504	123	453	37531	36842	33202	8453
505	6489	8272	7164	7839	9233	10412	505	43806	34407	12147	6922	7488	10134	11694	505	101	408	37068	36638	33033	8483
506	6541	8304	7170	7820	9198	10365	506	43583	34680	12299	7060	7626	10296	11681	506	80	451	37333	36694	33396	8549
507	6623	8263	7227	7767	9260	10479	507	43694	34659	12414	7032	7691	10320	11563	507	90	445	37173	36659	33299	8464
508	6576	8353	7184	7861	9282	10473	508	44138	34870	12627	6955	7620	10293	11731	508	52	426	37203	36537	32836	8400
509	6630	8339	7201	8107	9652	10767	509	44071	34988	12780	6990	7535	10285	11638	509	98	475	37045	36535	33052	8422
510	6604	8323	7348	8202	9677	10666	510	44023	34933	13150	7075	7585	10347	11754	510	57	472	36996	36287	32631	8403
511	6543	8311	7262	8069	9681	10813	511	43822	34920	13191	7039	7498	10288	11543	511	83	430	36841	36364	32753	8374
512	6593	8350	7311	8099	9595	10841	512	43836	34896	13364	7012	7563	10194	11604	512	76	419	36294	36103	32550	8356
513	6705	8437	7384	8048	9828	10847	513	43720	34919	13416	6979	7466	10290	11641	513	81	491	36389	36243	32263	8381
514	6622	8388	7306	8036	9589	10758	514	43338	34958	13604	6952	7404	10030	11486	514	102	556	37629	36705	33179	8421
515	6579	8381	7395	8110	9716	10849	515	43375	34826	13618	6872	7417	10093	11528	515	118	552	37363	36644	33177	8397
516	6714	8522	7405	8111	9673	10728	516	43619	34920	13920	6927	7456	10086	11456	516	63	527	37403	36755	33144	8334
517	6752	8415	7414	8119	9637	10724	517	43516	35074	14119	6976	7462	10014	11509	517	79	551	37179	36598	33166	8463
518	6704	8425	7345	8087	9555	10782	518	43449	35193	14360	7112	7660	10215	11721	518	89	574	37011	36542	32984	8386
519	6807	8359	7309	8066	9553	10657	519	43735	35276	14588	7127	7606	10190	11760	519	103	560	37322	36576	33093	8409
520	6813	8392	7283	7982	9530	10784	520	43750	35245	14899	7186	7598	10394	11857	520	86	597	37274	36539	33251	8424
521	6885	8381	7348	8018	9503	10721	521	43950	35415	14905	7091	7544	10187	11673	521	74	616	36997	36522	33322	8379
522	6838	8486	7329	8041	9512	10701	522	43756	35518	15317	7185	7603	10275	11424	522	91	638	36960	36630	33118	8423
523	6885	8487	7370	8072	9410	10792	523	43760	35421	15297	7063	7517	10230	11706	523	59	620	36627	36123	32566	8388
524	6910	8475	7321	7970	9317	10600	524	43639	35344	15472	7041	7560	10324	11755	524	59	672	36512	36368	32425	8443
525	6793	8396	7297	7956	9281	10374	525	43700	35366	15509	7080	7562	10215	11715	525	63	659	36517	36314	32326	8332
526	6814	8424	7289	8096	9657	10829	526	44010	35798	16136	7207	7708	10247	11711	526	77	708	36717	36122	32455	8372
527	6769	8393	7373	8132	9743	10903	527	43628	35404	16052	7082	7633	10159	11588	527	72	765	37352	36884	33414	8445
528	6806	8457	7464	8167	9692	10943	528	43642	35279	16068	6943	7453	10059	11540	528	81	753	37282	36623	33033	8337
529	6953	8480	7326	8177	9673	10873	529	43582	35287	16742	7161	7469	10034	11698	529	68	780	37109	36734	33209	8465
530	6926	8471	7485	8132	9634	10704	530	43645	35159	16629	7065	7536	10167	11451	530	80	816	37424	36759	33169	8436
531	6951	8463	7399	8173	9581	10789	531	43595	35477	16802	7141	7637	10109	11727	531	113	841	37066	36646	33038	8475
532	6962	8454	7400	8135	9672	10892	532	43413	35686	17100	7161	7650	10389	11521	532	92	860	36936	36549	33054	8513
533	6942	8419	7265	7945	9524	10766	533	43223	35706	17088	7141	7754	10376	11782	533	79	881	36939	36449	32736	8424
534	6977	8436	7393	8177	9660	10718	534	43587	35554	17310	7171	7688	10327	11721	534	83	914	36999	36239	32828	8444
535	7048	8509	7359	8067	9597	10830	535	43203	35445	17353	7111	7619	10242	11685	535	53	900	36714	36211	32296	8335
536	7030	8483	7426	8073	9689	10800	536	43354	35669	17613	7232	7608	10327	11847	536	63	944	36652	36135	32409	8397
537	7120	8459	7432	8200	9725	10797	537	43660	35420	17756	7086	7575	10272	11815	537	82	1022	36623	35987	32298	8432
538	7176	8535	7403	8120	9613	10803	538	43425	35403	18120	7165	7617	10154	11784	538	102	1047	36226	36066	32244	8419
539	7135	8548	7378	8142	9700	10698	539	43396	35342	17956	7083	7623	10198	11711	539	75	1084	37371	36802	32455	8448
540	7162	8526	7422	8038	9463	10555	540	43274	35303	18414	7261	7636	10396	11790	540	120	1148	37191	36895	33287	8479
541	7293	8477	7465	8015	9439	10635	541	43441	35158	18250	7229	7587	10162	11791	541	97	1197	37052	36542	33127	8450
542	7270	8531	7384	8033	9557	10703	542	43354	35270	18651	7108	7608	10153	11470	542	72	1241	37259	36727	33079	8424
543	7314	8561	7404	8062	9555	10605	543	43063	35460	18524	7063	7554	10074	11599	543	87	1313	36995	36384	33075	8523
544	7343	8625	7347	8155	9874	11063	544	42732	35385	18837	7075	7475	10159	11486	544	105	1343	37029	36372	33088	8439
545	7367	8525	7368	8169	9827	10991	545	43284	35512	19122	7151	7778	10311	11480	545	97	1399	36756	36373	32817	8427
546	7411	8560	7320	8153	9819	10982	546	43152	35437	19276	7092	7672	10315	11761	546	126	1433	36962	36290	32685	8412
547	7336	8600	7419	8171	9652	10859	547	43015	35484	19395	7152	7799	10327	11786	547	78	1480	36751	36078	32638	8427
548	7440	8518	7418	8265	9706	10873	548	43230	35309	19578	7111	7639	10304	11832	548	56	1534	36397	36051	32375	8341
549	7448	8574	7445	8299	9728	10905	549	43071	35313	19589	7180	7647	10188	11772	549	88	1631	36098	35961	32280	8412
550	7488	8498	7487	8204	9679	10884	550	43088	35238	19876	7127	7680	10325	11807	550	53	1699	36235	35855	32270	8392
551	7551	8651	7506	8160	9677	10802	551	42529	35271	20043	7221	7586	10318	11782	551	79	1822	37490	36845	32368	8484
552	7599	8686	7443	8234	9825	10803	552	42806	35011	20047	7167	7609	10217	11797	552	74	1867	37364	36754	33178	8452
553	7656	8590	7505	8334	9731	10913	553	42821	35404	20228	7121	7743	10340	11678	553	108	1977	37436	36798	33168	8515
554	7697	8616	7483	8185	9741	10853	554	42934	35175	20505	7071	7656	10129	11708	554	83	2050	36981	36608	33103	8527
555	7770	8638	7467	8202	9758	10834	555	42677	35206	20668	7057	7477	10096	11664	555	93	2121	36830	36322	33147	8480
556	7809	8649	7468	8129	9570	10779	556	42888	35168	20740	7020	7511	10044	11554	556	108	2231	36898	36300	32640	8449
557	7775	8601	7558	8155	9517	10729	557	43201	35231	20904	6974	7423	10000	11552	557	78	2401	37046	36276	32942	8422
558	7831	8589	7422	7994	9624	10717	558	42894	35138	20952	6992	7389	10107	11554	558	115	2423	36864	36043	32566	8581
559	7946	8610	7393	7931	9539	10606	559	42711	35371	21297	7241	7749	10267	11949	559	86	2580	36718	36073	32457	8449
560	7990	8743	7407	8045	9488	10611	560	42734	35303	21637	7280	7680	10390	11730	560	91	2652	36073	35821	32355	8500
561	8034	8614	7472	8070	9458	10569	561	42977	35252	21880	7217	7840	10345	11851	561	84	2728	35980	35614	32169	8436
562	8084	8694	7417	8207	9539	10618	562	42927	35313	21703	7184	7674	10372	11787	562	63	2891	36034	35780	32080	8395
563	8120	8775	7503	8237	9834	10903	563	42651	35167	21959	7235	7665	10330	11710	563	85	3033	35780	35346	31956	8421
564	8117	8636	7487	8243	9791	11077	564	42646	35195	22099	7131	7697	10203	11670	564	52	3327	36943	36546	31901	8455
565	8247	8635	7499	8193	9806	10935	565	42831	35330	22379	7198	7711	10376	11707	565	79	3420	36796	36198	32799	8478
566	8117	8707	7458	8213	9688	10879	566	42732	35063	22427	7113	7542	10125	11685	566	120	3629	36676	36371	32587	8512
567	8273	8688	7525	8191	9792	10937	567	42955	35262	22506	7218	7614	10263	11680	567	85	3772	36696	36328	32833	8521
568	8371	8735	7406	8197	9781	10807	568	42784	35165	22553	7128	7559	10177	11690	568	105	4022	36863	36353	32911	8435
569	8453	8719	7565	8210	9831	10863	569	42535	35078	23272	6931	7454	9968	11420	569	109	4186	36506	36057	32576	8432
570	8569	8886	7579	8233	9756	10910	570	42698	35055	22856	7133	7546	10130	11699	570	107	4341	36653	36075	32647	8539
571	8581	8732	7529	8286	9740	10822	571	42771	35083	22954	7102	7732	10533	11866	571	99	4488	36525	36271	32475	8455
572	8733	8791	7465	8200	9619	10786	572	42563	35308	23309	7324	7733	10384	11979	572	97	4705	36370	35785	32415	8442
573	8735	8703	7509	8257	9759	10866	573	42476	35371	23292	7289	7742	10248	11720	573	70	4818	35957	35428	32006	8480
574	8861	8768	7534	8304	9761	10967	574	42250	35129	23340	7178	7655	10309	11757	574	81	5097	35889	35664	32067	8436
575	9048	8721	7457	8160	9717	10814	575	42236	35141	23602	7193	7619	10289	11753	575	103	5398	35543	35397	31787	8427
576	8994	8723	7448	8213	9702	11016	576	42120	34965	23697	7253	7738	10261	11903	576	87	5599	35988	35312	31775	8451
577	9038	8672	7466	8067	9513	10651	577	41849	35019	23760	7102	7553	10249	11714	577	111	6108	36924	36333	32707	8461
578	9159	8803	7490	8051	9429	10543	578	42308	34951	24797	7016	7478	10175	11621	578	109	6370	36642	36127	33092	8576
579	9127	8714	7525	8041	9485	10644	579	42335	35003	24070	7087	7474	10092	11508	579	98	6620	36588	36104	32955	8445
580	9320	8817	7542	8248	9574	10582	580	42102	34787	24022	7077	7661	10273	11640	580	104	6932	36782	36204	32676	8539
581	9318	8808	7462	8078	9516	10604	581	42267	35003	24134	7078	7530	10192	11538	581	76	7247	36461	36185	32550	8480
582	9385	8891	7589	8335	9890	11087	582	42437	35002	24531	7138	7543	10163	11582	582	84	7517	36544	36009	32430	8518
583	9601	8826	7572	8292	9856	10991	583	42260	34784	24381	7002	7462	10134	11599	583	94	7805	36689	35901	32361	8484
584	9648	8863	7558	8349	9885	11072	584	42280	34963	24721	7077	7548	9994	11418	584	63	8191	35960	35479	32401	8454
585	9720	8919	7695	8381	9921	11032	585	42443	35174	24777	7183	7766	10474	11693	585	96	8461	36109	35781	32192	8514
586	9862	8948	7625	8420	9887	11167	586	42289	35347	25198	7264	7639	10374	11963	586	88	8874	35955	35400	32230	8580
587	10054	8923	7614	8400	9935	11011	587	42480	35209	25406	7306	7730	10371	11843	587	74	8987	35526	35492	31895	8542
588	10045	8954	7647	8357	9926	10966	588	42436	35197	25308	7262	7644	10352	11975	588	91	9356	35713	35192	31623	8415
589	10165	8860	7678	8397	9919	10998	589	42134	35269	25222	7223	7670	10257	11798	589	73	9712	35747	35428	31628	8424
590	10144	8924	7596	8276	9855	10899	590	41898	34988	25446	7309	7804	10338	11828	590	133	10491	36647	36152	32646	8534
591	10170	8825	7525	8323	9749	10931	591	42351	35128	25597	7290	7733	10191	11785	591	89	10870	36509	36219	32852	8566
592	10340	8867	7505	8114	9710	10909	592	41984	35063	25716	7190	7731	10429	11768	592	107	11150	36682	36055	32462	8420
593	10404	8930	7541	8235	9765	10940	593	42173	35128	25674	7199	7610	10038	11732	593	120	11454	36366	35598	32664	8417
594	10653	8863	7652	8308	9795	10888	594	42338	35183	25884	7196	7696	10362	11878	594	88	11922	36379	35572	32416	8423
595	10709	8829	7571	8261	9619	10732	595	41818	34938	25927	7149	7495	10204	11788	595	109	12255	36346	36067	32212	8525
596	10849	8852	7593	8153	9755	10853	596	42096	35091	26355	7138	7593	10024	11563	596	81	12685	36547	35682	32058	8524
597	10774	8922	7649	8246	9593	10656	597	41556	34895	26063	7081	7504	10149	11557	597	102	12951	36049	35596	31892	8449
598	11061	8884	7577	8156	9531	10622	598	41933	35318	26353	7270	7692	10292	11724	598	75	13168	35699	35340	31448	8459
599	11152	8913	7513	8229	9554	10704	599	41828	35104	26563	7270	7749	10431	11672	599	64	13575	35593	35397	31669	8536
600	11228	8948	7497	8247	9877	11114	600	41982	35203	26831	7244	7709	10237	11781	600	95	13930	35397	35259	31538	8434
601	11415	9010	7685	8374	9906	11041	601	42213	35139	26843	7330	7742	10227	11776	601	104	14149	35469	34978	31489	8413
602	11621	9022	7744	8403	10025	11099	602	42059	35617	26816	7373	7813	10288	11962	602	88	15046	36251	35831	31296	8506
603	11571	9014	7701	8428	9942	11130	603	42120	35296	27028	7309	7788	10383	11902	603	86	15484	36269	35658	32531	8563
604	11838	8983	7703	8447	9911	11113	604	41631	35233	27092	7257	7734	10343	11771	604	73	15847	36370	35691	32227	8501
605	11926	9000	7692	8280	9792	10928	605	41804	35024	27140	7299	7596	10181	11722	605	107	16262	36344	35701	32337	8566
606	12021	8960	7612	8302	9845	11022	606	41770	34978	27226	7238	7717	10392	12003	606	71	16738	36215	35658	32225	8555
607	12236	9018	7682	8412	9790	11076	607	41796	35414	27537	7157	7520	10414	11775	607	91	17202	36438	35649	32060	8525
608	12317	9011	7621	8290	9813	11080	608	41355	34989	27112	7203	7444	10134	11473	608	102	17675	35815	35389	31840	8487
609	12284	9002	7583	8315	9773	10967	609	41418	34765	27322	7179	7474	10130	11565	609	116	17754	35751	35324	31929	8495
610	12533	9058	7686	8345	9907	10964	610	41436	34714	27214	7099	7531	10316	11603	610	85	18126	35774	35322	31973	8509
611	12718	8958	7681	8272	9790	10974	611	41324	34816	27272	7133	7464	10188	11640	611	87	18284	35425	35109	31795	8472
612	12928	9097	7596	8286	9872	11019	612	41363	34967	27579	7304	7655	10439	11573	612	82	18663	35427	35111	31371	8468
613	13011	9025	7626	8391	9724	10836	613	41574	35045	28076	7325	7863	10417	11840	613	110	19045	35675	34943	31443	8525
614	13028	9001	7656	8153	9760	10812	614	41615	35254	28060	7377	7703	10409	11970	614	87	19943	36667	36005	31609	8626
615	13220	9062	7585	8213	9748	10772	615	41586	35129	28051	7341	7766	10379	11922	615	122	20280	36282	35726	32497	8612
616	13350	8938	7496	8233	9643	10836	616	41661	35225	28003	7332	7631	10358	11859	616	116	20763	36326	35862	32281	8510
617	13511	9029	7648	8355	9973	11083	617	41499	35107	28052	7209	7702	10314	11839	617	91	20945	36073	35582	32307	8546
618	13543	9065	7635	8385	9960	11051	618	41635	35310	28318	7339	7673	10251	11815	618	75	21124	36056	35502	32257	8510
619	13759	8996	7691	8372	9781	11086	619	41634	35186	28385	7334	7637	10285	11806	619	103	21295	35874	35354	31944	8542
620	13944	9049	7611	8330	9841	11051	620	41667	34991	28373	7321	7743	10296	11788	620	117	21707	35843	35332	31704	8488
621	14042	9077	7694	8365	9973	11041	621	41491	34896	28138	7283	7740	10346	11924	621	94	21965	35820	35112	31786	8516
622	14294	9180	7737	8358	9815	11125	622	41343	34890	28510	7262	7583	10119	11565	622	52	22337	35632	34977	31702	8466
623	14492	9130	7715	8428	9857	10937	623	41733	35396	29173	7344	7345	9969	11496	623	97	22535	35407	34931	31291	8425
624	14484	9100	7680	8501	9992	11240	624	40773	35157	28573	7359	7596	10017	11514	624	113	22594	35423	34832	31206	8526
625	14636	9131	7733	8374	9988	11054	625	41322	35117	28693	7273	7848	10351	11567	625	80	22617	34973	34650	31096	8526
626	14891	9215	7727	8326	10046	11131	626	41315	35067	28900	7367	7668	10468	11814	626	68	23082	34930	34679	31334	8528
627	15093	9208	7659	8425	10036	11082	627	41361	35198	29153	7334	7725	10319	11812	627	105	24056	36040	35605	31359	8672
628	15220	9148	7723	8400	9912	11108	628	41648	35349	28954	7399	7901	10546	11944	628	132	24503	36220	35728	32239	8701
629	15404	9133	7704	8420	9955	11082	629	41425	35189	29202	7474	7812	10430	11861	629	105	24928	36231	35690	32146	8584
630	15643	9107	7694	8324	9885	11100	630	41303	34980	29139	7503	7730	10253	11710	630	94	25413	36059	35446	32391	8612
631	15720	9128	7606	8339	9778	10891	631	41259	35162	29117	7468	7729	10364	11998	631	95	25384	35815	35357	32021	8602
632	15786	9080	7597	8260	9731	10745	632	41643	35198	29377	7443	7775	10565	12052	632	101	25666	35940	35502	32066	8643
633	15917	9054	7561	8301	9639	10827	633	41365	35311	29219	7415	7825	10424	11870	633	118	26009	35737	35375	31882	8508
634	16062	9113	7601	8166	9676	10843	634	41365	34967	29080	7349	7634	10165	11738	634	96	26104	35706	35257	31575	8510
635	16363	9123	7669	8346	9508	10571	635	41271	35020	29256	7311	7670	10272	11674	635	99	26144	35547	35103	31620	8583
636	16450	9098	7764	8448	9918	11096	636	41394	35250	29374	7342	7539	10241	11723	636	99	26467	35515	34661	31204	8602
637	16731	9161	7651	8331	10001	11040	637	41178	35061	29254	7357	7680	10284	11654	637	81	26275	35301	34633	31539	8550
638	16714	9237	7763	8400	10050	11019	638	41096	35035	29155	7277	7619	10227	11609	638	71	26256	34926	34577	30980	8656
639	17019	9295	7806	8274	9898	11046	639	41063	35143	29421	7376	7710	10425	11815	639	82	27247	35108	34390	31183	8502
640	17181	9209	7721	8447	10060	11106	640	41269	35087	29788	7442	7770	10520	11814	640	122	27602	35860	35531	32291	8717
641	17398	9219	7840	8438	9751	11048	641	41401	35235	29269	7410	7771	10381	11725	641	118	28068	35791	35252	32033	8626
642	17479	9240	7740	8420	9900	11105	642	41097	35045	29454	7329	7719	10322	11961	642	126	28202	36034	35665	32115	8608
643	17709	9175	7850	8432	9872	11121	643	41266	34879	29582	7366	7740	10367	11946	643	111	28396	35644	35045	31856	8623
644	17779	9322	7804	8461	9901	11035	644	41108	35080	29458	7381	7772	10359	12038	644	94	28407	35455	35019	31756	8591
645	18157	9293	7750	8370	9900	11000	645	40920	35117	29312	7357	7699	10331	11859	645	127	28733	35540	35328	31677	8679
646	18303	9258	7796	8389	9897	11019	646	40958	35209	29594	7440	7782	10343	11875	646	98	29101	35091	35018	31654	8665
647	18288	9352	7683	8349	9847	10996	647	40720	35128	29647	7435	7766	10356	11840	647	106	28975	35506	34777	31380	8592
648	18547	9286	7764	8326	9942	11145	648	40961	34901	29737	7423	7709	10360	11778	648	110	29166	35174	34923	31587	8637
649	18725	9302	7697	8332	9800	10866	649	41142	35166	29917	7301	7685	10364	11845	649	107	29405	35051	34656	31391	8613
650	18952	9179	7732	8343	9768	10921	650	41042	35343	29578	7357	7587	10159	11644	650	79	29447	34764	34531	31148	8589
651	19271	9350	7685	8311	9751	10858	651	41034	35137	29675	7294	7612	10306	11801	651	113	29616	35043	34744	31085	8606
652	19236	9285	7780	8251	9809	10923	652	41326	35290	29539	7354	7547	10172	11590	652	103	29722	34874	34633	30980	8634
653	19354	9336	7767	8196	9753	10765	653	40877	35091	29984	7568	7812	10391	11969	653	119	30737	36045	35401	31973	8742
654	19583	9267	7894	8360	9763	10897	654	41003	35225	30038	7544	7721	10394	11962	654	115	30838	35687	34956	32033	8647
655	19750	9424	7868	8454	10049	11169	655	40976	35197	29642	7509	7806	10434	12023	655	115	30657	35453	35017	31596	8657
656	20057	9387	7875	8441	10057	11294	656	41091	35186	30126	7584	7822	10455	11974	656	94	31133	35411	35108	31830	8697
657	20264	9382	7883	8596	10129	11202	657	40834	35222	30046	7549	7735	10461	11910	657	98	31309	35274	35103	31671	8626
658	20341	9569	7847	8524	10136	11205	658	40805	34961	29982	7562	7731	10343	11850	658	101	31017	35289	34865	31814	8579
659	20484	9466	7922	8441	10076	11168	659	41051	35390	29696	7429	7852	10413	11982	659	92	31537	35054	34804	31469	8686
660	20810	9539	7940	8564	10122	11317	660	40912	35285	30042	7538	7788	10467	11978	660	73	31679	34384	34662	31498	8660
661	21042	9503	7900	8522	10049	11087	661	41268	35347	30045	7578	7875	10498	12115	661	108	31900	35164	34736	31317	8713
662	20990	9503	7900	8471	9874	11099	662	41028	35386	29791	7526	7682	10418	11895	662	94	31366	34937	34289	30896	8605
663	21168	9467	7827	8452	10009	11194	663	41055	35219	29768	7581	7746	10357	11879	663	73	31431	34726	34458	30690	8567
664	21229	9410	7885	8245	9893	11037	664	41098	35277	29894	7498	7733	10308	11938	664	84	31370	34468	34395	30806	8647
665	21397	9473	7773	8323	9942	11030	665	41215	35670	29847	7526	7735	10298	11873	665	62	32622	35632	35406	31147	8665
666	21762	9415	8095	8390	9862	10945	666	40952	35308	29808	7482	7826	10382	11910	666	128	33035	35745	35447	31854	8732
667	21686	9492	7920	8502	10188	11064	667	40908	35170	29786	7631	7881	10528	11990	667	108	33251	35894	35146	32001	8790
668	21933	9463	7805	8406	9756	10819	668	40896	35319	29805	7599	7796	10501	12009	668	142	33191	35269	33756	31369	8732
669	22060	9456	7876	8353	9792	11013	669	40693	35014	29644	7620	7861	10441	11867	669	104	33308	35131	34963	31462	8733
670	22327	9556	7925	8370	9770	10919	670	40554	35076	29927	7564	7785	10397	12056	670	90	33399	35177	34856	31278	8667
671	22580	9584	7941	8352	9749	10845	671	40728	35332	30204	7725	7777	10582	11860	671	88	33691	35372	34461	31156	8665
672	22684	9557	7807	8323	9688	10862	672	40906	35189	30147	7631	7712	10493	11940	672	112	33458	35133	34731	31276	8678
673	22953	9689	7980	8661	10260	11386	673	40552	35172	29907	7580	7801	10464	11948	673	83	33473	34860	34560	31307	8642
674	22886	9662	8065	8555	10079	11387	674	40638	35279	29751	7515	7868	10486	11960	674	91	33806	34897	34827	31071	8648
675	23187	9652	7977	8504	10088	11241	675	40607	35223	29845	7658	7796	10481	11868	675	89	33200	34492	34331	30830	8551
676	23285	9713	7892	8549	10068	11190	676	40863	35071	29596	7498	7644	10340	11837	676	81	33547	34245	34271	30757	8717
677	23449	9606	7967	8530	9998	11079	677	40724	35113	29673	7468	7573	10213	11877	677	49	33596	34397	34107	30617	8581
678	23557	9659	7945	8495	9961	11149	678	40730	35007	29852	7580	7661	10259	11876	678	70	34619	35759	35437	31984	8745
679	23547	9662	7970	8525	10080	11204	679	40831	35314	29566	7588	7701	10400	11994	679	119	34819	35619	35193	31951	8754
680	23586	9597	7837	8524	9978	11102	680	40709	35174	29847	7727	7823	10519	12072	680	96	34838	35338	34567	31499	8664
681	23752	9602	7959	8488	9918	11061	681	40962	35338	29901	7826	7806	10529	12040	681	100	35301	35337	34823	31619	8756
682	23858	9605	7983	8540	9982	11035	682	40795	35187	30144	7807	7860	10604	12029	682	122	35040	35203	34946	31631	8790
683	24370	9664	7891	8383	9916	11102	683	40754	35508	30123	7763	7814	10628	12028	683	99	33994	34688	35001	31619	8855
684	24505	9759	7985	8455	9882	11070	684	40753	35125	29825	7759	7866	10525	11974	684	103	35302	35059	34780	31495	8778
685	24566	9635	8059	8474	10008	11211	685	40501	35260	30006	7717	7754	10301	11842	685	109	35270	35143	34698	31461	8752
686	24958	9805	8021	8419	10038	11047	686	40554	34996	29882	7678	7707	10488	12000	686	107	35286	34904	34494	30931	8814
687	25047	9746	7998	8388	9779	10934	687	40695	35252	29837	7730	7807	10515	11958	687	105	34646	34444	34374	30839	8678
688	25135	9639	8010	8500	9773	10947	688	41332	35579	30266	7689	7843	10487	12053	688	76	34861	34454	34288	30844	8734
689	25019	9857	8000	8467	9813	10991	689	40917	35112	29750	7659	7688	10228	11758	689	84	34946	34398	34021	30418	8691
690	25296	9861	8027	8598	9928	11103	690	40951	34829	29836	7607	7631	10283	11592	690	92	36114	33669	34405	30731	8798
691	25352	9895	7943	8488	10069	11367	691	40611	35253	29605	7698	7766	10365	11976	691	90	35807	35277	35052	31957	8854
692	25495	9874	8124	8548	10162	11212	692	40384	34738	29458	7693	7727	10423	11694	692	116	36111	35209	34914	31613	8847
693	25670	9935	8155	8512	10069	11228	693	40213	35077	29925	7752	7794	10486	11760	693	136	36107	35223	34914	31657	8828
694	25960	9926	8066	8565	10036	11151	694	40130	35072	29673	7651	7741	10371	12124	694	112	36019	34910	34550	31330	8795
695	26185	9928	8071	8542	10003	11197	695	40282	35156	30089	7746	7798	10514	12052	695	126	36411	35166	34586	31267	8866
696	26149	9946	8083	8548	10024	11177	696	40401	34868	29538	7653	7748	10526	12100	696	104	36177	34941	34621	31393	8779
697	26509	9975	8189	8718	10162	11299	697	40430	35000	30112	7854	7858	10428	11929	697	75	36319	34887	34621	31132	8794
698	26523	9954	8060	8593	10086	11272	698	40152	35291	30165	7790	7760	10466	12117	698	104	36117	34835	34593	30857	8811
699	26555	9848	8045	8602	10088	11242	699	40549	35255	30131	7889	7871	10630	12125	699	122	36332	34565	34406	31186	8847
700	26692	9871	7984	8421	10005	11212	700	40487	35230	30228	7806	7875	10638	12039	700	119	36196	34272	34196	30962	8865
701	26624	9922	8129	8506	9960	11154	701	40403	35236	30025	7914	7739	10485	11915	701	114	35836	34260	34006	30770	8818
702	26872	9956	8106	8505	9891	11111	702	40634	35341	30082	7831	7808	10403	12018	702	69	35521	34112	34112	30266	8810
703	26801	9812	8077	8512	10031	10959	703	40716	35396	29891	7697	7713	10251	11882	703	66	36619	35371	34980	30629	8851
704	27410	10074	8105	8437	9808	10953	704	40519	35021	29887	7680	7629	10274	11790	704	118	36674	34947	34910	31611	8842
705	27402	10029	8029	8364	9826	10969	705	40338	34963	29854	7832	7685	10339	11868	705	99	37085	35133	34821	31446	8998
706	27520	10098	8139	8512	9855	11022	706	40216	35201	29871	7846	7925	10640	11834	706	101	37017	35134	34678	31593	8911
707	27525	10047	8138	8439	9814	10888	707	39748	34972	29751	7843	7830	10414	11963	707	105	37187	35272	34727	31275	8901
708	27671	10030	8102	8391	9801	10841	708	40051	35212	30000	7925	7790	10532	12106	708	113	36956	34839	34865	31298	8991
709	27772	10247	8158	8553	10063	11410	709	40095	34948	29759	7933	7826	10534	12063	709	101	37135	34785	34733	31233	8967
710	28094	10124	8230	8661	10275	11054	710	40129	35358	30173	8021	7806	10485	12027	710	153	37022	34822	34519	31410	8999
711	28283	10196	8267	8658	10128	11326	711	40068	35430	29825	8047	7971	10442	12017	711	119	36866	34567	34240	30798	8912
712	28344	10218	8250	8642	10195	11381	712	40089	35267	29761	7934	7731	10443	12087	712	101	36782	34193	34178	30942	9010
713	28304	10187	8295	8606	10184	11296	713	40478	35036	29833	7889	7909	10474	11955	713	112	36293	34174	34163	30484	8915
714	28423	10185	8179	8668	10054	11239	714	40538	35042	29783	7983	7844	10635	11968	714	76	36139	34288	34270	30785	8989
715	28637	10224	8255	8570	10154	11283	715	40395	35294	30032	8002	7778	10529	11913	715	84	37029	35083	33935	30469	9026
716	28535	10221	8287	8456	10144	11306	716	40304	34936	29757	7825	7731	10431	12116	716	115	36972	35037	34804	31437	8940
717	28564	10196	8196	8541	10177	11228	717	40332	35184	30030	8074	7808	10409	11766	717	69	36853	34740	33994	31310	9016
718	28789	10234	8206	8465	9990	11125	718	40505	35040	29869	7909	7664	10463	11897	718	56	36994	34994	34588	31361	9054
719	29065	10337	8277	8434	9975	11066	719	40192	35468	30313	8067	7920	10429	11895	719	119	37051	34785	34626	31540	9130
720	29292	10391	8299	8461	10064	11219	720	40188	35413	29749	8024	7933	10907	12245	720	124	37104	34919	34589	31364	9161
721	29186	10426	8323	8433	9938	11144	721	40042	35365	30171	8045	7898	10627	12179	721	70	36978	34653	34500	31244	9114
722	29237	10345	8327	8536	10065	11275	722	40135	35201	30043	8105	7988	10589	12097	722	136	36766	34658	34364	31148	9115
723	29467	10434	8400	8413	9805	10904	723	40391	35281	30190	8073	7984	10640	12121	723	122	36949	34667	34362	31053	9165
724	29542	10438	8308	8206	9784	10924	724	40216	35065	29659	8104	7818	10608	12089	724	100	36693	34684	34218	30901	9154
725	29552	10301	8260	8281	9738	10811	725	40215	35075	30290	8164	7930	10603	12029	725	76	36481	34323	34035	30838	9145
726	29677	10362	8357	8358	9855	10926	726	40159	35067	30163	8085	7859	10504	12043	726	111	36245	34156	33825	30542	9177
727	29696	10440	8382	8530	10125	11379	727	39851	35053	29936	8116	7774	10424	12118	727	96	36741	34258	33915	30579	9133
728	29901	10485	8354	8462	10146	11167	728	40346	34972	29788	8040	7818	10600	11977	728	83	36843	35133	34851	30529	9219
729	29925	10609	8423	8580	10093	11194	729	40115	35112	29666	8019	7783	10688	12143	729	95	37396	34900	34721	31688	9356
730	29881	10649	8592	8508	9936	11045	730	40286	35021	29920	8048	7790	10465	12004	730	108	37320	34906	34762	31484	9381
731	30110	10589	8482	8548	10155	11100	731	39937	34916	29615	8047	7658	10354	11924	731	118	37359	34923	34571	31500	9360
732	30070	10728	8515	8582	10036	11218	732	40095	35113	29709	8067	7629	10475	12064	732	106	37308	34922	34756	31263	9439
733	30501	10631	8676	8627	10087	11304	733	39636	34945	29866	8257	7925	10476	11982	733	98	37163	34730	34708	31239	9435
734	30259	10643	8547	8598	9994	11163	734	40148	35256	29929	8192	7909	10648	12265	734	150	36887	34085	34315	31400	9502
735	30459	10762	8593	8544	9953	11189	735	40234	35085	29967	8211	7858	10469	11956	735	102	36790	34428	34349	31023	9428
736	30545	10738	8668	8657	10203	11181	736	40049	35038	30001	8254	7888	10555	12092	736	140	36618	34252	34274	31037	9451
737	30620	10767	8611	8575	10118	11328	737	40099	35119	29800	8299	7840	10603	12114	737	129	37016	34122	34174	30696	9418
738	30708	10865	8689	8578	10057	11288	738	40079	35106	29831	8346	7991	10668	12107	738	56	36262	34345	34194	29900	9510
739	30621	10852	8625	8501	10121	11226	739	40111	34856	29643	8339	7867	10470	11934	739	79	36522	34057	34117	30261	9366
740	30680	10777	8664	8651	9986	11258	740	40231	35063	29864	8434	7835	10613	12214	740	106	36378	33947	33840	30627	9505
741	31007	10928	8640	8401	9825	11039	741	40191	35182	29908	8389	7842	10562	12155	741	118	37117	35089	34805	30368	9632
742	31308	10956	8698	8502	9846	10946	742	40103	34999	29792	8400	7857	10802	12105	742	83	37152	34684	34837	31371	9692
743	31433	10998	8699	8484	9857	11119	743	40146	34746	29910	8252	7666	10478	11901	743	92	37108	34758	34695	31382	9681
744	31238	11042	8747	8556	9932	11071	744	40012	35003	29789	8301	7678	10430	11780	744	114	37129	34651	34530	31219	9769
745	31283	11131	8845	8736	10078	11138	745	40026	35094	29735	8236	7827	10436	11880	745	122	36967	34616	34493	31134	9720
746	31218	11071	8777	8588	9995	11111	746	39864	34780	29797	8258	7801	10523	11855	746	124	36797	34393	34494	31048	9751
747	31409	11211	8886	8597	10243	11529	747	40078	35137	29869	8497	7972	10640	12232	747	113	36568	34256	34429	30929	9780
748	31583	11208	8980	8595	10293	11340	748	39964	35245	30102	8582	7957	10629	12152	748	115	36896	34430	34615	30627	9744
749	31691	11232	8895	8737	10393	11433	749	40076	35390	30212	8635	7940	10576	12253	749	116	36978	34537	34055	30745	9752
750	31623	11204	9012	8606	10204	11412	750	40293	35378	30038	8686	7924	10695	12121	750	101	36678	34115	34102	30842	9817
751	31485	11345	8960	8725	10251	11403	751	40395	35176	29871	8604	7899	10711	12161	751	99	36350	33864	34053	30572	9821
752	31521	11300	9002	8629	10181	11371	752	40232	35228	29947	8627	7930	10511	12122	752	91	36368	33931	33997	30645	9831
753	31553	11480	9060	8671	10220	11400	753	40110	34955	29514	8574	7891	10688	12144	753	109	36293	33794	34168	30583	9879
754	31629	11332	9018	8689	10151	11213	754	39974	34964	29681	8529	7742	10396	12001	754	98	37225	35242	34902	31453	10031
755	31579	11358	9042	8671	10132	11346	755	39450	35005	29779	8608	7788	10326	12005	755	128	37254	35091	34923	31397	9980
756	31464	11419	9165	8640	10205	11377	756	39704	34946	29642	8517	7915	10416	11881	756	129	37201	34684	34776	31454	10015
757	31394	11437	9054	8642	10004	11211	757	39503	34674	29613	8593	7692	10426	12002	757	114	37043	34674	34778	31167	10006
758	31501	11547	9168	8569	10103	11253	758	39878	34841	29930	8542	7798	10480	11852	758	135	36862	34846	34706	31533	10127
759	31795	11667	9173	8645	9968	11155	759	39791	34961	29687	8620	7626	10443	11788	759	126	36799	34508	34491	31414	10100
760	31852	11697	9146	8594	9944	11215	760	39872	35822	30251	8645	7907	10578	11959	760	121	36871	34650	34439	31172	10077
761	32093	11683	9262	8572	9915	11081	761	39619	35215	30231	8877	7935	10588	12029	761	117	36877	34780	34549	30949	10073
762	31821	11761	9260	8568	9943	10982	762	40041	35247	29982	8904	7917	10597	12080	762	134	36555	34452	34197	31096	9992
763	31830	11664	9327	8543	10007	11146	763	40639	35634	30330	8945	7857	10619	12166	763	82	36173	34134	34081	30486	10093
764	31920	11936	9408	8839	10469	11513	764	40296	35011	29779	8844	7837	10582	12113	764	145	36357	34073	33926	30558	10040
765	31862	11922	9444	8684	10354	11495	765	39788	35249	29828	8808	7755	10500	12005	765	75	35937	34002	33935	30512	10155
766	32161	11988	9598	8932	10327	11554	766	39646	34913	29765	8883	7874	10443	12045	766	123	36989	35176	34299	30415	10135
767	32112	12058	9616	8889	10334	11516	767	39786	35061	29848	8938	7819	10488	11967	767	120	35580	34807	35152	30682	10156
768	32004	12185	9546	8680	10331	11406	768	39732	35052	29878	8977	7770	10487	12080	768	113	37036	35040	35093	31667	10228
769	32038	12178	9669	8860	10302	11468	769	39768	34984	29829	9041	7926	10615	12061	769	111	36790	34840	34677	31553	10193
770	31879	12218	9576	8750	10274	11424	770	39933	35054	29860	8909	7831	10360	11884	770	99	36886	34691	34722	31598	10297
771	31961	12185	9707	8838	10245	11354	771	39954	35101	29696	9028	7823	10393	11856	771	112	37045	35035	34702	31617	10342
772	31997	12225	9741	8764	10260	11445	772	39692	35015	29743	8915	7723	10447	11970	772	128	37029	35022	34555	31376	10362
773	32121	12327	9714	8713	10313	11376	773	40287	35330	29836	9146	7827	10517	12005	773	114	36923	34637	34751	31534	10322
774	31831	12225	9729	8716	10095	11307	774	39792	35514	30140	9356	7980	10702	12232	774	114	37082	34629	34441	31173	10196
775	32140	12363	9766	8812	10182	11240	775	40068	35213	30070	9302	7934	10478	12117	775	103	36786	34552	34680	31176	10136
776	31842	12490	9766	8679	10142	11330	776	40094	35164	29957	9338	7948	10714	12117	776	136	36451	34502	34301	31046	10323
777	31891	12500	9918	8806	10053	11259	777	39890	35233	29806	9306	7964	10695	12287	777	124	36302	34065	34283	30862	10150
778	32019	12404	9804	8503	9854	11122	778	40133	35146	30217	9451	7972	10800	12252	778	96	36229	34042	34124	30778	10248
779	31904	12483	9902	8489	9997	11165	779	39965	35329	30125	9491	7991	10668	12168	779	95	35748	33812	34375	30614	10228
780	31697	12540	9927	8499	10044	11028	780	40391	35421	30382	9616	8066	10837	12096	780	99	36721	35259	34311	30513	10251
781	31725	12550	9786	8516	10015	11051	781	40161	35315	30173	9554	7930	10692	12260	781	118	37051	35016	34809	31478	10283
782	31816	12730	10005	8576	9882	11108	782	40243	35336	30118	9483	7944	10607	12246	782	117	37078	34972	34868	31654	10303
783	31845	12819	10208	8775	10284	11422	783	39963	35260	30165	9570	7888	10573	12171	783	128	36890	34884	34723	31420	10353
784	32018	12910	10219	8830	10336	11380	784	40108	35161	30092	9590	7800	10345	11969	784	97	36751	34785	34868	31501	10381
785	32083	13035	10208	8868	10363	11412	785	40224	35126	30040	9459	7857	10409	11910	785	136	36647	34846	34541	31306	10327
786	32084	13044	10205	8928	10160	11489	786	40299	35138	29951	9563	7908	10362	11972	786	130	36563	34393	34596	31100	10323
787	31967	13104	10437	8819	10325	11517	787	40205	35396	29871	9558	7761	10337	11845	787	106	36677	34722	34669	31231	10312
788	32200	13093	10432	8778	10179	11436	788	40032	35394	30057	9762	8067	10680	12042	788	130	36489	34567	34677	31296	10381
789	31954	13128	10306	8717	10272	11397	789	40152	35319	30011	9824	7911	10715	12287	789	100	36488	34545	34340	31409	10450
790	31996	13135	10492	8645	10134	11411	790	40051	35159	29910	9818	7929	10654	12237	790	90	36365	34666	34534	30886	10369
791	31563	13234	10562	8787	10139	11299	791	40333	35631	30138	9808	7985	10612	12206	791	112	36156	34123	34353	30959	10379
792	31805	13220	10547	8768	10230	11391	792	39937	35206	29946	9993	7959	10698	12348	792	84	36239	34248	34135	30769	10319
793	31961	13333	10644	8739	10143	11228	793	40100	35460	30201	9882	8014	10681	12200	793	130	36286	34495	34276	30826	10366
794	31684	13333	10676	8614	10133	11276	794	39828	35231	29934	9910	8009	10734	12201	794	116	36934	35456	34921	31812	10546
795	31673	13560	10780	8557	10093	11324	795	40107	35293	29959	9998	7927	10637	12062	795	127	36669	35001	34863	31621	10478
796	32107	13562	10732	8630	9986	11184	796	40596	35527	30132	10000	7965	10577	12210	796	123	36828	34782	34882	31535	10470
797	32019	13653	10816	8656	9984	11080	797	40049	35267	29859	9944	7880	10616	12224	797	113	36617	34825	34686	31356	10531
798	32092	13744	10875	8723	9999	11150	798	40058	35201	30115	10219	7983	10797	12216	798	104	36525	34999	34914	31563	10338
799	31956	13812	10955	8641	10057	11152	799	40090	35071	30045	10104	7914	10568	12079	799	114	36582	34729	34962	31268	10396
800	32111	13918	11010	8797	10117	11413	800	39822	35245	29930	10027	7750	10351	11962	800	115	36365	34519	34404	31141	10378
801	32121	13929	10897	8842	10300	11451	801	39918	34986	29899	10207	7814	10561	11877	801	116	36265	34696	34514	31382	10478
802	31981	13925	11149	8786	10318	11521	802	39881	35400	30206	10475	8020	10764	12011	802	120	36306	34575	34430	31204	10450
803	31809	13916	11139	8722	10094	11305	803	39904	35325	30044	10508	8031	10599	12288	803	126	36026	34438	34173	30666	10454
804	31748	14016	11208	8774	10271	11371	804	39823	35252	30192	10549	8025	10728	12176	804	123	36147	34244	34121	31094	10437
805	31661	14131	11221	8517	9928	11167	805	40064	35328	30091	10487	7985	10711	12306	805	124	35619	33830	33925	30883	10379
806	31685	14125	11344	8732	10207	11233	806	39942	35300	30137	10669	8000	10582	12134	806	123	35837	34330	33922	30451	10376
807	31885	14319	11433	8773	10271	11365	807	40188	35356	30176	10676	7916	10598	12309	807	110	36776	35160	34159	30552	10458
808	31996	14398	11438	8744	10242	11348	808	39771	35562	30183	10743	7952	10669	12272	808	130	36596	34911	34967	31638	10492
809	32127	14563	11640	8819	10188	11386	809	40147	35239	30042	10646	7930	10601	12178	809	97	36634	35077	34812	31485	10475
810	31873	14628	11648	8757	10210	11333	810	40099	35087	29798	10788	7931	10671	12133	810	140	36213	34657	34593	31534	10449
811	32091	14698	11709	8698	10178	11373	811	39847	35392	29829	10767	7779	10320	12139	811	92	35755	34681	34797	31513	10290
812	32114	14857	11749	8769	10225	11353	812	40072	35277	30010	10846	7919	10579	12013	812	111	36679	34695	34637	31312	10420
813	31859	14839	11884	8731	10267	11411	813	39813	35437	30017	10738	7862	10580	12059	813	100	36610	34935	34614	31437	10523
814	32050	14811	11911	8707	10280	11023	814	40162	35291	29936	10931	7795	10483	12057	814	116	36455	34962	34394	31194	10359
815	31899	14928	11980	8675	10041	11042	815	39943	35417	29974	11033	8122	10869	12099	815	136	36323	34766	34538	31043	10478
816	31874	15015	11991	8615	9970	11071	816	40109	35680	30476	11248	8092	10688	12303	816	125	36391	34613	34447	31255	10501
817	31753	15023	12088	8753	10050	11183	817	40120	35694	30384	11339	8060	10806	12353	817	99	36122	34200	34317	30803	10398
818	31893	15085	12173	8567	9889	11095	818	39931	35479	30078	11402	8019	10825	12321	818	111	35994	34173	34416	30675	10376
819	31918	15433	12166	8827	10224	11136	819	39847	35588	30167	11360	8085	10945	12257	819	88	35763	34356	34405	30929	10463
820	31761	15404	12355	8794	10285	11455	820	40303	35491	29948	11390	8052	10705	12241	820	125	36024	34351	34483	30747	10438
821	31932	15488	12441	8769	10273	11463	821	40077	35453	30132	11512	8092	10814	12295	821	115	36678	35247	35334	31910	10461
822	31945	15604	12579	8867	10391	11403	822	39960	35377	30087	11529	8088	10711	12368	822	103	36882	35216	35146	31848	10506
823	32135	15686	12594	8723	10296	11396	823	39920	35491	29952	11607	8016	10626	12278	823	153	36607	34965	34841	31507	10481
824	32133	15754	12646	8842	10361	11113	824	39874	35418	30162	11700	8003	10657	12353	824	140	36323	34935	35025	31492	10536
825	31810	15807	12938	8770	10307	11557	825	39829	35553	29919	11678	7974	10618	12135	825	134	36466	34892	35012	31671	10455
826	32121	15914	13291	8903	10300	11387	826	39761	35412	29876	11618	7908	10642	12064	826	132	36081	34785	34701	31208	10427
827	31696	16096	13119	8955	10296	11348	827	39980	35505	30178	11652	7893	10498	12028	827	139	36453	34936	34826	31201	10473
828	32223	16067	12940	8824	10242	11377	828	39768	35310	29879	11515	7901	10431	11975	828	135	36192	34774	34531	31427	10506
829	31891	16065	13186	8763	10198	11322	829	40361	35781	30036	11876	8015	10793	12086	829	88	36071	34707	34413	31188	10438
830	31818	16321	13196	8846	10254	11311	830	40109	35483	29975	12100	8088	10657	12404	830	122	36005	34690	34378	31348	10478
831	31713	16270	13276	8826	10295	11372	831	39923	35489	30373	12191	8081	10715	12273	831	110	35950	34249	34398	30799	10568
832	32052	16325	13314	8785	10208	11405	832	39842	35361	30071	12210	8015	10695	12278	832	136	35124	34247	34638	30691	10355
833	32028	16621	13597	8762	10129	11234	833	39957	35647	30473	12313	8050	10732	12288	833	93	35675	34259	34299	30883	10402
834	31925	16615	13558	8833	10092	11116	834	40481	35904	30457	12405	8124	10673	12117	834	151	36572	35181	34299	30710	10452
835	31847	16581	13615	8695	10056	11092	835	39932	35525	30089	12402	8049	10687	12110	835	119	36871	35245	35232	31634	10556
836	31946	16692	13863	8809	10004	11200	836	39798	35409	30039	12374	7899	10646	12359	836	120	36384	35080	35207	31549	10430
837	32003	16884	13795	8735	10102	11227	837	40036	35412	29994	12566	8079	10643	12145	837	140	36464	35009	34857	31555	10472
838	31852	17104	13949	8754	10070	11115	838	40121	35470	30236	12501	8104	10682	12177	838	114	36340	34940	34912	31514	10453
839	31962	17134	14107	8958	10378	11467	839	40162	35591	30378	12601	7928	10592	12108	839	117	36124	34604	34525	31360	10434
840	31877	17299	14057	8968	10325	11360	840	40180	35512	30519	12610	7990	10600	12124	840	101	36068	34761	34722	31403	10566
841	32112	17280	14218	8925	10423	11487	841	40234	35611	30455	12663	8009	10619	12062	841	120	36158	35029	34698	31360	10435
842	31825	17617	14341	8926	10367	11479	842	40059	35843	30007	12911	8179	10947	12231	842	130	36153	34906	34846	31199	10522
843	32267	17555	14452	8913	10441	11503	843	40147	35808	29929	13065	8194	10910	12467	843	122	35903	34778	34681	31447	10471
844	31958	17635	14507	8933	10370	11522	844	40089	35775	30118	13061	8185	10897	12526	844	87	35632	34554	34582	31144	10455
845	31965	17852	14662	8938	10557	11536	845	40134	35784	30424	13205	8166	10950	12616	845	115	35659	34684	34405	29974	10321
846	32024	17941	14728	8940	10225	11393	846	40056	35660	30174	13205	8090	10804	12470	846	89	35472	34284	34460	30742	10492
847	31986	17997	14839	8955	10384	11455	847	40015	35625	29866	13248	8036	10693	12242	847	129	35363	34385	34284	30615	10415
848	32164	17998	14877	8868	10360	11375	848	40059	35617	29997	13346	8093	10662	12507	848	137	36126	35141	35003	31598	10387
849	32179	18197	15154	8916	10379	11364	849	40060	35642	30336	13430	8077	10713	12433	849	145	36603	35280	35047	31819	10469
850	32053	18204	15212	8994	10345	11425	850	40064	35510	30248	13449	8103	10703	12300	850	93	36356	35075	35129	31562	10465
851	32128	18468	15222	8972	10303	11379	851	40723	35911	30312	13509	8059	10654	12291	851	143	36085	34913	34800	31598	10450
852	32275	18435	15325	8853	10252	11260	852	40349	35502	30193	13537	7980	10753	12031	852	135	36099	34930	34901	31431	10465
853	32225	18557	15403	8902	10170	11242	853	40102	35667	30014	13588	8036	10701	12221	853	141	35639	34927	34727	31174	10417
854	32226	18532	15414	8839	10173	11408	854	40293	35643	30035	13695	8127	10765	12274	854	139	35870	34748	34631	31323	10414
855	32018	18813	15799	8880	10054	11332	855	39964	35441	29963	13708	7925	10579	12049	855	133	35584	34482	34575	31188	10443
856	32209	19013	15665	8974	10188	11390	856	40595	35983	30301	13915	8173	10802	12467	856	112	35466	34487	34413	30869	10373
857	31985	19052	15856	9053	10452	11497	857	39710	35662	29993	14038	8086	10776	12423	857	100	35278	34561	34587	30760	10411
858	32410	19326	15978	9099	10542	11642	858	39588	35446	29954	14107	8080	10745	12315	858	144	35096	34125	34367	31052	10408
859	32055	19304	16332	9175	10494	11574	859	39770	35591	30465	14451	8155	10713	12320	859	128	35071	34060	34321	30719	10154
860	32349	19262	16151	9037	10347	11566	860	40146	35646	30102	14293	8120	10765	12362	860	117	35118	34163	34183	30666	10363
861	32246	19737	16495	9180	10657	11665	861	39740	35421	30268	14218	8088	10819	12389	861	132	35754	35025	34845	31701	10298
862	32362	19700	16488	9126	10497	11671	862	40015	35634	30214	14460	8047	10781	12361	862	142	35943	35096	35167	31647	10552
863	32376	19773	16601	9065	10420	11587	863	39671	35531	30118	14528	8149	10737	12262	863	126	36041	34847	34613	31575	10422
864	32157	19787	16513	8956	10479	11606	864	40336	35587	30131	14527	8090	10673	12159	864	128	35826	34645	34819	31737	10412
865	32274	19951	16703	9080	10399	11542	865	40134	35745	30053	14837	8122	10752	12289	865	161	35937	34937	34867	31706	10389
866	32334	19986	16752	9058	10510	11569	866	40205	35594	29880	14543	7921	10657	12124	866	108	35852	34968	34619	31333	10438
867	32168	20010	16863	9091	10325	11469	867	40005	35488	29899	14669	7932	10561	12190	867	84	35400	34962	34708	31362	10387
868	32299	20353	16991	9073	10461	11504	868	40100	35581	30054	14716	7892	10461	12086	868	129	35552	34427	34533	31391	10476
869	32205	20528	16948	8958	10198	11374	869	39964	35782	29952	15011	8035	10829	12289	869	97	35271	34219	34503	31153	10409
870	32328	20416	17126	9009	10287	11280	870	39819	35698	30123	14941	8113	10984	12474	870	131	35057	34300	34145	30773	10389
871	32156	20536	17160	9002	10219	11276	871	39496	35635	30322	15277	8041	10755	12487	871	135	34959	33866	34112	31042	10474
872	32098	20596	17041	8955	10317	11324	872	40025	35581	30138	15203	8193	10750	12484	872	116	35000	34276	34312	30691	10476
873	32175	20761	17375	8900	10185	11260	873	39687	35790	30496	15654	8186	10819	12506	873	124	34537	33880	34289	30819	10443
874	32053	21005	17364	8918	10258	11235	874	39628	35548	30026	15324	8056	10875	12274	874	128	35633	35080	34889	30934	10482
875	32312	20988	17602	9170	10624	11645	875	39976	35734	30071	15259	8160	10688	12401	875	120	35520	34981	34928	31453	10393
876	32327	21129	17694	9128	10494	11658	876	39730	35467	30035	15568	8055	10682	12418	876	134	35659	34904	34652	31442	10398
877	32201	21097	17886	9203	10535	11593	877	39837	35470	30013	15613	8096	10863	12202	877	129	35323	34722	34784	31432	10464
878	32200	21373	17964	9134	10418	11463	878	39862	35577	29973	15575	8134	10658	12369	878	141	35579	35005	34832	31789	10408
879	32041	21410	18060	9178	10477	11567	879	39849	35631	30122	15693	7977	10637	12149	879	141	35227	34592	34738	31466	10477
880	32260	21533	18112	9053	10335	11527	880	39772	35298	30177	15616	7961	10731	12178	880	140	34954	34398	34497	31052	10491
881	32036	21561	18200	9140	10393	11540	881	39700	35370	30145	15673	7929	10593	12195	881	114	35072	34296	34434	31044	10414
882	32229	21622	18346	9077	10394	11584	882	40033	36052	30418	16250	8145	10737	12205	882	123	34995	34260	34390	31074	10365
883	32194	21675	18374	9066	10422	11535	883	39669	35673	30153	16152	8176	10896	12143	883	150	35043	34454	34310	30688	10453
884	32182	21883	18279	8988	10318	11344	884	39935	35554	30206	16230	8261	10860	12117	884	111	34850	33924	34171	30765	10343
885	31998	21838	18722	9083	10464	11457	885	39886	35756	30194	16253	8034	10796	12387	885	90	34331	33873	33917	30721	10355
886	32260	22083	18601	9107	10396	11384	886	39837	35806	30277	16356	8237	10818	12435	886	83	34644	33979	34078	30449	10327
887	32131	22080	18578	9055	10384	11424	887	39841	35585	30222	16376	8171	10822	12355	887	110	35407	34823	34753	31664	10418
888	32159	22151	18616	8935	10235	11363	888	39811	35459	30152	16423	8244	11018	12580	888	136	35690	34945	34791	31671	10399
889	32258	22349	18961	8979	10272	11221	889	39698	35816	30163	16731	8139	10718	12283	889	148	35318	34887	34678	31411	10439
890	32272	22242	18976	8929	10148	11151	890	39870	35509	30018	16577	8110	10877	12268	890	143	35072	34742	34430	31463	10376
891	31964	22635	19155	9000	10311	11734	891	39831	35259	29924	16536	8062	10495	12280	891	145	35483	34842	34700	31367	10369
892	32170	22623	19147	9069	10151	11179	892	39723	35222	29481	16397	7893	10614	12018	892	134	35026	34562	34406	31269	10498
893	32205	23169	19474	9166	10524	11675	893	39436	35113	29594	16450	7867	10582	11947	893	150	34963	34569	34542	31139	10389
894	32188	23036	19696	9331	10687	11600	894	39495	35201	29770	16596	7889	10506	11987	894	148	34881	34514	34284	31164	10430
895	32234	23304	19738	9244	10458	11602	895	39702	35328	29739	16710	7915	10566	12067	895	141	34639	34226	34381	31365	10385
896	32193	23387	19786	9223	10610	11676	896	39929	35730	29971	17236	8098	10806	12216	896	117	34654	34390	33964	30269	10276
897	32190	23362	19975	9233	10527	11634	897	39715	35651	30346	17308	8284	10910	12463	897	108	34656	33857	34055	30591	10412
898	32415	23616	20116	9231	10538	11585	898	39840	35687	30191	17410	8128	10944	12310	898	133	34405	33875	33986	30298	10408
899	32312	23508	19928	9228	10535	11556	899	40010	35785	30111	17554	8114	10803	12337	899	83	33512	33536	34624	30873	10260
900	32421	23653	19990	9165	10474	11653	900	39852	35573	29989	17315	8121	10599	12310	900	64	35476	34990	34990	30673	10421
901	32355	23789	20110	9199	10561	11593	901	39745	35617	29945	17577	8090	10634	12360	901	119	35190	34966	34860	31358	10449
902	32222	23776	20292	9296	10508	11605	902	39895	35597	30095	17851	8158	10851	12331	902	140	35374	34874	34582	31434	10391
903	32178	23849	20172	9271	10490	11602	903	39844	35748	29939	17763	8122	10654	12355	903	134	35075	34783	34631	31155	10383
904	32080	23979	20261	9187	10449	11484	904	40055	35573	30032	17801	8218	10935	12413	904	125	35146	34799	34453	31202	10430
905	32064	24190	20587	9278	10441	11501	905	39562	35365	29703	17719	8129	10808	12119	905	146	34914	34686	34421	31220	10420
906	32126	24208	20541	9144	10449	11359	906	39746	35521	29866	17643	8005	10594	11957	906	100	35076	34333	34478	30848	10319
907	32285	24190	20618	9116	10221	11327	907	39706	35405	29860	17650	7910	10402	12123	907	123	34926	34487	34288	30699	10413
908	32191	24346	20709	8985	10218	11226	908	39752	35276	29761	17896	8010	10637	12130	908	124	34539	34142	34192	30879	10297
909	32185	24631	20711	9104	10299	11256	909	39622	35607	29754	18248	8144	10913	12202	909	92	34225	33785	33970	30852	10323
910	32408	24531	20878	9119	10245	11229	910	39853	35636	30207	18428	8144	10794	12324	910	116	34368	33660	34072	30487	10329
911	32462	24808	20875	9332	10664	11682	911	39848	35791	30318	18423	8260	10830	12474	911	131	34116	34013	33981	30562	10288
912	32231	24876	21058	9381	10619	11720	912	40011	35913	30076	18452	8186	10786	12411	912	88	34164	33902	33820	30501	10342
913	32438	24980	21097	9294	10641	11785	913	39824	35431	30024	18597	8158	10759	12397	913	138	35091	34842	34735	31348	10404
914	32157	25183	21468	9454	10723	11793	914	39866	35758	29902	18499	8119	10788	12451	914	151	34991	34890	34859	31448	10285
915	32533	25125	21620	9437	10562	11773	915	39866	35520	29975	18839	8179	10863	12358	915	135	34952	34611	34578	31377	10369
916	32207	25239	21445	9371	10534	11654	916	39789	35531	29700	18328	8134	10659	12309	916	138	34836	34712	34592	31449	10373
917	32202	25153	21688	9259	10487	11536	917	39905	35591	29864	18642	8023	10870	12437	917	126	35047	34665	34472	31307	10415
918	31936	25385	21705	9349	10482	11526	918	39585	35408	29794	18703	8134	10752	12140	918	146	34797	34457	34641	30853	10328
919	32239	25593	21630	9441	10621	11579	919	39702	35720	29979	18687	7924	10672	12133	919	114	34825	34588	34215	31255	10304
920	32320	25438	21778	9299	10506	11549	920	39811	35597	29965	19000	8053	10616	12067	920	113	34695	34635	34205	31061	10314
921	32173	25395	21809	9329	10465	11440	921	39815	35459	29933	18711	7898	10340	12059	921	116	34571	34393	34141	30998	10310
922	32119	25564	22030	9345	10454	11508	922	39726	35751	30104	18858	8041	10599	12143	922	139	34030	33816	33905	30596	10281
923	32037	25801	22118	9449	10416	11499	923	39951	35633	30239	19247	8154	10779	12387	923	113	34260	34025	33912	30627	10274
924	32335	26009	22098	9321	10527	11487	924	39685	35741	30121	19304	8192	10688	12348	924	85	34266	33893	34030	30252	10310
925	32299	25925	21975	9313	10241	11408	925	39676	35630	30271	19448	8324	10671	12293	925	132	34029	33899	34090	30421	10347
926	32181	26168	22241	9275	10181	11237	926	39811	35618	30260	19618	8082	10834	12425	926	147	34846	34896	34565	31563	10383
927	32245	26042	22068	9298	10161	11353	927	39856	35634	30076	19657	8254	10900	12521	927	155	34765	34894	34657	31321	10297
928	32277	26341	22128	9342	10207	11328	928	39905	35721	30315	19749	8208	10768	12403	928	134	34974	34865	34615	31395	10409
929	31977	26334	22362	9292	10240	11292	929	40148	35652	30096	19655	8153	10831	12380	929	139	34683	34920	34741	31012	10320
930	32237	26504	22389	9296	10357	11359	930	39890	35543	30055	19677	8184	10699	12255	930	149	34856	34794	34638	31389	10396
931	32369	26700	22818	9491	10667	11813	931	39935	35721	29949	19819	8068	10702	12347	931	164	34600	34629	34338	31447	10273
932	32413	26756	22909	9596	10613	11706	932	39863	35792	29935	19613	8045	10623	12235	932	151	34473	34601	34555	31465	10331
933	32554	27088	22939	9655	10770	11560	933	39718	35478	29755	19797	7957	10581	12117	933	135	34473	34344	34465	31096	10326
934	32341	26989	22986	9455	10576	11714	934	39520	35538	30086	19907	8054	10684	12081	934	125	34583	34233	34296	30873	10300
935	32294	27039	22992	9559	10660	11682	935	39734	35742	30039	19833	8037	10715	12199	935	118	33963	33932	33962	30735	10214
936	32216	26840	22859	9407	10600	11674	936	39883	35844	30333	20448	8213	10805	12544	936	134	33922	33559	33827	30569	10227
937	31922	26873	23193	9577	10571	11640	937	39659	35910	30112	20341	8273	10811	12398	937	136	34114	34005	33948	30534	10295
938	32184	27021	22907	9498	10564	11525	938	39596	35647	30140	20273	8322	10867	12490	938	86	34565	34881	34707	30878	10324
939	32186	27238	23098	9516	10564	11539	939	40048	35716	30157	20273	8167	10792	12460	939	164	34637	34963	34697	31637	10277
940	32125	27154	23170	9512	10481	11503	940	39703	35581	29910	20339	8182	10739	12350	940	123	34876	34561	34385	31320	10238
941	32304	27289	23395	9576	10387	11566	941	39916	35800	30141	20650	8154	10962	12595	941	155	34515	34436	34463	31379	10262
942	32314	27504	23422	9542	10641	11694	942	39325	35609	30019	20572	8100	10662	12359	942	117	34661	34674	34868	31474	10360
943	32337	27527	23402	9514	10591	11653	943	39882	35582	29974	20577	8150	10747	12313	943	147	34417	34566	34600	31388	10326
944	32379	27523	23374	9439	10425	11331	944	39621	35658	30369	20654	8116	10735	12171	944	103	34546	34461	34156	31411	10315
945	32403	27629	23496	9395	10375	11426	945	39525	35740	30103	20501	8160	10549	12105	945	125	34481	34166	34311	31250	10268
946	32072	27639	23410	9367	10278	11351	946	39723	35657	30055	20347	8115	10618	12214	946	127	34511	34212	34095	31147	10278
947	32263	27669	23384	9434	10256	11321	947	39782	35755	29810	20442	8054	10619	12044	947	102	33891	33847	34007	30996	10286
948	32070	27565	23216	9396	10283	11282	948	39894	35801	29828	20376	7973	10553	12172	948	128	33894	33985	34222	30831	10260
949	32077	27913	23343	9683	10569	11625	949	39721	35970	30098	21190	8315	10986	12401	949	109	33655	33971	34216	30769	10371
950	32285	28162	23872	9771	10689	11690	950	39812	35887	30375	21053	8257	10707	12413	950	128	34847	35121	35087	30836	10391
951	32063	28076	23958	9741	10664	11740	951	39838	35819	30434	21274	8228	10858	12547	951	113	34479	34757	34661	31432	10346
952	32278	28135	23940	9758	10596	11573	952	39333	35457	29942	21179	8198	10875	12362	952	146	34875	34946	34820	31871	10270
953	32393	28225	23984	9736	10659	11609	953	39682	35543	30171	21113	8240	10753	12365	953	144	34656	34615	34708	31570	10392
954	32531	28388	23958	9687	10648	11769	954	39767	35692	30158	21249	8301	10887	12296	954	121	34339	34637	34702	31513	10311
955	32042	28199	23782	9668	10657	11664	955	39633	35691	29948	21266	8181	10872	12305	955	122	34645	34492	34512	31369	10298
956	32278	28495	24072	9697	10587	11650	956	39596	35925	30085	21164	8129	10693	12345	956	118	34537	34866	34671	31495	10357
957	31985	28198	24193	9825	10620	11752	957	40129	35568	29886	21390	8174	10892	12477	957	136	34363	34398	34429	31302	10344
958	32228	28385	23969	9825	10659	11744	958	39728	35629	30086	21374	8196	10706	12361	958	138	34420	34332	34426	31189	10255
959	32287	28614	23916	9803	10664	11677	959	39874	35649	30175	21232	7982	10479	12215	959	126	34395	34379	34447	31113	10363
960	32202	28472	23810	9744	10553	11653	960	39769	35523	29819	20940	7949	10662	12220	960	117	34053	34266	34222	30915	10324
961	32256	28715	24070	9728	10532	11471	961	39526	35381	30046	21469	7974	10555	12016	961	114	33655	33751	33739	30637	10166
962	32062	28565	24052	9799	10556	11619	962	39723	35911	29843	21617	8339	10920	12211	962	112	33808	33809	34083	30835	10215
963	32384	28675	24026	9736	10474	11368	963	39680	35509	30030	21644	8194	10870	12393	963	131	34391	35084	34843	30939	10243
964	32083	28729	24112	9810	10342	11406	964	39629	35537	30071	21787	8186	10718	12271	964	143	34344	34618	34790	31483	10184
965	32071	28613	24072	9720	10459	11364	965	39700	35630	30111	21717	8152	10704	12356	965	155	34372	34548	34478	31730	10266
966	32286	28805	24282	9744	10416	11484	966	39462	35618	29726	21561	8138	10683	12319	966	158	34165	34802	34829	31513	10291
967	32258	29196	24217	9716	10303	11306	967	39687	35589	29979	21573	8114	10735	12148	967	148	34355	34716	34697	31409	10256
968	32220	29003	24439	9933	10638	11698	968	39669	35542	29928	21603	8309	10761	12289	968	161	34441	34590	34715	31480	10344
969	32523	29021	24411	9947	10659	11688	969	39832	35509	30255	21745	8280	10973	12359	969	114	34382	34277	34710	31284	10308
970	32181	29018	24429	10030	10714	11715	970	39688	35692	30274	21733	8186	10684	12226	970	148	33936	34397	34632	31333	10247
971	32217	29059	24589	10081	10647	11763	971	39805	35569	30389	22123	8210	10709	12304	971	152	34183	34238	34341	31195	10278
972	32251	29245	24594	9980	10553	11699	972	39973	35631	30223	21729	8146	10672	12216	972	134	34263	34288	34467	30939	10283
973	32335	29246	24768	10138	10670	11729	973	40045	35811	29979	21760	8165	10618	12356	973	110	33943	34108	34340	30850	10245
974	32427	29381	24682	10064	10610	11755	974	39673	35593	30115	21665	8051	10543	12144	974	114	33932	34181	33972	31026	10227
975	32139	29068	24494	10016	10571	11509	975	39629	35975	30101	21765	8300	10735	12258	975	100	33670	34053	34112	30913	10215
976	32451	29175	24567	10119	10543	11589	976	39756	35606	30391	22465	8335	10870	12497	976	121	34622	34822	34926	31650	10246
977	32280	29285	24536	10058	10652	11664	977	39798	35773	30692	22594	8371	10791	12327	977	121	34471	34952	34642	31493	10250
978	32228	29185	24554	10069	10412	11644	978	39520	35730	30090	22220	8355	10778	12448	978	163	34554	34882	34822	31569	10282
979	32077	29183	24431	10090	10569	11708	979	39603	35615	30031	22197	8288	10989	12445	979	129	34584	34833	34822	31739	10311
980	32100	29077	24355	10229	10647	11595	980	39468	35761	30152	22008	8221	10936	12288	980	149	34115	34299	34386	31358	10337
981	32223	29291	24263	9996	10514	11383	981	39645	35700	29933	22155	8304	10750	12335	981	148	33916	34398	34238	31290	10251
982	32255	29189	24304	9948	10388	11340	982	39652	35793	30061	22188	8398	10865	12281	982	170	33836	34469	34243	31352	10304
