# Supplementary material for: Programmable synthetic cell networks regulated by tuneable reaction rates
Source: Nat Commun. 2022 Jul 6;13:3885. doi: 10.1038/s41467-022-31471-5 (PMC9259615; doi:10.1038/s41467-022-31471-5)
Supplement: Supplementary file 4 — Source Data [file 41467_2022_31471_MOESM4_ESM.zip › source data/Fig. S2a_source data.xlsx]

## Sheet: Fig. S2a
Experimental Data
Fluorescence of Bulk proteinosome (RFU)	Fluorescence of microfluidics proteinosome (RFU)
12378.8	12988		Bulk Proteionsome Fitting Curve:
7836.04	14572.6		f(x) = (x*σ*(2*pi)^0.5)^(-1)*exp(-(log(x)-µ)^2/(2*σ^2))
18885.6	12463		Coefficients (with 95% confidence bounds):
18885.6	11301.4		µ = 9.35929 [9.30749, 9.41108]
8352.4	15498.2		σ = 0.22201 [0.190925, 0.265279]
12814	22133.7
12814	14292		Covariance
7786.89	16288.5		0.000675184	-8.74469e-18
13053.9	20867		-8.74469e-18	0.000344674
11366.3	13110.5
14632.6	18004.3
12483.8	16226.6
13956.9	12431.7
10506.7	13881.3		Microfluidics Proteionsome Fitting Curve:
14303.1	16163.1		f(x) = (σ*(2*pi)^0.5)^(-1)*exp(-(x-µ)^2/(2*σ^2))
14303.1	14199.2		Coefficients (with 95% confidence bounds):
10653.8	15489.8		µ = 14936.2 [14223.4, 15649]
13067.3	16194.8		σ = 3943.41 [3499.74, 4516.92]
13067.3	16121.1
11346.5	14294		Covariance
12359.7	13002.3		129587	6.82323e-11
14091.6	17248.2		6.82323e-11	65613.8
14040.4	15284.7
12356	21874.3
12356	15395.9
11182.1	20702.8
12217.7	9363.16
9625.89	22339.9
11320.2	12595.7
19462.4	12654.5
9778.98	17159.9
8986.48	18251.4
12787.4	13140.5
15157.6	16049.1
8726.5	24504.1
8469.43	10654.9
9987.88	12232.4
10268.1	12296.6
9045.91	17941.6
14785.6	19937.9
14308.2	14224.7
8643.18	16228.9
12994.1	14915.1
10563.5	16351.6
19041.4	12219.8
9761.15	14539.9
11529.7	16689.2
17722	14769.9
10323.4	15247
9672.25	15567.6
11022.7	15524.4
9379.17	14545.9
9796.73	18959.1
9339.77	16327.5
8742.87	19000.7
11972.8	19511
9224.95	19172.4
8884.6	18452.7
14537.4	21274.8
8299.45	23492.9
9265.4	18772.3
9742.26	17400.1
8732.48	14582.3
12220.6	16081.5
11142.5	9815.14
12357.4	24247.9
14313.8	20556.3
13051.1	12001.9
9700.83	8846.34
14192.3	20496.8
12739.8	12091.8
12325.5	8777.71
13483.9	12108.2
	9697.71
	10817.8
	7986.2
	10168.3
	11534.3
	9229.38
	10721.1
	13847.7
	16430.3
	13857.6
	14959.8
	11282.3
	9452.27
	10873.8
	15812.1
	19095.7
	16897.8
	16779.5
	14795.4
	12522.4
	8809.02
	18147.2
	9185.42
	11997.7
	12132.7
	10088.8
	14903.7
	12122.5
	23745.8
	8868.39
	11062.8
	20851.8
	17906.3
	11371.9
	11311.4
	19901.6
	14518.5
	8854.21
	11460
	15930.6
	24423.6
	14364.5
	14068.2
	8702.83
	15811.9
	12592.6
	10498.6
