# Supplementary material for: Programmable synthetic cell networks regulated by tuneable reaction rates
Source: Nat Commun. 2022 Jul 6;13:3885. doi: 10.1038/s41467-022-31471-5 (PMC9259615; doi:10.1038/s41467-022-31471-5)
Supplement: Supplementary file 4 — Source Data [file 41467_2022_31471_MOESM4_ESM.zip › source data/Fig. S7_source data.xlsx]

## Sheet: Fig S7
S2 DNA concentration (µM)	Fluorescence (RFU)	STD Fluorescence (RFU)
2	11237.6	1012.43
1	5969.33	424.541
0.5	3536.83	303.013
0.25	2506.08	186.46
0.125	2115	128.872
0.0625	1214.75	39.0504
0	1394.67	20.1464
Source data
Time (s)	59.701	119.698	179.697	239.699	299.699	359.7	419.697	479.698	539.695	599.695	659.693	719.692
S2 DNA concentration (µM)	Fluorescence (RFU)
5	16134	15426	14952	14567	14113	13808	13551	13429	13132	13127	13031	13046
2	13140	12672	12243	11707	11376	11195	10757	10638	10512	10318	10184	10109
1	6870	6672	6296	6018	5823	5822	5824	5788	5694	5664	5577	5584
0.5	4151	4034	3802	3636	3508	3382	3357	3337	3297	3304	3316	3318
0.25	2870	2796	2717	2555	2485	2410	2395	2411	2348	2345	2358	2383
0.125	2350	2299	2271	2170	2100	2099	2076	2022	2022	2000	1995	1976
0.0625	1289	1270	1256	1223	1202	1200	1228	1192	1165	1178	1187	1187
0	1435	1420	1392	1409	1383	1399	1395	1380	1366	1403	1384	1370
