# Supplementary material for: Programmable synthetic cell networks regulated by tuneable reaction rates
Source: Nat Commun. 2022 Jul 6;13:3885. doi: 10.1038/s41467-022-31471-5 (PMC9259615; doi:10.1038/s41467-022-31471-5)
Supplement: Supplementary file 4 — Source Data [file 41467_2022_31471_MOESM4_ESM.zip › source data/Fig. S4d_source data.xlsx]

## Sheet: Fig S4d
Time (s)	Fluorescence (RFU)	Fluorescence in residual plot (RFU)	Fitting Fluorescence (RFU)
0	1.00073	0.000726521	1
0.208	1.0117	0.0116981	1
0.415	1.01377	0.0137741	1
0.623	1.00946	0.00946324	1
0.831	1.01069	0.0106906	1
1.038	1.01317	0.0131708	1
1.246	1.00376	0.00376029	1
1.454	1.00957	0.00956693	1
1.661	1.01339	0.0133924	1
1.869	1.01492	0.0149173	1
2.077	1.00182	0.00182273	1
2.284	1.02173	0.0217333	1
2.492	0.999627	-0.000372984	1
2.7	1.01504	0.0150402	1
2.907	1.00936	0.00935659	1
3.115	1.01319	0.0131904	1
3.323	1.02225	0.0222523	1
3.53	1.00596	0.00595967	1
3.738	1.01234	0.0123423	1
3.946	1.00232	0.00232471	1
4.153	1.0058	0.00580375	1
4.361	1.01854	0.0185355	1
4.569	1.0092	0.00919517	1
4.776	1.00905	0.00904862	1
4.984	1.00811	0.00811006	1
5.192	1.01031	0.0103102	1
5.399	1.00388	0.00387632	1
5.607	1.01974	0.019738	1
5.815	1.00277	0.00276939	1
6.022	1.02037	0.0203656	1
6.23	1.0087	0.00870385	1
6.438	1.01153	0.011535	1
6.645	1.01026	0.0102637	1
6.853	1.01895	0.0189495	1
7.061	1.01122	0.0112171	1
7.268	1.03047	0.0304677	1
7.476	1.01093	0.0109305	1
7.683	1.00806	0.00805942	1
7.891	1.02017	0.0201707	1
8.099	1.00401	0.00401471	1
8.306	1.0121	0.0120961	1
8.514	1.00979	0.00979172	1
8.722	1.01039	0.0103875	1
8.929	1.00883	0.00882849	1
9.137	1.01589	0.0158878	1
9.345	1.00184	0.00184474	1
9.552	1.01055	0.0105494	1
9.76	1.00544	0.00543789	1
9.968	1.00872	0.00871908	1
10.175	1.00963	0.00963439	1
10.383	0.459949	-0.00113932	0.461088
10.591	0.466974	-0.00702619	0.474
10.798	0.489522	0.00301357	0.486509
11.006	0.496897	-0.00184837	0.498745
11.214	0.506477	-0.00417907	0.510656
11.421	0.531014	0.00881827	0.522196
11.629	0.53809	0.00460607	0.533484
11.837	0.545628	0.0011568	0.544472
12.044	0.556596	0.00147983	0.555117
12.252	0.572337	0.00680742	0.56553
12.46	0.571952	-0.00371375	0.575666
12.667	0.593363	0.00787669	0.585486
12.875	0.598628	0.00353663	0.595092
13.083	0.604284	-0.000157856	0.604442
13.29	0.616925	0.00342389	0.613501
13.498	0.62602	0.00365735	0.622363
13.706	0.636411	0.00542217	0.630988
13.913	0.643554	0.00420877	0.639345
14.121	0.65954	0.0120208	0.64752
14.329	0.663306	0.00782868	0.655477
14.536	0.675829	0.0126435	0.663186
14.744	0.674249	0.0035224	0.670727
14.952	0.688934	0.0108664	0.678067
15.159	0.693395	0.00821626	0.685179
15.367	0.704077	0.0119416	0.692135
15.575	0.706168	0.00726151	0.698907
15.782	0.703704	-0.00176326	0.705467
15.99	0.712537	0.000653071	0.711884
16.198	0.72175	0.00361857	0.718131
16.405	0.728548	0.00436481	0.724183
16.613	0.72507	-0.00503226	0.730103
16.821	0.735124	-0.000741131	0.735865
17.028	0.746184	0.00473644	0.741448
17.236	0.742985	-0.00392401	0.746909
17.444	0.747799	-0.00442537	0.752225
17.651	0.764388	0.00701326	0.757375
17.859	0.767524	0.00511108	0.762413
18.067	0.762324	-0.00499203	0.767316
18.274	0.788408	0.0163409	0.772067
18.482	0.782161	0.00544629	0.776715
18.69	0.797094	0.0158553	0.781238
18.897	0.786493	0.000872264	0.785621
19.105	0.795294	0.00538642	0.789908
19.313	0.806984	0.0129024	0.794081
19.52	0.812624	0.0145002	0.798124
19.728	0.802686	0.000607388	0.802079
19.936	0.812352	0.00642319	0.805929
20.143	0.821846	0.0121875	0.809658
20.351	0.810423	-0.0028831	0.813306
20.559	0.822072	0.00521396	0.816858
20.766	0.822021	0.00172316	0.820298
20.974	0.8306	0.00693627	0.823664
21.182	0.834771	0.00783086	0.82694
21.389	0.827504	-0.0026092	0.830114
21.597	0.829602	-0.00361575	0.833218
21.805	0.838046	0.00180605	0.83624
22.012	0.837661	-0.00150665	0.839168
22.22	0.839534	-0.0024979	0.842032
22.428	0.836324	-0.00849637	0.84482
22.635	0.846296	-0.00122435	0.847521
22.843	0.851467	0.00130377	0.850163
23.05	0.853173	0.000450953	0.852722
23.258	0.847995	-0.00723117	0.855226
23.466	0.855493	-0.00217038	0.857663
23.673	0.857372	-0.0026528	0.860025
23.881	0.867916	0.00558207	0.862334
24.089	0.87196	0.00737745	0.864583
24.296	0.870776	0.00401541	0.866761
24.504	0.86133	-0.00756151	0.868891
24.712	0.867838	-0.00312764	0.870966
24.919	0.866776	-0.00619916	0.872975
25.127	0.870059	-0.00488132	0.87494
25.335	0.863223	-0.0136307	0.876854
25.542	0.879783	0.00107613	0.878707
25.75	0.880019	-0.000501913	0.88052
25.958	0.880649	-0.00163604	0.882285
26.165	0.886923	0.00292791	0.883995
26.373	0.882794	-0.00287365	0.885668
26.581	0.890372	0.00307529	0.887296
26.788	0.883781	-0.00509279	0.888874
26.996	0.880678	-0.00973899	0.890417
27.204	0.884233	-0.00768536	0.891919
27.411	0.886258	-0.00711619	0.893374
27.619	0.886526	-0.00827123	0.894797
27.827	0.879716	-0.016467	0.896183
28.034	0.898534	0.00100869	0.897525
28.242	0.896842	-0.00199586	0.898838
28.45	0.899949	-0.000167592	0.900116
28.657	0.890503	-0.0108514	0.901355
28.865	0.892927	-0.00963915	0.902566
29.073	0.890103	-0.0136422	0.903745
29.28	0.901544	-0.00334387	0.904887
29.488	0.898755	-0.00725033	0.906005
29.696	0.907411	0.00031829	0.907093
29.903	0.894869	-0.0132774	0.908146
30.111	0.908199	-0.000978648	0.909177
30.319	0.901916	-0.00826489	0.910181
30.526	0.911952	0.000798822	0.911153
30.734	0.894862	-0.0172415	0.912104
30.942	0.90906	-0.00396969	0.913029
31.149	0.903926	-0.0100002	0.913926
31.357	0.901271	-0.0135327	0.914803
31.565	0.916541	0.00088412	0.915657
31.772	0.908436	-0.0080481	0.916484
31.98	0.915441	-0.0018524	0.917294
32.188	0.911898	-0.00618296	0.918081
32.395	0.909407	-0.00943784	0.918844
32.603	0.907907	-0.0116843	0.919591
32.811	0.911915	-0.00840243	0.920318
33.018	0.915725	-0.00529666	0.921022
33.226	0.912525	-0.00918489	0.92171
33.434	0.911445	-0.0109359	0.922381
33.641	0.922268	-0.000761876	0.92303
33.849	0.917396	-0.00626896	0.923665
34.057	0.920973	-0.00331089	0.924284
34.264	0.92005	-0.00483286	0.924883
34.472	0.912222	-0.0132471	0.925469
34.68	0.932811	0.0067715	0.926039
34.887	0.91869	-0.00790156	0.926592
35.095	0.936949	0.00981649	0.927132
35.303	0.91863	-0.00902824	0.927659
35.51	0.923854	-0.00431487	0.928168
35.718	0.91311	-0.0155571	0.928667
35.926	0.918857	-0.0102955	0.929153
36.133	0.924061	-0.0055622	0.929623
36.341	0.927386	-0.0026966	0.930083
36.549	0.927968	-0.00256278	0.930531
36.756	0.933584	0.00261943	0.930965
36.964	0.927597	-0.00379177	0.931389
37.172	0.927444	-0.00435799	0.931802
37.379	0.924045	-0.00815718	0.932202
37.587	0.933521	0.000926691	0.932594
37.795	0.920867	-0.0121078	0.932975
38.002	0.91867	-0.0146739	0.933344
38.21	0.924454	-0.00925097	0.933705
38.417	0.930185	-0.00387	0.934055
38.625	0.922326	-0.0120714	0.934397
38.833	0.925481	-0.00924979	0.934731
39.04	0.932887	-0.00216643	0.935053
39.248	0.934666	-0.000702576	0.935369
39.456	0.933891	-0.00178527	0.935676
39.663	0.920814	-0.0151603	0.935974
39.871	0.923985	-0.01228	0.936265
40.079	0.942075	0.00552587	0.936549
40.286	0.925213	-0.0116106	0.936824
40.494	0.936424	-0.0006685	0.937092
40.702	0.923118	-0.0142356	0.937354
40.909	0.935206	-0.00240148	0.937607
41.117	0.931081	-0.00677383	0.937855
41.325	0.92828	-0.0098161	0.938096
41.532	0.93926	0.000929949	0.93833
41.74	0.931896	-0.0066623	0.938559
41.948	0.947085	0.00830383	0.938781
42.155	0.937962	-0.00103482	0.938997
42.363	0.942801	0.00359329	0.939208
42.571	0.935398	-0.00401512	0.939413
42.778	0.944489	0.0048766	0.939612
42.986	0.932807	-0.00699936	0.939807
43.194	0.924551	-0.0154451	0.939996
43.401	0.92861	-0.0115698	0.940179
43.609	0.935457	-0.00490156	0.940359
43.817	0.941939	0.00140493	0.940534
44.024	0.936105	-0.00459766	0.940703
44.232	0.939778	-0.0010903	0.940869
44.44	0.943043	0.00201291	0.94103
44.647	0.940848	-0.000338106	0.941186
44.855	0.941491	0.000152775	0.941339
45.063	0.932251	-0.00923674	0.941487
45.27	0.943	0.00136899	0.941631
45.478	0.933011	-0.00876152	0.941772
45.686	0.946774	0.00486407	0.941909
45.893	0.931588	-0.0104546	0.942042
46.101	0.934203	-0.00796936	0.942172
46.309	0.934143	-0.00815609	0.942299
46.516	0.931725	-0.0106967	0.942421
46.724	0.945393	0.00285159	0.942541
46.932	0.947844	0.00518565	0.942658
47.139	0.942942	0.000170901	0.942771
47.347	0.940503	-0.00237926	0.942882
47.555	0.942864	-0.000125234	0.942989
47.762	0.940837	-0.00225667	0.943094
47.97	0.940893	-0.00230261	0.943196
48.178	0.934196	-0.00909882	0.943295
48.385	0.94835	0.00495835	0.943391
48.593	0.937062	-0.00642348	0.943485
48.801	0.941409	-0.00216824	0.943577
49.008	0.945656	0.00199002	0.943666
49.216	0.944636	0.000883576	0.943753
49.424	0.943899	6.22015e-05	0.943837
49.631	0.951737	0.00781739	0.943919
49.839	0.941911	-0.00208856	0.943999
50.047	0.941771	-0.00230584	0.944077
50.254	0.937037	-0.00711588	0.944153
50.462	0.944076	-0.000150428	0.944227
50.67	0.934416	-0.00988295	0.944299
50.877	0.946414	0.00204543	0.944368
51.085	0.938609	-0.00582797	0.944436
51.293	0.938998	-0.00550455	0.944503
51.5	0.950674	0.00610655	0.944567
51.708	0.938935	-0.00569509	0.94463
51.916	0.951597	0.00690567	0.944691
52.123	0.951431	0.00668046	0.944751
52.331	0.943437	-0.00137191	0.944809
52.539	0.944144	-0.000721056	0.944865
52.746	0.939259	-0.00566062	0.94492
52.954	0.944607	-0.000366144	0.944973
53.162	0.944667	-0.000358385	0.945025
53.369	0.947414	0.00233837	0.945076
53.577	0.940094	-0.00503085	0.945125
53.784	0.939877	-0.00529596	0.945173
53.992	0.948445	0.00322525	0.94522
54.2	0.956358	0.0110932	0.945265
54.407	0.957037	0.0117278	0.945309
54.615	0.93523	-0.010123	0.945353
54.823	0.946222	0.000827158	0.945395
55.03	0.944792	-0.000642895	0.945435
55.238	0.949303	0.00382768	0.945475
55.446	0.956835	0.0113208	0.945514
55.653	0.945785	0.000233093	0.945551
55.861	0.950835	0.00524642	0.945588
56.069	0.946568	0.00094445	0.945624
56.276	0.951839	0.00618052	0.945659
56.484	0.948171	0.00247834	0.945692
56.692	0.940908	-0.00481701	0.945725
56.899	0.943906	-0.00185172	0.945757
57.107	0.943573	-0.00221602	0.945789
57.315	0.954977	0.00915801	0.945819
57.522	0.946133	0.000284784	0.945849
57.73	0.942271	-0.00360605	0.945877
57.938	0.937106	-0.00879942	0.945905
58.145	0.953307	0.00737426	0.945933
58.353	0.94367	-0.00228881	0.945959
58.561	0.943971	-0.00201435	0.945985
58.768	0.956276	0.0102658	0.94601
58.976	0.938147	-0.00788728	0.946035
59.184	0.93771	-0.00834827	0.946059
59.391	0.958639	0.0125577	0.946082
59.599	0.948871	0.00276671	0.946104
59.807	0.948968	0.00284122	0.946126
60.014	0.955852	0.00970433	0.946148
