# Supplementary material for: Programmable synthetic cell networks regulated by tuneable reaction rates
Source: Nat Commun. 2022 Jul 6;13:3885. doi: 10.1038/s41467-022-31471-5 (PMC9259615; doi:10.1038/s41467-022-31471-5)
Supplement: Supplementary file 4 — Source Data [file 41467_2022_31471_MOESM4_ESM.zip › source data/Fig. 4b(ii)_source data.xlsx]

## Sheet: 4b(ii)
	Fluorescence(RFU)
Time(min)	0.20 nM Mean	0.20 nM STD	0.41 nM Mean	0.41 nM STD	0.81 nM Mean	0.81 nM STD	1.63 nM Mean	1.63 nM STD
0	5.85237	6.9103	2.09139	8.49011	1.5493	4.09517	1.74054	9.00274
3	10.4583	7.36662	12.3671	7.20629	5.92469	5.59447	3.56984	5.99137
6	7.66263	6.37199	11.4962	7.88472	6.5128	6.52614	9.27484	6.21615
9	5.97524	5.28545	12.6306	7.64318	8.47089	7.29425	26.5773	7.89487
12	6.76035	5.32119	15.8596	9.88931	12.9588	7.29031	57.4383	8.63561
15	4.89633	4.86375	16.4737	8.70167	18.818	8.2066	95.4286	13.0612
18	5.24543	5.06034	24.0757	9.9186	34.6698	9.42316	149.208	19.4219
21	9.55356	5.31705	29.1879	9.97957	56.9421	11.8582	208.984	27.9025
24	11.2979	5.64581	35.5446	12.0962	87.9093	16.131	260.664	35.6773
27	11.3105	5.41078	39.6146	12.1786	122.552	22.7939	299.934	41.8493
30	12.2113	5.95695	49.4597	13.7278	158.469	29.2374	334.335	47.3895
33	15.7454	6.50199	55.8175	13.8958	201.843	34.4841	362.683	51.4299
36	18.389	6.93905	68.7016	16.9326	244.886	42.259	384.455	54.7827
39	23.5895	7.80031	83.6705	18.2161	289.469	46.8548	415.208	59.6179
42	27.4715	8.14445	101.478	20.2473	324.917	49.1645	425.265	61.8358
45	28.359	8.68812	109.049	21.2146	350.239	55.9298	443.011	63.8509
48	37.3479	9.88035	136.45	25.6913	368.888	59.4847	453.596	66.492
51	40.5471	10.8774	151.551	27.8911	392.066	60.3131	460.568	66.9534
54	44.3104	10.4575	163.363	30.894	398.322	62.7262	466.411	67.8299
57	47.3296	10.3331	180.83	33.7767	413.786	65.6211	474.057	69.8246
60	55.5027	12.2859	194.55	36.2209	428.53	67.1079	481.6	70.4442
63	59.6669	12.4758	215.229	38.9952	438.131	68.0485	485.464	71.4971
66	67.9904	13.0539	233.993	41.8107	446.847	70.561	490.753	72.3619
69	72.7119	13.9366	247.196	43.5662	463.856	72.2941	498.594	74.9065
72	82.5586	14.8994	269.896	47.2397	470.348	71.9984	504.295	75.293
75	88.32	15.997	282.706	48.8902	459.533	76.4793	507.845	74.9112
78	94.0001	17.0986	298.372	52.2085	483.794	77.9409	520.853	77.808
81	95.8685	18.4112	307.845	53.7054	483.001	77.4027	517.47	76.6526
84	111.117	20.3098	322.96	55.4577	500.54	78.0746	518.252	80.3721
87	122.254	20.8281	337.821	58.86	505.278	79.7687	531.878	78.5913
90	132.979	21.5943	344.627	59.8236	516.971	80.7421	537.15	79.687
93	137.122	23.5488	354.19	61.1578	524.665	80.2937	542.504	79.5891
96	150.749	24.8688	366.837	63.2648	525.753	81.1276	541.86	80.3004
99	159.051	26.6938	372.386	63.9925	530.191	82.9047	543.096	80.9006
102	172.211	28.1414	390.058	66.6479	553.083	84.8948	560.804	82.7801
105	188.367	30.3612	408.34	70.1184	552.693	83.0582	560.63	83.2719
108	196.736	31.7165	405.556	70.0967	553.401	83.5564	560.019	82.2246
111	199.262	31.9782	409.568	70.2875	554.717	84.7136	564.105	83.1367
114	204.059	32.9982	414.635	71.1555	558.398	84.8089	564.171	84.5222
117	222.598	35.6677	425.949	72.8911	566.845	86.6302	564.287	86.7937
120	229.523	36.6646	433.16	74.3369	571.438	87.6067	579.045	85.3617
123	242.248	38.7074	448.197	75.4757	580.557	87.3344	579.885	86.7292
126	253.621	40.5099	451.569	76.1839	587.422	88.5057	588.789	86.8403
129	264.067	41.5066	462.858	79.4475	593.65	91.13	596.835	87.6046
132	278.651	43.6038	461.754	79.3809	598.904	88.9315	596.425	87.4915
135	284.126	43.8411	473.94	80.6641	604.154	90.8998	595.885	88.7844
138	291.259	44.6407	460.261	77.1247	608.385	89.8368	602.699	89.2818
141	297.892	47.0444	468.84	78.8237	606.571	92.1642	601.135	88.0913
144	307.404	48.8912	475.134	81.5923	612.677	91.0363	602.321	89.1323
147	307.981	49.0406	466.02	79.8022	621.91	91.8217	602.327	90.5607
150	323.475	52.3217	492.404	87.1203	641.906	93.3397	618.562	90.3344

## Sheet: 0.2 nM
	Fluorescence (RFU)
Time(min)	proteinosome1	proteinosome2	proteinosome3	proteinosome4	proteinosome5	proteinosome6	proteinosome7	proteinosome8	proteinosome9	proteinosome10	proteinosome11	proteinosome12	proteinosome13	proteinosome14	proteinosome15	proteinosome16	proteinosome17	proteinosome18	proteinosome19	proteinosome20	proteinosome21	proteinosome22	proteinosome23	proteinosome24	proteinosome25	proteinosome26	proteinosome27	proteinosome28	proteinosome29	proteinosome30	proteinosome31	proteinosome32	proteinosome33	proteinosome34	proteinosome35	proteinosome36	proteinosome37	proteinosome38	proteinosome39	proteinosome40	proteinosome41	proteinosome42	proteinosome43	proteinosome44	proteinosome45	proteinosome46	proteinosome47	proteinosome48	proteinosome49
0	8.907	13.172	2.161	2.721	9.593	12.417	0	5.15	35.318	2.048	0	7.663	2.712	4.772	8.985	13.705	0	0	6.945	3.263	4.429	0.611	0	1.737	5.045	0	0	15.054	8.555	1.043	0	24.076	18.651	0	0	0	11.271	0	0	3.048	0	4.842	2.643	5.021	10.366	1.973	2.212	7.314	5.902
3	8.226	9.819	7.393	8.758	14.466	12.859	41.845	15.723	30.555	7.704	10.184	5.472	12.841	11.78	10.352	0	0.91	20.454	6.97	8.607	7.311	1.104	11.101	20.556	2.441	8.58	5.364	13.892	12.111	0.654	6.456	26.631	18.243	7.948	7.744	12.498	6.857	1.513	9.68	6.367	10.035	8.167	2.899	8.644	10.339	5.081	8.849	10.931	10.369
6	10.363	9.176	4.19	7.843	0	0.797	5.5	11.112	28.798	10.656	10.483	4.456	3.265	14.614	6.661	14.451	0.976	22.562	5.3	4.483	1.963	0	10.138	1.483	5.543	13.196	6.933	10.121	9.528	2.531	6.324	24.689	14.96	6.329	10.243	12.525	14.992	5.47	10.075	2.372	5.681	0	0	14.565	9.244	0.642	0	7.855	4.727
9	1.766	1.104	2.988	0	9.64	4.417	4.123	7.823	23.457	0	11.402	0.773	2.901	6.789	0	8.369	8.434	12.685	6.701	0	4.4	7.333	4.782	2.009	0.514	3.107	3.215	4.912	14.451	0	6.657	27.715	9.5	5.763	5.63	8.716	10.692	2.538	10.435	0	7.116	4.202	7.046	10.764	5.28	0	5.476	3.859	4.179
12	4.035	12.104	1.369	5.097	12.249	10.12	1.807	3.684	23.636	2.083	10.477	7.464	0.538	0	5.882	11.18	3.036	19.008	2.066	5.719	8.844	11.618	3.151	0	0	9.894	5.445	8.067	9.132	8.763	6.969	14.664	10.927	0.404	9.488	2.284	0	8.889	7.014	0.975	14.014	12.36	8.496	10.597	3.407	1.824	8.43	0	9.163
15	0	5.67	0	2.649	12.995	0	3.472	0	12.977	5.528	8.069	0	2.538	7.386	2.97	13.5	3.621	15.369	0.975	7.128	2.466	1.403	3.894	3.077	3.413	15.681	2.134	1.554	0	0.778	8.939	22.782	0	1.907	7.032	8.672	11.94	7.41	4.721	0.29	3.817	4.676	3.589	0	5.697	1.683	8.217	3.209	0.389
18	1.81	0	2.887	6.63	13.408	6.234	1.236	9.573	11.116	0.744	4.552	5.163	0	5.351	5.279	7.615	7.814	26	0	0.36	0	4.743	5.844	7.086	0.927	7.249	6.201	7.479	3.562	1.436	13.433	2.958	14.118	9.144	9.835	14.197	0.398	0.863	9.83	0.087	2.341	6.983	2.193	10.131	0	1.498	5.725	0.52	0
21	3.775	8.683	11.786	8.424	16.005	3.984	3.382	12.556	11.121	2.977	11.753	9.232	7.235	15.254	8.735	17.377	14.259	28.008	6.691	12.765	4.14	4.576	5.175	2.823	12.554	11.19	7.976	9.898	12.215	10.981	9.668	5.101	16.25	4.884	12.453	12.612	14.789	5.308	20.891	8.333	18.626	7.693	10.31	12.141	10.108	4.932	4.647	4.964	7.661
24	4.42	11.543	5.238	9.455	15.503	10.776	7.099	10.889	3.04	7.387	20.914	7.041	5.628	19.421	3.992	17.312	11.211	23.777	10.026	11.796	11.044	6.153	8.5	13.414	12.61	20.61	12.622	15.554	24.361	9.228	20.581	7.278	14.539	11.572	15.496	11.946	20.662	5.239	15.81	2.348	10.062	13.027	5.542	16.759	8.778	7.683	19.523	9.665	9.327
27	8.009	11.461	4.28	13.049	11.556	10.073	29.845	18.289	6.468	12.533	8.707	11.163	8.826	25.324	13.713	14.107	14.289	24.539	4.523	10.738	6.214	4.139	13.925	9.5	16.334	12.178	16.287	9.229	16.993	6.678	16.355	5.269	14.013	18	15.465	13.148	17.669	8.744	9.313	4.975	4.762	8.491	9.224	10.01	9.669	5.312	9.254	7.669	12.568
30	9.535	9.09	2.053	4.273	11.371	14.818	5.566	13.206	5.173	12.044	11.69	12.48	4.25	24.412	11.227	13.148	12.53	22.216	11.234	12.626	23.992	7.194	14.375	7.858	18.266	20.278	19.88	0	12.132	15.635	15.76	0.362	13.204	19.387	20.59	18.634	18.737	6.359	13.014	14.299	9.225	12.386	5.953	22	19.285	8.552	16.932	6.887	3.533
33	12.544	9.697	2.25	15.624	16.714	14.547	16.793	16.639	0	15.603	19.937	19.667	19.053	12.254	15.301	28.549	7.862	34.931	12.376	12.78	12.688	12.535	16.625	10.444	14.966	22.764	24.546	10.669	18.34	15.427	20.914	8.068	21.881	22.04	28.616	20.082	26.872	11.265	20.354	15.628	18.123	15.342	17.449	19.649	23.945	12.068	14.01	7.468	10.614
36	14.115	12.593	12.065	17.34	15.376	17.948	14.378	22.35	15.867	27.956	13.994	22.712	20.886	32.666	20.764	27.476	36.386	32.531	13.589	13.271	21.577	12.069	18.488	12.22	20.537	20.267	19.775	11.196	12.035	25.517	30.685	2.891	20.822	27.185	25.619	20.558	25.571	12.761	24.551	17.927	14.647	10.43	16.728	23.602	20.041	15.271	21.181	12.355	15.07
39	15.615	25.185	15.053	18.17	28.937	26.682	19.717	31.85	5.561	30.907	16.816	28.159	30.03	33.298	26.61	26.582	21.042	36.616	19.62	30.518	29.866	18.576	26.007	20.767	31.701	40.917	32.613	10.419	23.694	27.171	31.374	0	29.855	21.717	30.146	24.656	31.737	15.735	29.891	29.396	20.143	18.667	22.682	27.089	26.122	15.054	27.673	14.447	21.105
42	22.243	25.602	23.244	31.867	23.498	28.125	27.637	28.373	2.035	31.594	30.741	28.159	22.007	37.859	27.933	39.861	26.356	43.354	18.828	35.101	36.755	25.535	35.675	24.552	27.904	38.616	30.837	20.169	26.389	29.138	42.874	10.126	25.737	27	40.747	27.847	42.015	15.171	32.667	27.285	32.028	26.176	32.162	29.518	23.633	18.959	25.088	19.959	32.085
45	13.969	26.855	20.571	28.297	21.524	26.469	25.132	33.023	4.017	34.524	33.989	32.354	22.788	33.351	26.889	37.484	30.777	49.054	20.071	34.031	33.881	23.535	31.013	27.965	34.254	38.349	31.565	14.128	23.159	32.218	42.754	4.051	20.585	32.722	43.322	36.694	40.12	23.513	30.912	29.014	25.137	25.044	29.023	40.738	25.638	36.303	26.699	20.564	28.755
48	35.836	32.602	32.172	30.715	35.254	43.719	33.538	41.289	6.509	41.052	37.322	48.395	40.204	47.403	44.838	50.271	28.79	54.592	34.447	39.819	43.163	31.757	41.451	64.608	42.3	47.953	41.574	25.02	36.694	39.579	53.227	18.732	42.677	36.231	52.55	48.82	48.429	29.444	37.136	36.348	36.796	29.684	30.79	40.843	34.443	32.195	38.191	22.201	29.642
51	30.23	37.81	27.619	33.224	37.413	41.401	41.038	46.617	19.318	50.11	42.626	48.122	37.469	44.096	51.198	52.238	35.988	52.946	29.056	46.985	46.533	29.646	49.694	55.194	48.102	73.556	46.043	28.459	43	44.062	62.397	13.034	40.342	41.144	54.929	43.552	54.045	24.436	43.483	36.062	44.082	29.851	42.279	45.346	40.841	35.081	43.963	25.754	40.506
54	33.066	46.588	34.274	36.855	39.021	45.146	46.604	52.2	29.549	58.259	46.989	51.484	46.113	47.368	50.676	53.828	45.567	66.708	32.533	51.055	55.244	37	38.05	48.31	52.3	61.089	49.589	32.419	49.465	45.308	69.724	14.454	42.48	44.763	60.476	44.798	45.962	29.145	49.939	46.43	38.143	25.246	42.302	57.162	48.09	42.864	43.922	28.415	47.502
57	35.221	51.09	34.655	43.788	41.926	49.411	40.236	61.734	36.769	55.599	45.075	59.411	43.007	47.386	49.669	50.418	45.952	56.892	37.209	49.53	50.496	45.451	56.763	56.612	48.808	63.16	57.885	32.283	38.153	48.887	75.319	16.614	43.487	47.439	68.24	58.995	58.722	34.316	60.258	47.038	42.266	33.886	41.232	58.602	47.235	42.136	46.43	35.423	46.494
60	57.695	50.737	40.036	45.546	49.614	57.031	63.373	61.534	29.532	62.925	58.092	66.35	53.553	61.307	61.529	63.484	54.94	61.216	43.356	71.124	65.044	49.41	62.213	55.534	63.13	66.438	58.656	35.79	59.305	57.408	88.361	11.874	55.927	52.075	81.496	62.656	63.654	53.427	69.129	55.454	63.055	37.255	41.992	60.853	58.167	51.588	56.393	41.084	59.84
63	59.447	59.167	44.595	46.703	56.635	65.625	59.802	74.367	24.566	70.118	61.753	72.903	54.856	63.14	59.742	68.771	61.006	66.931	48.483	71.016	58.422	45.319	61.075	55.517	71.537	77.03	71.316	37.723	58.653	62.034	93.394	24.681	64.072	53.179	80.117	63.23	70.421	41.923	62.082	67.898	68.858	43.377	56.286	67.508	67.212	57.43	65.456	51.076	64.369
66	60.566	66.529	58.494	60.333	65.048	68.125	68.896	80.15	41.705	74.766	64.08	72.821	64.576	71.877	83.779	75.73	67.482	79.846	55.691	77.68	75.34	57.84	73.163	61.06	85.56	88.87	77.455	52.229	59.625	74.839	105.849	34.454	64.519	64.52	99.322	79.11	75.421	47.855	73.15	73.27	69.633	48.974	59.193	75.267	70.819	66.068	66.792	53.415	71.132
69	67.438	77.308	62.476	60.642	69.662	72.354	63.939	83.623	51.376	79.713	73.27	88.541	65.386	76.772	77.522	73.853	78.573	94.6	51.752	88.811	82.281	61.437	79.994	64.246	82.56	90.704	75.641	47.878	68.687	82.83	109.88	35.933	68.612	73.433	107.183	79.7	91.008	56.12	77.258	70.198	73.055	52.123	59.744	85.906	66.887	68.805	75.399	57.492	77.043
72	76.947	82.48	75.553	73.206	81.577	80.781	81.911	86.962	55.387	95.207	83.276	96.269	71.735	88.263	86.455	87.049	86.235	88.892	65.34	93.738	93.792	66.528	93.601	76.396	93.367	105.272	90.416	59.209	83.909	93.996	126.478	40.664	80.717	81.428	108.884	95.093	101.218	54.778	92.912	88.285	80.062	54.553	75.837	86.592	92.62	82.882	82.554	65.439	88.148
75	82.359	96.375	79.405	76.467	85.291	85.635	89.854	93.589	59.63	100.497	90.695	103.053	78.621	94.447	101.095	89.377	91.711	103.077	70.467	113.437	83.451	75.069	93.807	76.44	101.367	109.935	95.148	54.29	82.666	94.825	137.671	54.984	95.026	81.67	122.559	101.279	109.263	67.273	102.857	90.468	89.239	60.711	78.325	101.429	77.837	82.217	93.927	72.133	92.906
78	87.62	99.756	78.506	83.97	88.492	93.224	82.76	102.945	65.879	109.867	94.052	110.122	84.583	105.596	93.705	95.623	99.115	110.116	79.183	112.41	103.518	78.535	99.325	85.405	106.164	113.699	102.713	77.027	95.159	100.019	146.319	42.437	104.579	86.185	132.18	106.355	109.203	60.12	103.292	100.058	95.626	61.255	78.767	102.922	89.783	92.71	100.321	76.734	106.825
81	89.969	106.765	85.28	81.77	85.836	94.583	95.896	115.678	58.717	110.735	94.144	119.517	84.522	99.333	94.853	97.894	98.621	104.808	71.158	117.224	102.777	82.167	101.132	92.332	107.656	114.906	101.077	67.243	90.048	98.318	152.062	43.614	91.921	87.404	135.978	104.962	113.872	66.573	99.932	95.193	96.157	60.807	82.085	111.995	94.602	100.71	106.409	82.395	115.031
84	110.952	119.584	99.137	94.079	97.423	106.578	109.505	125.878	82.751	122.766	122.81	138.191	102.613	106.193	114.808	100.771	130.127	119.185	87.513	132.479	117.844	92.201	119.963	93.297	127.531	138.947	116.526	73.858	108.444	110.839	169.975	58.555	115.829	99.798	160.713	126.558	134.361	75.359	121.007	114.251	111.205	68.228	100.418	124.497	110.466	113.887	111.435	93.625	120.762
87	118.098	130.701	109.363	101.127	114.074	121.87	123.656	139.256	101.919	135.572	130.868	142.053	117.076	114.886	123.845	113.959	125.187	135.508	95.985	155.823	123.103	113.319	134.088	111.039	136.435	155.166	132.608	86.108	115.514	124.849	192.978	69.068	122.967	117.017	170.972	133.197	131.429	91.444	135.279	120.773	122.511	83.877	108.449	135.361	111.778	119.855	136.222	97.262	135.56
90	128.199	136.525	122.232	122.315	126.27	137.786	127.5	145.956	115.827	145.969	132.517	155.484	122.182	133.149	144.647	124.254	139.247	148.254	110.584	155.668	141.711	112.944	142.726	127.733	143.599	151.113	138.909	94.79	133.194	132.602	204.598	73.841	136.441	120.139	185.884	148.137	145.075	85.838	153	138.27	138.279	86.228	113.953	148.911	130.52	131.914	143.984	114.564	146.595
93	135.336	143.366	124.214	124.291	135.619	137.609	135.01	148.389	116.133	154.017	132.626	157.655	123.568	133.158	145.603	131.631	145.235	146.177	112.143	165.869	148.4	118.604	144.169	124.711	159.294	164.846	151.651	89.669	134.021	146.218	213.763	64.664	132.612	120.439	191.513	141.153	154.301	96.35	150.639	141.85	135.266	95.369	117.271	154.99	137.108	134.986	152.72	116.02	156.848
96	151.806	155.068	137.94	131.691	142.958	159.417	148.005	157.167	122.653	166.308	156.351	171.626	141.401	136.886	159.338	135.484	148.597	164.723	118.762	178.464	168.029	132.201	155.663	128.336	177.706	180.811	162.876	103.581	146.403	149.152	230.106	92.572	161.039	142.358	217.143	174.732	169.451	108.667	168.095	163.174	143.497	101.79	127.783	167.089	145.271	150.149	159.352	128.149	166.688
99	155.682	164.511	146.238	137.424	153.233	162.547	159.434	169.095	136.283	175.008	164.592	184.866	145.189	153.368	156.772	146.541	166.609	167.854	125.005	188.116	171.533	136.597	170.938	139.806	185.588	193.882	168.627	107.277	163.646	164.138	247.442	94.11	168.033	140.335	224.676	175.011	181.594	107.256	177.286	169.758	160.028	107.255	135.162	178.749	148.488	158.896	169.989	138.847	183.506
102	167.066	184.145	167.482	144.539	162.111	180.443	168.486	193.05	149.202	185.467	175.575	207.842	149.424	163.219	174.419	167.336	200.91	177.916	133.787	209.367	180.503	153.569	174.601	153.901	191.774	207.509	178.637	119.898	174.09	177.19	266.531	105.958	183.447	155.248	242.912	183.022	185.925	119.718	182.925	182.599	171.844	112.623	145.713	189.723	163.945	170.801	181.735	150.234	192.358
105	183.726	204.765	184.643	161.861	176.08	196.854	185.335	199.528	170.792	214.55	192.822	222.159	162.538	180.438	196.639	174.238	194.555	203.246	147.934	224.954	189.755	165.299	199.201	170.862	214.904	226.651	198.928	130.229	183.326	191.072	290.788	116.177	193.493	167.503	261.513	202.476	198.376	131.829	206.415	201.454	186.041	127.904	152.651	212.466	182.642	194.697	210.844	163.218	214.35
108	188.142	220.701	190.506	168.685	188.217	208.818	203.146	217.223	174.717	219.969	201.931	233.265	179.916	190.307	194.838	181.172	198.187	195.508	152.254	232.68	211.281	170.271	201.376	175.871	221.187	242.272	210.479	137.229	198.847	201.83	302.673	116.446	206.131	177.393	270.516	213.984	215.925	136.094	210.442	207.439	196.769	135.623	166.597	214.094	187.348	196.362	214.077	171.012	227.957
111	199.885	212.742	201.994	174.988	188.873	202.26	203.425	221.339	182.59	221.475	199.287	229.797	170.894	195.07	200.397	180.5	199.952	196.754	158.254	243.668	215.992	178.785	204.15	178.134	227.616	244.071	214.129	135.29	196.778	204.806	305.799	114.295	201.421	171.578	278.613	211.645	218.549	152.59	219.932	208.961	196.041	131.527	167.457	220.806	192.778	211.67	212.222	174.343	219.338
114	212.505	220.832	200.155	173.436	196.233	211.932	211.845	229.039	174.11	225.436	204.764	242.728	178.454	194.991	203.279	181.779	212.386	202.677	165.99	243.595	213.029	180.396	217.663	187.603	232.983	239.74	219.44	139.344	198.076	209.972	315.249	124.622	206.717	183.607	283.955	215.886	220.797	140.812	225.939	216.681	193.463	140.912	166.604	222.429	192.154	210.593	218.181	179.161	238.144
117	227.85	243.792	211.417	195.006	210.069	239.214	229.722	244.784	207.809	250.352	214.437	257.492	197.333	212.447	228.698	192.59	228.639	226.477	174.249	261.916	234.622	194.111	235.126	201.909	258.204	280.912	240.354	148.5	219.618	230.252	334.754	132.732	226.546	197.324	310.539	236.049	233.647	158.145	233.299	236.12	220.388	152.562	194.759	245.031	216.276	228.946	232.373	191.532	260.751
120	231.575	254.267	232.333	196.067	219.08	239.948	244.345	253.228	211.353	255.308	227.885	273.854	207.015	210.789	223.485	203.066	238.494	231.669	180.528	278.873	232.355	197.847	232.207	200.909	263.763	270.87	241.727	168.507	224.764	238.673	358.908	137.824	235.105	204.127	320.539	239.984	231.94	166.581	251.041	236.096	218.708	159.009	189.821	257.874	221.891	240.466	245.803	203.181	261.914
123	257.695	264.081	238.696	211.606	229.529	254.406	248.939	262.173	229.497	268.242	247.333	282.021	217.803	231.833	254.397	203.984	248.049	245.193	191.066	289.306	256.177	215.917	245.613	218	276.735	284.651	257.503	170.27	238.097	249.38	376.5	138.689	240.947	213.792	334.026	251.864	258.699	171.103	261.143	257.28	240.307	167.544	199.031	263.293	231.9	253.281	256.165	214.072	278.26
126	263.721	277.299	251.155	225.109	240.392	271.036	261.529	281.345	240.723	283.502	251.414	298.195	217.985	238.552	253.58	214.443	268.44	245.108	195.909	303.085	259.155	225.84	248.713	227.845	279.831	302.9	268.263	167.648	255.653	264.181	384.5	156.404	265.684	224.509	349.482	272.377	274.857	180.162	272.109	273.821	248.783	166.737	218.279	270.895	246.018	261.688	272.782	225.826	302.58
129	278.983	278.765	275.589	232.861	248.9	280.443	274.953	289.289	262.775	287.819	266.586	305.647	230.682	243.105	269.205	235.672	271.964	249.577	203.726	318.858	273.651	234.229	269.469	239.375	299.814	311.391	287.359	183.277	259.062	276.128	405.193	162.505	279.105	234.722	360.288	278.749	280.752	179.915	284.653	274.932	264.463	182.711	219.969	282.351	257.991	271.095	288.834	233.455	301.813
132	295.624	296.923	277.547	239.443	258.09	287.385	293.354	309.378	267.769	306.493	285.069	322.976	246.81	261.552	280.558	238.68	287.024	273.792	216.787	333.282	292.459	247.333	282.413	249.19	323.966	335.101	303.086	194.581	287.583	281.645	427.908	171.202	290.533	242.561	382.579	289.197	291.707	206.393	294.075	291.241	276.783	193.456	239.682	295.953	266.706	286.398	306.813	242.899	323.078
135	297.898	307.303	291.44	250.006	267.725	301.328	302.066	315.489	282.578	310.629	281.908	327.537	242.53	260.017	291.838	246.935	287.259	278.839	224.615	338.159	298.303	244.326	293.794	258.625	325.158	326.799	298.33	199.797	285.764	291.095	432.989	168.958	290.75	252.017	388.861	296.984	300.526	205.402	294.653	298.797	270.259	200.948	247.876	313.063	271.905	295.109	310.735	251.855	330.311
138	298.155	309.928	296.655	253.412	276.344	308.073	305.481	321.928	290.821	315.475	295.322	337.878	256.219	270.377	298.632	253.771	308.29	283.539	222.701	348.012	316.088	257.347	299.788	264.388	331.141	339.74	319.66	208.27	291.548	296.37	445.861	176.664	302.901	254.468	395.938	295.41	309.835	217.88	312.952	312.734	286.014	201.544	246.255	310.319	280.914	296.778	312.264	251.645	329.525
141	311.142	326.71	299.047	261.049	276.773	323.464	315.514	328.584	292.41	331.378	299.052	343.464	258.53	285.675	304.228	254.287	308.41	288.062	231.543	358.607	306.007	262.437	303.132	266.832	331.277	355.456	318.747	199.892	297.715	311.778	465.215	184.295	297.243	259.878	401.496	312.323	316.872	213.18	308.34	316.826	287.987	209.053	257.504	320.859	297.66	312.629	326.062	258.476	341.906
144	324.925	323.348	309.815	272.764	291.254	320.286	329.25	344.028	308.358	337.568	307.845	356.736	265.303	284.482	312.669	264.951	308.976	294.539	238.361	370.209	319.548	271.944	309.275	282.138	348.237	361.32	333.598	212.202	307.187	315.621	487.983	185.412	303.855	264.433	417.77	323.957	327.293	224.479	325.939	329.174	302.96	221.053	257.007	331.513	305.434	317.805	329.015	270.915	356.755
147	326.996	326.575	306.202	267.127	294.132	332.458	332.571	333.906	321.913	332.118	298.586	356.472	270.31	290.175	311.889	256.992	313.88	298.262	244.701	365.035	315.837	267.729	320.669	281.871	346.831	373.403	339.885	214.196	310.965	316.678	487.048	190.706	317.914	258.705	415.915	318.662	326.203	229.12	317.864	323.686	296.048	211.474	257.217	339.325	300.606	320.783	331.243	266.73	356.871
150	332.288	355.991	331.387	275.03	299.868	348.375	341.014	362.289	325.179	358.409	323.029	373.224	285.659	306.017	333.529	280.115	335.308	300.046	245.965	378.749	344.037	285.597	336.994	295.474	376.983	379.811	345	216.716	326.875	333.711	518.095	205.446	327.289	279.127	442.251	333.656	340.248	236.513	344.143	343.889	308.864	218.035	268.62	346.895	319.629	334.701	348.476	285.653	370.07
	338.863	343.52	325.059	275.927	297.312	346.292	337.788	345.673	314.786	351.951	316.063	378.61	283.219	300.447	318.345	271.59	330.482	304.939	251.244	383.993	342.814	285.16	323.65	298.345	368.096	374.941	349.77	212.648	327.43	334.223	502.347	188.471	330.513	273.526	437.787	326.11	338.511	228.376	338.952	337.348	319.844	221.535	274.488	351.408	314.864	335.127	348.896	284.714	367.455
	327.407	337.19	324.363	275.879	301.164	354.729	334.901	353.95	324.85	348.718	320.615	367.301	282.227	302.237	311.426	262.418	334.03	301.662	244.635	373.923	322.6	289.917	327.744	287.754	364.294	383.734	347.828	208.986	315.826	329.266	487.218	192.538	316.671	270.433	437.237	336.323	334.534	227.709	337.095	339.101	312.735	230.579	271.798	341.293	311.434	340.692	346.761	280.879	365.548
	331.956	352.67	324.911	280.455	305.783	341.651	343.524	347.562	310.058	348.4	318.144	379.513	271.113	292.991	314.764	265.861	332.018	311.015	241.483	385.178	328.348	287.778	317.575	291.616	362.158	381.148	344.101	210.067	314.743	330.199	493.268	190.891	322.434	274.485	437.231	329.142	340.338	229.838	341.728	344.676	322.177	221.29	273.899	348.618	314.185	332.33	348.222	281.29	366.661
	330.859	360.38	320.78	285.461	306.916	345.479	337.378	350.623	317.965	349.321	315.897	377.415	287.727	297.07	312.448	272.68	332.609	303.054	249.259	381.63	323.044	289.646	318.657	295.461	366.61	379.829	350.493	225.554	316.854	339.688	505.143	200.084	315.625	273.219	444.889	335.94	336.008	232.316	340.81	338.961	318.667	226.281	269.403	358.147	316.461	347.077	352.782	286.286	375.081
	334.332	367.167	318.256	287.103	304.995	347.12	339.849	353.956	312.983	349.572	320.759	388.862	284.515	305.061	324.558	270.328	338.241	308.739	243.472	381.526	336.377	284.222	319.094	294.827	362.825	372.113	355.727	225.655	316.083	342.005	510.176	191.328	325.401	281.329	454.126	337.35	345.526	237.231	343.517	344.41	314.47	226.334	272.628	357.801	317.289	349.443	346.689	284.689	377.502
	349.434	375.267	331.196	296.23	313.296	362.271	351.618	356.245	334.306	364.374	330.506	403.11	291.007	305.079	326.735	268.975	344.229	318.515	248.488	397.136	343.822	295.583	340.107	314.013	375.221	395.302	353.536	232.405	336.187	351.133	523.944	201.362	329.164	279.659	465.61	350.946	344.601	244.282	345.986	354.555	324.892	235.439	280.938	359.141	327.701	351.923	360.212	300.714	390.902
	339.712	379.136	330.797	302.715	311.582	365.464	359.448	363.567	328.491	372.132	334.328	392.285	297.628	315.737	335.051	287.754	348.886	324.669	254.914	402.109	355.896	300.153	341.8	307.327	377	400.799	366.981	233.513	339.444	357.526	522.632	212.942	336.006	286.445	466.684	355.153	349.632	240.179	352.429	365.492	327.844	237.921	287.069	362.084	336.86	362.548	369.191	298.689	395.148
	359.164	388.443	350.262	308.934	325.81	381.547	375.378	374.389	340.035	378.841	350.638	411.195	313.159	331.421	347.838	291.648	364.386	326.354	259.955	407	360.918	306.368	353.476	326.457	398.277	415.379	387.292	240.615	348.319	359.588	540.366	210.689	350.48	297.543	478.696	373.973	363.887	254.641	365.687	372.633	339.762	246.255	293.48	374.042	349.787	366.778	374.502	302.363	409.618
	369.783	398.009	368.601	317.127	333.286	388.656	387.146	386.978	366.861	389.691	356.506	415.83	313.515	337.763	366.617	291.131	370.597	348.054	269.589	416.174	366.703	329.521	358.55	341.185	409.469	428.237	397.459	247.648	362.854	369.778	557.059	216.068	359.019	315.826	499.408	378.443	377.195	259.701	380.265	381.618	342.552	249.904	303.953	392.759	355.022	381.792	389.093	316.08	422.513
	365.164	400.43	362.917	313.776	333.593	386.026	383.047	390.773	356.15	394.427	354.644	415.846	316.886	327.947	359.683	297.975	372.247	337.916	274.706	427.279	374.148	320.826	355.094	336.405	407.899	425.184	390.627	239.831	350.479	378.451	559.333	224.933	358.039	307.595	495.151	383.76	378.722	266.547	378.354	377.695	354.518	253.597	302.682	390.283	357.054	387.516	395.041	314.238	423.202
	384.314	414.724	376.042	313.6	341.836	394.021	387.505	398.289	369.052	397.638	363.121	428.395	331.674	341.359	373.426	302.336	381.838	354.108	276.533	426.966	378.518	327.417	364.463	334.69	414.616	434.107	398.804	254.324	362.083	383.451	571.76	224.715	352.566	316.341	508.1	395.443	380.992	265.41	379.605	394.28	368.518	258.956	311.193	395.304	363.76	393.181	396.658	323.201	429.295
	382.08	412.647	371.78	322.624	347.207	399.057	395.255	398.012	369.017	401.753	361.276	428.996	326.076	352.465	371.603	314.623	386.091	350.546	284.269	440.819	377.555	330.694	374.269	344.362	418.842	440.255	402.938	260.304	371.75	388.664	572.059	225.42	366.072	319.815	504.553	382.869	388.12	266.872	388.122	394.285	360.96	261.298	310.31	396.602	374.47	394.742	404.02	324.286	435.424
	397.54	420.769	386.5	329.43	355.117	414.036	409.755	416.739	382.416	419.766	379.54	454.159	342.826	364.596	378.492	323.123	398.452	357.762	292.361	452.031	391.955	341.18	376.269	358.263	431.808	454.036	413.44	254.398	371.222	397.906	592.916	238.622	391.566	329.323	524.673	398.519	399.466	279.718	409.102	407.246	376.973	265.605	327.573	418.063	385.547	405.371	419.87	334.645	447.677
	395.416	430.43	380.113	344.697	368.852	417.578	412.288	413.473	385.11	422.652	383.23	447.195	343.432	366.438	398.205	321.189	396.542	368.193	285.985	453.371	394.837	352.368	387.588	362.06	437.452	442.894	423.11	260.148	393.743	399.261	593.989	236.227	380.75	329.913	521.345	410.328	407.226	287.684	409.075	414.444	377.633	273.474	318.814	416.21	383.76	411.665	416.994	337.185	454.86
	404.828	430.412	386	337.303	365.794	423.146	420.755	425.939	397.682	426.422	382.655	458.049	347.053	372.815	388.036	319.18	403.494	368.031	295.127	467.024	393.037	353.653	388.519	362.28	441.644	454.16	426.474	263.061	387.514	408.024	602.078	236.799	393.092	336.277	537.311	414.235	406.346	284.991	415.707	416.536	375.443	276.351	341.449	422.262	391.778	422.538	428.865	340.089	454.12
	403.929	434.778	403.047	341.491	371.164	417.26	422.161	420.234	395.011	428.374	380.759	462.85	342.712	362.938	395.301	314.984	405.856	376.639	290.868	466.058	401.148	349.854	395.838	359.862	440.893	456.284	421.971	263.29	388.764	408.73	601.207	238.874	391.704	339.26	539.04	409.694	413.594	283.513	409.082	413.154	383.871	277.272	330.131	425.712	390.122	416.059	427.461	350.02	459.027
	411.779	444.425	400.815	348.8	372.672	427.839	422.029	422.6	400.803	433.286	387.931	465.549	352.735	370.789	392.948	324.992	407.958	368.469	297.868	466.618	401.229	361.34	386.694	367.065	462.401	458.509	427.105	268.784	390.819	413.683	613.115	241.589	393.066	339.231	544.254	414.716	412.782	290.991	417.796	424.864	388.361	280.325	334.077	421.016	396.33	419.937	441.311	348.488	467.665
	415.602	452.421	410.595	360.83	371.376	435.021	430.132	437.612	413.775	440.524	399.92	478.472	352.038	380.184	405.617	333.861	416.952	382.169	305.818	474.742	418.333	365.479	408.319	371.427	454.797	469.284	434.727	267.013	408.632	420.934	618.182	251.328	408.769	345.404	555.887	420.06	419.226	297.359	435.313	438.178	398.817	294.834	333.876	433.131	407.285	430.597	439.549	352.766	478.513
	424.571	453.063	418.131	357.158	384.423	434.568	441.576	435.85	411.439	447.643	407.736	478.968	368.795	386.824	409.58	343.139	426.591	414.269	303.376	487.313	411.17	361.222	407.363	380.345	463.079	482.397	447.885	275.182	405.826	426.46	628.087	242.194	405.98	350.74	558.562	428.798	430.263	301.291	429.837	432.855	400.701	293.737	344.876	444.005	407.475	433.036	446.378	361.984	480.922
	442.053	458.357	417.042	361.024	393.355	448.792	441.873	448.817	418.717	448.299	403.379	486.724	372.136	393.412	424.639	343.861	432.338	398.885	313.66	485.066	427.17	366.167	419.107	379.763	471.831	493.409	448.062	276.642	416.618	430.512	638.313	260.656	415.993	357.167	563.465	441.142	433.308	306.53	436.98	445.623	403.157	298.57	349.612	446.382	418.841	448.756	452.865	361.847	485.393
	441.615	472.471	443.321	371.455	399.746	457.823	447.953	457.317	446.757	459.599	412.408	493.041	383.757	401.544	422.647	354.221	444.741	400.092	317.127	505.831	422.251	378.75	418.988	393.03	480.175	498.065	455.081	286.811	420.354	438.621	650.361	259.967	429.868	362.838	577.183	449.891	446.564	310.65	445.054	455.526	415.048	304.272	356.628	458.764	430.914	447.136	459.155	368.443	494.988
	457.288	466.421	437.869	378.521	406.72	461.755	463.717	478.767	464.595	479.986	421.483	502.391	385.659	419.78	445.558	370.451	446.055	408.169	328.046	512.653	438.533	397.118	440.088	408.302	486.328	509.225	473.814	285.486	433.076	443.507	656.416	262.664	433.723	365.017	593.194	462.175	448.008	314.598	452.707	461.98	425.075	307.869	359.178	471.848	443.493	470.122	475.186	376.137	508.972
	474.483	492.176	460.226	385.74	415.323	478.568	484.189	487.717	476.474	490.493	437.81	519.5	407.166	423.631	451.889	381.328	464.85	421.885	336.452	523.784	456.659	403.986	452.525	409.664	501.554	512.716	480.833	301.804	446.43	468.574	680.774	275.664	439.691	376	603.918	477.601	478.729	325.308	490.694	482.125	432.62	326.93	376.752	477.979	443.258	480.339	491.057	389.455	522.992
	474.624	481.362	453.488	390.867	417.635	480.547	479.222	480.156	464.549	483.92	431.69	516.797	403.916	432.447	447.823	385.459	455.633	429.193	329.63	530.51	453.496	395.639	436.376	415.414	496.74	518.077	479.866	292.885	451.472	453.399	676.791	271.244	449.118	381.925	602.408	465.64	471.955	331.932	471.857	471.314	438.13	321.184	381.922	476.042	444.724	468.615	482.373	388.226	516.801
	472.319	497.516	464.851	388.097	413.593	485.745	489.717	483.4	481.156	486.92	440.707	529.053	398.235	438.833	462.117	384.32	468.494	426.746	337.391	535.703	464.614	405.91	455.482	416.077	515.418	528.704	485.053	305.655	444.604	474.465	691.05	275.152	447.769	384.179	610.733	473.793	476.398	339.265	482.626	485.507	425.633	322.904	379.883	485.346	443.593	479.76	486.689	394.29	526.011
	476.186	492.208	463.178	391.909	416.667	480.797	486.477	488.584	473.329	486.502	433.19	528.065	396.091	421.623	463.97	380.721	468.826	424.669	333.843	533.8	468.577	406	450.376	413.599	509.311	523.823	477.675	297.669	451.833	471.19	682.333	276.16	446.467	383.006	608.502	472.159	468.947	332.453	478.129	480.159	441.483	315.544	384.868	483.372	444.516	484.045	495.254	390.129	518.766
	480.168	511.412	472.071	404.661	426.111	487.479	495.194	491.817	480.353	495.18	448.477	534.517	413.371	439.052	463.419	378.672	474.771	432.539	352.574	539.271	473.044	414.66	453.325	422.888	511.774	539.977	498.239	311.013	454.805	481.076	696.062	288.261	450.868	391.416	617.727	474.213	483.917	336.222	482.68	489.372	442.103	327.719	391.209	495.628	461.47	488.742	499.886	395.705	535.883
	475.801	506.701	458.976	401.085	420.217	487.823	484.467	488.373	474.746	494.502	438.086	535.517	399.098	420.272	455.845	377.967	464.217	427.892	338.34	540.742	455.881	407.812	456.044	418.694	520.198	531.675	484.967	308.797	444.361	476.621	694.637	275.706	457.085	383.994	620.698	467.809	469.241	339.034	474.184	487.647	440.103	321.395	382.992	484.586	447.593	487.167	492.367	399.705	541.537
	492.544	518.018	485.952	421.606	437.498	497.578	509.797	511.712	490.063	509.396	460.592	547.317	415.727	447.956	467.433	399.205	491.549	445.162	356.64	556.309	476.607	427.375	466.632	430.884	526.814	552.379	503.876	311.378	474.625	495.721	715.475	289.488	470.368	397.081	636.009	490.858	500.075	343.838	495.619	498.14	461.531	342.737	394.876	499.414	466.692	497.932	506.202	406.024	539.972
	477.221	512.018	457.583	393.17	412.355	486.906	488.618	495.145	479.642	493.757	441.776	543.443	396.409	426.675	464.735	389.213	471.958	427.269	337.427	541.329	450.14	401.729	452.607	418.569	512.695	522.983	486.866	310.75	442.493	471.707	706.749	274.521	451.973	382.954	624.801	473.344	475.94	328.239	475.884	488.575	439.932	314.29	372.457	498.11	451.674	479.018	496.482	399.685	533.342
	483.491	518.801	486.952	407.624	433.46	496.073	497.562	506.789	489.642	507.255	454.362	557.013	408.507	429.868	476.205	395.771	484.88	436.377	345.34	552.595	470.037	407.514	457.425	438.793	526.548	539.136	497.359	311.662	445.34	480.583	720.556	272.16	453.927	390.803	638.67	484.618	494.865	344.402	485.286	496.7	454.674	329.158	389.922	501.157	459.674	493.118	500.171	412.129	547.653
	494.075	529.285	491.542	412.085	439.667	507.708	514.887	509.912	501.116	512.784	462.897	565.248	416.462	443.851	483.249	393.68	494.898	443.2	356.006	566.618	482.229	415.236	471.05	438.34	531.769	544.61	500.278	320.804	464	497.195	725.302	290.076	467.289	404.769	639.892	495.35	496.12	347.444	496.354	499.507	452.538	347.632	397.62	511.932	470.117	500.014	512.694	410.693	556.004
	505.708	530.452	479.042	416.461	457.963	509.417	523.203	518.034	512.451	517.286	461.776	561.228	428.833	457.087	497.374	401.541	492.549	447	359.092	563.136	485.562	427.868	486.15	440.125	547.034	552.284	510.249	324.256	464.798	497.181	729.078	299.261	473.967	402.167	648.545	501.192	497.534	358.376	499.15	508.884	459.436	353.202	398.566	515.958	474.543	512.928	516.792	414.012	551.961
	513.92	550.344	501.619	421.527	463.344	526.635	528.123	537.917	517.959	531.066	480.086	575.354	443.477	468.64	510.882	407.41	512.362	460.015	372.163	573.811	497.251	431.847	497.688	451.474	554.848	578.125	527.852	325.594	479.007	515.199	746.319	294.74	480.908	412.613	673.012	514.973	521.361	355.752	516.68	516.671	467.524	355.728	412.325	523.45	489.081	522.412	534.233	416.621	564.311
	513.898	535.181	502.553	436	461.73	523.635	536.925	538.384	520.509	536.03	475.356	577.83	430.765	477.175	501.124	415.361	511.868	458.677	369.396	582.14	501.207	440.5	490.626	451.56	560.023	563.491	521.053	322.446	484.715	518.939	744.956	311.807	490.217	418.26	664.918	505.716	523.414	361.009	511.558	524.473	477.715	360.807	408.418	522.199	496.909	518.489	519.544	422.076	566.692
	510.841	543.737	499.077	435.297	452.46	518.474	521.378	529.273	526.393	528.744	479.414	570.423	441.447	471.298	498.654	409.533	512.44	459.977	362.132	576.313	504.451	440.875	487.032	445.793	557.424	560.261	522.297	326.973	479.354	516.252	747.511	297.79	483.987	409.763	668.533	507.235	518.195	367.915	518.592	523.633	471.211	351.123	406.093	522.796	487.932	521.525	535.326	420.084	573.202
	531.77	555.697	522.381	437.709	473.053	538.724	540.566	549.378	537.624	546.59	493.23	599.285	444.454	470.237	510.095	426.935	526.024	480.123	379.513	595.862	501.518	469.465	496.344	467.612	572.712	584.272	533.435	340.196	497	527.28	771.746	318.21	502.5	433.173	688.664	525.066	529.075	367.59	525.667	540.618	482.279	365.658	428.976	538.518	508.095	545.869	549.373	430.734	578.774
	529.354	544.004	511.393	441.927	453.958	532.26	536.373	529.967	531.931	541.471	483.046	582.204	436.886	466.666	504.338	420.287	519.277	470.716	373.574	584.943	500.481	447.042	497.369	460.315	558.915	576.45	522.613	330.817	483.597	518.906	762.623	310.689	487.881	419.832	674.559	517.344	514.895	364.051	527.476	522.531	485.742	361.421	415.922	533.042	505.57	534.756	535.523	426.697	582.961
	545.558	562.398	514.393	438.412	470.99	555.365	548.51	555.5	543.063	555.629	491.42	599.248	457.863	493.789	528.33	431.033	528.145	473.908	383.716	603.823	512.377	467.701	506.257	468.815	580.673	601.539	547.517	332.297	510.673	527.005	777.037	324.866	509.098	429.491	686.961	528.263	527.88	372.906	539.599	539.7	490.028	364.167	426.372	546.299	511.991	541.882	558.197	445.218	597.79
	544.323	562.072	517.72	441.152	467.789	546.714	546.915	554.106	541.104	544.964	488.609	590.939	456.28	485.351	516.529	435.787	527.506	476.892	384.127	599.483	514.688	470.833	509.201	467.965	564.808	587.539	550.196	337.459	494.972	526.934	773.766	314.681	499.125	432.977	688.473	527.093	523.211	377.385	535.537	540.174	485.694	364.658	416.147	544.262	502.597	541.964	544.963	432.734	595.074
	538.106	572.122	522.482	445.715	468.873	539.781	555.165	552.073	556.555	554.92	499.454	600.041	446.697	481.008	581.669	430.5	539.814	478.162	378.757	607.761	521.977	455.618	508.388	463.056	576.52	585.977	545.488	342.101	494.132	539.891	789.363	315.614	515.829	436.254	693.3	527.984	535.955	372.009	536.122	538.053	486.64	359.851	420.426	546.544	509.357	539.661	548.482	437.31	599.276
	540.615	563.575	512.833	440.133	468.688	541.688	550.524	539.489	551.809	566.136	489.443	602.878	448.189	481.201	515.463	441	533.434	476.446	378.447	605.332	517.637	444.479	509.044	460.504	577.006	597.201	541.89	340.054	484.764	531.839	783.416	312.824	494.697	431.832	698.875	529.978	534.316	384.137	539.156	539.565	492.293	369.474	421.007	547.288	508.013	537.955	552.145	444.036	604.568
	538.735	561.19	518	447.946	472.064	533.833	551.684	537.534	539.092	553.171	488.471	600.464	451.341	483.947	517.683	432.918	524.97	464.193	371	606.113	514.125	450.993	500.525	458.69	574.74	583.835	540.512	333.756	489.139	530.072	777.182	311.336	503.355	420.393	689.51	519.181	528.962	373.145	522.565	531.256	489.409	373.5	416.542	540.649	509.393	542.946	549.254	435.105	588.801
	547.505	572.909	528.452	450.994	480.275	552.802	559.382	551.417	558.214	560.255	500.264	618.159	463.576	478.64	581.853	443.426	535.271	476.216	388.899	613.873	527.948	468.271	513.532	473.371	579.26	597.693	553.694	340.256	499.535	540.147	788.729	315.765	513.987	438.306	703.898	527.487	539.226	369.077	541.667	551.352	495.422	379.369	428.767	543.922	510.878	559.805	549.067	440.919	597.972
	530.673	566.348	522.303	447.2	470.349	541.474	548.269	546.395	538.081	546.096	494.362	605.082	447.985	486.561	516.853	427.795	533.506	466.492	370.823	609.916	511.874	449.333	502.025	465.297	578.876	590.84	539.943	339.669	487.715	524.479	789.654	314.269	501.25	432.763	694.049	527.869	530.496	379.53	541.041	550.386	492.932	372.834	422.356	541.005	504.475	544.059	544.103	444.947	604.015
	569.867	574.185	536.655	471.849	494.117	564.026	578.963	572.145	577.087	580.079	516.293	626.175	477.212	502.64	545.433	448.312	548.434	492.693	395.899	635.885	535.4	472.896	531.563	476.823	608.831	613.343	565.464	344.898	521.75	550.943	802.956	329.336	521.743	456.711	719.681	544.935	551.383	387.393	555.905	569.526	503.123	376.553	442.914	559.204	525.502	566.973	568.746	456.242	608.42
	544.155	579.733	521.184	452.934	484.831	551.656	560.557	561.873	559.046	572.422	511.517	619.74	468.212	494.377	538.374	449.435	540.536	481.077	388.726	623.499	519.918	467.076	512.726	472.004	584.706	599.095	553.799	347.966	499.159	543.389	803.078	314.328	524.322	433.705	710.744	536.06	527.827	382.402	539.66	558.227	498.756	367.658	423.031	554.853	518.855	551.62	560.057	455.201	614.525
	557.629	582.127	543.845	456.606	489.312	562.833	572.911	563.662	570.295	576.854	509.649	626.281	469.091	507.886	545.624	448.754	551.434	492.069	391.386	633.591	541.518	467.576	524.344	484.901	596.627	622.58	561.148	350.871	513.069	548.517	814.891	320.521	527.375	449.826	716.673	549.071	550.632	393.94	552.884	566.497	502.939	384.632	439.286	566.34	526.538	558.633	566.627	460.947	619.91
	549.925	593.394	537.964	457.77	488.106	556.385	566.09	563.378	556.618	563.577	503.718	621.891	470.651	502.868	561.058	441.287	546.765	492.777	387.508	623.564	523.948	465.542	522.288	480.388	596.593	611.574	554.852	351.506	512.548	546.361	806.729	324.639	521.079	442.745	718.81	547.47	548.752	384.521	551.388	560.56	510.184	375.395	433.232	554.607	528.516	552.249	567.285	453.008	614.346
	542.496	583.475	533.208	465.794	495.661	552.542	562.595	557.923	553.462	560.039	502.546	626.061	465.939	485.096	535.58	443.295	545.187	483.769	391.183	625.622	525	458.861	510.969	467.289	583.543	608.912	550.555	346.729	499.861	546.797	809.199	323.244	525.572	441.162	724.878	530.17	539.09	387.735	538.177	556.613	508.987	372.263	437.697	560.299	524.312	556.167	565.937	457.02	616.023
	552.801	603.285	532.214	465.382	486.646	554.589	567.453	566.662	570.156	573.259	499.466	620.842	475.659	487.035	543.161	467.049	539.217	484.515	386.889	618.549	521.792	461.562	517.257	475.409	595.701	612.148	550.56	342.831	495.132	541.242	812.606	318.026	526.829	441.509	726.795	540.23	530.947	385.274	548.878	564.178	500.946	378.667	430.542	566.403	515.475	562.602	563.72	462.705	623.922
	578.531	613.149	553.506	472.212	507.513	572.797	584.552	582.45	570.694	587.806	530.569	640.419	488.424	505.123	555.978	462.058	567.512	507.762	402.158	643.931	554.733	483.056	529.444	489.151	615.763	630.817	567.235	367.155	526.368	562.242	837.763	338.336	552.434	459.607	735.704	566.891	566.895	396	556.299	577.28	522.837	383.597	443.465	581.136	539.525	582.1	577.803	466.899	629.906
	587.62	610.181	560.649	487.394	514.344	589.849	586.43	592.456	601.266	591.048	535.776	649.626	491.295	531.254	568.242	465.582	575.681	509.877	419.863	660.9	570.674	499.118	557.457	498.112	619.774	638.024	574.833	365.574	548.743	571.233	839.763	343.732	552.638	467.04	747.59	576.722	588.008	404.009	579.694	595.903	540.184	391.027	463.852	592.764	545.941	579.181	600.425	482.431	644.976
	589.651	619.543	578.161	485.273	509.804	590.411	592.651	597.228	589.734	604.885	549.195	657.155	500.318	525.263	573.801	468.099	587.187	517.054	417.412	657.819	556.903	497.75	557.832	506.03	630.102	648.397	584.627	373.756	542.909	577.953	847.115	348.488	556.664	472.156	750.032	583.186	582.985	400.821	586.946	592.062	531.722	393.939	463.821	595.838	555.235	593.276	601.155	476.677	647.984
	570.522	617.756	561.803	483.836	512.609	574.177	593.345	592.456	577.884	598.471	526.736	658.155	491.439	518.123	566.661	475.459	561.536	505.769	406.452	653.302	558.037	481.16	541.913	489.047	615.096	637.876	586.971	352.121	521.805	569.133	838.171	340.135	532.033	458.838	750.824	566.503	561.714	403.325	576.388	575.328	530.273	401.553	448.907	588.518	538.973	578.783	588.678	472.52	635.805
	578.845	627.149	555.018	479.121	514.841	582.88	584.826	582.55	576.884	589.947	530.989	650.785	479.454	525.245	575.08	467.738	568.392	512.646	400.198	658.282	555.933	479.757	547.432	492.431	609.384	637.284	572.134	363.608	522.194	563.247	838.045	335.395	536.697	461.191	750.063	570.519	558.594	398.094	569.905	580.676	522.586	397.711	458.054	596.346	542.457	583.937	591.197	469.407	641.315
	595.779	636.249	571.672	491.091	525.9	597.411	604.434	601.695	605.017	612.264	543.655	668.025	508.28	539.087	577.169	489.492	577.994	524	426.894	669.9	569.229	497.354	560.732	499.215	639.593	654.929	591.847	371.135	541.583	583.455	855.643	346.303	557.25	480.711	761.206	587.634	578.459	408.103	585.048	614.739	542.728	408.325	476.108	604.77	552.615	600.783	607.114	488.572	656.661
	614.496	642.647	587.613	502.976	535.085	608.891	620.793	622.223	626.26	629.44	559.552	684.021	517.378	557.956	626.926	496.869	603.814	527.723	435.914	687.016	590.888	505.139	572.419	523.944	656.735	671.929	606.871	383.27	569.361	590.209	869.573	374.126	576.072	493.919	781.55	600.12	609.97	416.658	606.075	618.613	558.599	416.202	490.496	620.246	567.855	613.317	622.601	500.193	675.198
	631.695	646.656	608.244	512.061	563.418	623.745	628.661	644.873	627.67	640.519	579.621	697.122	533.038	568.412	622.742	503.853	610.934	550.869	453.757	707.244	623.733	516.368	599.132	532.746	672.543	704.201	616.225	393.878	587.416	605.977	894.671	365.572	594.809	504.855	795.094	620.088	618.91	428.744	616.912	640.425	569.13	420.816	489.573	635.356	576.199	624.353	633.311	504.73	684.821
	626.491	658.167	610.018	519.715	555.249	621.208	631.024	649.495	634.335	651.709	579.04	700.106	537.53	576.421	622.691	525.32	609.856	552	452.452	710.641	611.437	524.257	590.207	526.5	673.396	699.485	617.737	387.155	588.409	608.773	893.981	377.143	596.546	513.243	804.371	628.049	632.233	428.701	623.129	641.951	576.089	420.719	506.108	637.189	586.353	630.43	641.357	524.734	694.684
	636.859	678.357	615.107	514.709	555.455	623.479	634.142	643.75	637.457	655.889	587.178	708.643	530.022	580.587	631.691	534.787	611.308	558.231	451.823	718.186	611.629	522.799	593.157	529.202	678.153	691.799	616.402	387.439	577.944	608.076	903.771	379.387	604.598	519.3	818.536	619.978	634.068	433.53	631.163	646.739	591.45	419.562	511.643	642.424	598.909	632.801	646.378	523.839	696.369
	644.757	679.172	629.845	534.079	571.783	637.203	644.326	667.212	645.329	660.22	597.109	716.48	555	600.377	639.286	548.049	623.892	560.769	467.178	735.163	632.414	527.208	607.107	534.177	693.786	713.568	627.904	391.736	602.153	615.749	916.986	386.656	604.263	523.219	825.157	638.252	650.82	437.376	634.565	670.275	595.483	429.018	514.829	652.34	605.095	644.552	652.305	531.032	711.101
	670.916	699.498	646.72	548.776	603.021	647.109	658.01	679.723	664.335	687.044	617.477	734.464	567.182	605.193	660.044	565.058	646.235	584.946	493.792	757.491	644.214	540.674	642.138	542.646	714.153	739.296	647.751	398.986	622.5	626.839	925.819	403.227	631.987	539.67	834.16	669.864	670.233	438.376	669.83	677.889	622.518	429.658	537.519	669.948	611.52	651.032	678.373	551.274	730.237
	707.575	718.357	674.797	568.642	638.005	689.786	688.788	721.5	695.37	717.7	646.374	762.935	587.5	653.386	702.367	589.525	666.416	620.2	526.112	785.51	686.94	571.312	679.644	567.323	738.723	771.196	669.144	409.682	668.687	659.948	959	436.278	661.638	580.063	866.436	704.126	699.526	456.803	697.286	712.531	652.688	453.895	571.41	704.66	638.851	671.339	704.046	568.238	758.949
	707.102	750.932	681.821	570.327	645.482	676.75	684.566	717.206	692.74	728.81	647.816	774.687	591.788	658.315	744.713	603.754	662.253	614.169	533.478	802.047	684.385	568.799	677.201	557.702	745.351	792.929	656.814	412.642	655.035	652.043	976.076	432.908	676.723	575.595	880.676	706.181	703.684	460.709	704.701	727.69	668.613	450.255	574.317	709.806	637.316	685.986	704.621	576.339	782.366
	765.956	764.308	718.262	598.533	676.011	716.333	725.34	770.35	728.85	766.444	691.253	788.96	629.538	717.754	742.183	647.451	689.916	642.439	573.452	842.668	737.333	590.708	707.688	583.621	790.605	833.965	683.388	434.817	701.576	679.512	1000.27	454.034	714.789	617.792	911.57	749.213	761.624	476.06	747.667	763.125	709.048	464.825	615.379	755.691	664.837	718.851	741.43	609.334	810.969
	808.659	811.864	768.196	614.182	727.635	751.75	757.562	821.484	774.179	828.215	736.971	843.139	660.878	765.026	801.154	696.5	722.567	677.3	612.858	901.46	801.874	618.361	759.063	603.19	834.797	885.746	723.665	447.675	763.111	703.906	1047.02	492.454	782.421	671.763	961.482	814.334	809.85	493.795	791.796	811.202	748.946	486.035	669.659	793.806	708.077	756.737	795.254	651.488	859.832
	845.872	864.95	808.178	654.449	758.519	769.677	776.17	854.617	809.237	868.748	778.546	875.903	688.25	814.333	832.029	748.926	736.392	710.108	655.985	935.726	818.096	633.132	800.913	604.526	873.045	921.521	733.747	463.02	785.368	724.489	1080.45	521.101	805.921	699.185	991.687	842.159	854.601	502.188	838.605	857.029	795.531	504.465	704.015	837.115	722.746	778.403	829.461	690.673	907.054
	891.642	925.638	855.375	672.34	821.101	795.078	798.071	910.962	835.202	918.779	827.397	919.24	723.583	852.21	864.757	807.91	771.898	733.816	705.376	1000.15	873.429	644.785	838.638	617.543	931.317	987.45	752.536	479.432	830.333	747.484	1133.71	542.236	852.691	750.381	1043.66	903.585	897.759	516.094	865.748	914.357	840.939	512.79	757.224	881.241	750.665	809.47	883.222	725.121	960.385
	986.323	1019.04	935.327	731.133	913.974	865.531	866.746	1015.82	924.185	1026.99	921.638	1006.69	791.871	950.43	977.154	903.935	837.235	818.931	788.721	1098.9	979.548	698.639	927.013	660.634	1010.29	1093.48	811.938	522.635	926.215	801.692	1228.69	626.589	954.855	844.497	1130.98	998.022	999.008	550.521	981.741	1020.26	948.599	558.114	835.201	972.544	814.778	884.575	956.513	812.193	1044.96
	1095.47	1112.61	1036.99	799.927	1030.49	952.286	942.175	1134.91	1004.47	1136.99	1010.22	1091.35	879.424	1067.63	1085.21	1019.19	902.332	901.254	902.148	1209.83	1096.67	760.278	1037.79	702.711	1117.87	1202.43	856.981	552.439	1025.02	858.256	1309.8	687.647	1057.65	945.156	1226.9	1106.02	1120.97	599.667	1087.55	1125.44	1061.68	594.527	946.581	1081.49	893.783	951.665	1067.63	896.205	1159.42
	1261.24	1264.3	1193.74	892.309	1175.62	1068.41	1058.4	1302.99	1132.19	1301.65	1159.85	1230.32	995.644	1234.53	1250.37	1192.2	1013.19	1028.29	1042.69	1389.6	1260.86	854.382	1179.84	770.435	1272.26	1393.05	955.723	616.162	1186.6	958.583	1460.35	792.446	1212.72	1093.38	1368.62	1282.75	1278.23	651.103	1244.29	1294.85	1220.69	653.711	1100.46	1227.31	986.154	1077.5	1207.66	1015.77	1305.59
	1399.19	1419.43	1324.38	995.818	1332.67	1171.35	1149.97	1445.08	1231.58	1460.61	1286.2	1355.63	1110.33	1385.02	1386.86	1345.87	1108.6	1138.71	1193.56	1552.89	1407.13	919.653	1317.68	809.715	1417.75	1558.59	1024.84	668	1335.29	1031.74	1603.21	911.118	1372.56	1219.79	1506.87	1442.02	1428.27	696.846	1385.34	1438.4	1378.57	707.755	1232.33	1369.92	1077.14	1184.26	1344.03	1138.66	1461.75
	1657.34	1655.01	1553.96	1151.81	1560.47	1353.69	1338.63	1681.38	1454.22	1693.12	1506.29	1567.07	1305.05	1628.29	1641.13	1555.08	1280.66	1337.18	1406.61	1803.3	1662.87	1054.74	1560.99	918.681	1647.89	1810.01	1161.19	770.412	1583.88	1179.74	1809.41	1083.48	1610.36	1422.06	1715.86	1692.17	1688.44	795.359	1638.88	1676.68	1618.63	815.948	1450.43	1601.09	1248	1368.75	1555.12	1317.48	1695.28
	1909.46	1910.61	1798.27	1325.4	1788.27	1545.23	1523.74	1931.53	1655.97	1953.01	1714.2	1790.79	1500.2	1888.16	1899.68	1837.05	1453.3	1542.73	1618.26	2063.86	1925.3	1209.44	1811.49	1035.61	1900.67	2083.99	1324.46	878.777	1845.38	1346.86	2039.39	1263.5	1859.34	1641.74	1963.84	1945.88	1944.67	890.402	1879.64	1926.01	1845.87	923.719	1663.62	1842.94	1434.1	1567.63	1808.09	1496	1939.37
	2184.97	2178.81	2073.98	1543.24	2022.94	1762.35	1734.68	2230.38	1899.71	2225.9	1949.71	2049.01	1734.42	2156.33	2188.24	2101.57	1667.89	1797.59	1859.68	2360.68	2219.36	1393.56	2089.31	1171.69	2202.09	2387.89	1495.01	1013.9	2142.3	1525.75	2324.48	1491.15	2160.34	1860.24	2237.72	2219.66	2216.39	1020.27	2154.01	2182.64	2103.74	1060.49	1901.08	2101.37	1646.76	1804.24	2078.69	1686.29	2226.2
	2525.83	2521.68	2416.12	1782.79	2311.74	2044.88	2011.15	2543.67	2206.78	2540.65	2205.32	2368.68	2051.39	2477.39	2524.43	2412.04	1944.22	2093.03	2129.75	2715.03	2566.6	1635.89	2435.23	1348.65	2541.64	2746.58	1740.78	1198.51	2481.65	1784.99	2644.34	1774.85	2484.74	2108.42	2564.43	2555.54	2567.07	1204.11	2490.56	2493.04	2410.66	1237.19	2179.81	2448.01	1912.13	2092.27	2387.45	1911.6	2564.95
	2898.64	2892.8	2765.88	2092.89	2618.85	2369.34	2326.08	2900.67	2531.24	2878.58	2479.84	2731.31	2383.15	2791.49	2919.75	2751.38	2246.61	2422.49	2405.36	3080.35	2952.55	1906.4	2802.89	1568.44	2905.26	3121.96	2009.18	1407.32	2839.06	2062.05	3006.18	2094.06	2864.4	2371.33	2908.64	2913.17	2920.12	1400.79	2850.65	2836.54	2741.38	1459.72	2450.89	2796.18	2215.12	2415.76	2730.73	2150.32	2910.86
	3251.85	3249.27	3134.42	2397.01	2919.32	2700.43	2640.97	3217.23	2884.91	3198.51	2732.27	3080.27	2728.38	3081	3270.9	3046.97	2545.43	2766.45	2669.63	3426.51	3309.28	2174.45	3162.8	1808.68	3261.77	3494.61	2285.19	1647.86	3218.29	2367.7	3359.68	2418.47	3210.24	2602.28	3252.86	3246.02	3245.11	1622.56	3179.35	3122.48	3037.38	1680.79	2728.09	3118.09	2528.31	2740.06	3083.26	2376.89	3264.67
	3598.82	3573.6	3478	2729.42	3165.48	3029.79	2977.24	3542.06	3211.6	3513.09	2944.21	3432.99	3076.32	3380.53	3601.72	3335.61	2874.14	3120.62	2903.14	3749.59	3670.76	2497.6	3535.74	2044.32	3624.63	3821.06	2592.92	1904.63	3558.99	2675.03	3712.41	2761.03	3563.66	2828.22	3599.99	3571.69	3552.16	1861.42	3495.22	3416.87	3315.54	1930.38	2961.77	3463.82	2855.67	3062.1	3402.46	2561.61	3602.68
	3934.75	3936.79	3795.53	3042.73	3408.85	3384.13	3305.11	3842.31	3553.26	3773.29	3153.26	3773.73	3438.51	3628.56	3992.29	3580.43	3201.26	3477.01	3105.87	4069.43	4000	2805.76	3883.81	2324.26	3957.58	4175.91	2913.73	2166.62	3892.58	2998.22	4054.07	3112.67	3875.43	3008.94	3926.08	3832.82	3837.29	2113.84	3818.56	3678.08	3575.14	2206.03	3155.57	3766.65	3187.66	3398.37	3721.94	2726.24	3919.19
	4233.71	4213.57	4115.48	3377.1	3613.95	3693.5	3639.76	4106.14	3868.12	4009.45	3312.6	4090.77	3763.47	3856.72	4284.4	3828.68	3540.23	3804.06	3285.26	4339.08	4287.31	3148.07	4194.24	2608.42	4279.61	4451.08	3256.58	2452.4	4222.87	3337.72	4394.01	3437.23	4174.88	3181.89	4219.64	4076.93	4103.63	2391.16	4093.5	3895.34	3793.22	2471.18	3350.11	4050.25	3494.46	3710.09	4016.77	2866.1	4207.46
	4460.9	4469.84	4371.36	3658.09	3756.07	3978.25	3911.99	4275.94	4134.44	4187.89	3442.51	4379.46	4048.79	4003.18	4532.7	3971.04	3815.37	4093.97	3403.59	4554.19	4541.98	3430.81	4455.07	2876.07	4552.95	4660.95	3547.5	2735.04	4456.22	3643.52	4642.73	3735.39	4393.26	3298.89	4452.67	4291.63	4284.04	2653.32	4313.4	4055.09	3957.16	2749.33	3482.4	4266.58	3789.61	3992.65	4239.65	2970.23	4417.95
	4649.82	4631.06	4559.58	3943.24	3846.18	4227.9	4158.93	4416.93	4359.6	4308.46	3511.63	4586.69	4296.09	4105.62	4728.07	4060.03	4079.11	4342.08	3472.69	4721.88	4692.69	3690.04	4654.28	3137.08	4737.03	4807.12	3803.11	2999.71	4629.64	3913.32	4846.66	3999.39	4567.7	3346.36	4647.96	4412.36	4427.6	2895.09	4433.65	4171.06	4083.89	2985.02	3556.34	4421.88	4032.86	4223.53	4415.44	3021.68	4582.3
	4781.81	4776.04	4692.05	4168.95	3906.5	4428.55	4355.31	4496.14	4518.56	4376.84	3536.79	4761.58	4470.58	4158.61	4854.97	4141.53	4276.87	4513.5	3507.5	4800.31	4832.43	3933.12	4802.88	3375.79	4876.41	4895.36	4038.94	3249.18	4771.58	4164.25	5014.3	4204.94	4684.65	3371.67	4791.84	4505.77	4499.33	3120.34	4538.97	4227.16	4141.5	3218.68	3579.57	4535.82	4238.36	4387.61	4520.9	3056.65	4692.1
	4876.24	4852.31	4808.13	4355.59	3935.19	4580.22	4549.6	4549.62	4667.94	4427.18	3544.51	4897.33	4658.08	4181.97	4951.39	4183.72	4469.36	4706.77	3522.32	4874.05	4890.04	4131.21	4921.94	3609.45	4981.97	4984.73	4263.39	3476.43	4880.94	4398.59	5123.94	4364.75	4766.27	3375.41	4884.55	4532.97	4556.86	3354.77	4626.65	4263.45	4162.59	3444.2	3597.91	4618.06	4406.15	4544.9	4619.04	3063.45	4771.84
	4905.72	4897.94	4843.07	4499.9	3932.99	4713.96	4638.18	4552.85	4738.84	4393.28	3517.8	4983.79	4773.42	4176.24	4974.65	4162.71	4591.28	4824.98	3494.07	4859.5	4926.02	4299.39	4976.17	3792.23	5020.26	4985.11	4444.39	3666.12	4926.06	4544.71	5184.19	4482.78	4805.58	3362.18	4909.55	4525.3	4540.61	3523.63	4631.82	4249.53	4133.27	3606.9	3586.22	4636.93	4518.19	4627.7	4628.51	3029.33	4775.09
	4895.96	4875.96	4846.51	4585.61	3870.27	4768.38	4708.11	4500.51	4762.42	4352.26	3473.23	5015.57	4821.89	4104.03	4974.88	4116.78	4682.03	4854.73	3443.62	4827.77	4889.9	4420.92	4979.28	3948.06	5018.17	4935.92	4550.69	3820.75	4896.55	4668.93	5175.22	4555.69	4777.6	3292.69	4907.91	4465.81	4488.53	3671.83	4596.33	4193.76	4077.85	3744.79	3529.63	4617.5	4576.81	4658.16	4610.74	2969.94	4744.97
	4824.53	4824.37	4787.58	4626.5	3779.13	4779.92	4718.12	4442.27	4756.56	4294.21	3391.66	4976.44	4832.52	4021.98	4944.93	4003.39	4711.52	4845.04	3345.09	4741.7	4821.9	4497.73	4915.84	4064.1	4955.69	4857.5	4620.77	3928.75	4841.8	4744.82	5144.41	4577.17	4690	3220.36	4850.48	4400.2	4409.41	3777.39	4519.99	4097.98	3998.23	3864.6	3446.58	4540.16	4624.48	4662.53	4569.67	2910.63	4670.9
	4776.37	4752.02	4761.36	4659.64	3714.42	4803.58	4735.76	4367.4	4719.89	4199.55	3325.63	4939.48	4831.44	3940.26	4872.45	3947.15	4740.02	4845.76	3288.11	4655.41	4755.88	4558.17	4864.47	4165.7	4901.93	4777.01	4691.53	4045.35	4787.22	4802.91	5087.49	4588.93	4624.53	3110.56	4797.25	4321.63	4342.96	3874.53	4437.96	4028.71	3935.71	3937.26	3365.05	4480.65	4617.09	4645.5	4491.65	2848.34	4597.24
	4668.82	4673.15	4651.39	4654.82	3604.74	4744.12	4684	4251.17	4628.16	4093.12	3228.76	4852.2	4777.66	3826.51	4713.04	3854.16	4682.4	4780.02	3176.97	4542.06	4620.66	4561.99	4755.98	4215.22	4803.58	4649.46	4690.38	4112.64	4666.26	4800.82	4984.09	4526.28	4507.74	3047.61	4690.58	4187.49	4203.78	3953.17	4328.12	3897.8	3805.02	3986.53	3270.78	4340.12	4577.77	4576.54	4386.69	2759.61	4463.49
	4557.88	4568.9	4566.37	4613.42	3522.85	4697.16	4641.09	4134.38	4571.32	3990.77	3131.87	4769.83	4701.61	3716.21	4651.02	3741.7	4655.45	4703.89	3090.95	4427.71	4534.82	4560.71	4656.44	4282.28	4660.97	4512.63	4682.09	4151.27	4531.24	4808.78	4892.53	4476.38	4397.38	2953.22	4588.35	4072.56	4103.19	3977.14	4235.9	3792.57	3700.83	4039.37	3169.86	4253.41	4517.22	4530.79	4271.25	2683.8	4363.14
	4442.13	4443.8	4435.68	4565.72	3406.93	4637.92	4573.71	4009.41	4460.7	3866.69	3018.98	4651.5	4611.7	3622.02	4490.93	3623.24	4581.99	4636.22	2993.25	4301.48	4399.6	4521.97	4538.51	4274.51	4569.98	4378.48	4630.41	4147.16	4432.51	4749.04	4766.81	4414.88	4283.68	2844.67	4472.91	3951.04	3962.07	3976.59	4083.83	3670.89	3564.53	4025.92	3060.83	4125.27	4441.11	4401.47	4153.56	2598.84	4235.04
	4297.97	4320.51	4306.38	4494.67	3303.11	4521.28	4472.22	3889.34	4347.06	3730.84	2918.4	4549.69	4507.61	3485.48	4355.95	3508.44	4494.48	4505.05	2880.5	4159.57	4254.95	4458.6	4389.2	4264.67	4417.65	4253.17	4576.47	4140.23	4272.71	4670.09	4630.7	4315.95	4139.18	2748.09	4333.55	3813.8	3838.32	3970.87	3963.32	3535.94	3451.22	3986.39	2969.97	3993.31	4371.92	4287.7	4034.71	2490.58	4096.26
	4188.5	4180.49	4201.64	4425.36	3190.82	4427.83	4382.01	3772.22	4222.79	3613.5	2827.37	4410.38	4416.79	3386.39	4237.73	3406.43	4406.03	4398.28	2792.9	4028.3	4125.35	4409.83	4278.24	4235.31	4295.33	4107.1	4524.94	4115.72	4160.48	4618.12	4495.33	4201.84	3997.44	2654.94	4209.12	3692.38	3719.66	3947.17	3817.74	3438.3	3343.73	3980.73	2861.5	3864.57	4251.04	4195.2	3897.31	2416.45	3968.55
	4050.46	4041.28	4069.09	4328.73	3071.47	4327.88	4284.98	3642.9	4109.79	3504.37	2736.58	4301.87	4313.47	3261.45	4108.47	3286.2	4303.32	4293.09	2687.75	3892.09	3997.35	4316.17	4152.93	4201.97	4161.77	3990.17	4442.31	4091.36	4019.89	4539.72	4373.2	4101.41	3877.83	2578.99	4076.56	3579.55	3600.75	3905.66	3711.08	3305.55	3247.44	3919.93	2755.11	3736.76	4149.59	4066.92	3774.26	2346.49	3839.82
	3941.96	3935.41	3916.73	4218.1	2973.15	4212.47	4163.73	3521.06	3988.66	3362.55	2630.66	4169.42	4184.89	3146.24	3962.53	3163.19	4195.27	4144.65	2590.05	3753.62	3850.37	4230.09	4000.91	4139.4	4020.43	3835.76	4350.98	4031.51	3876.35	4431.37	4228.79	3981.37	3739.19	2477.5	3943.16	3448.65	3447.88	3859.15	3580.05	3187.7	3105.8	3876.47	2665.22	3615.71	4035.81	3958.65	3654.37	2250.34	3692.28
	3820.03	3822.79	3820.08	4148.43	2883.09	4111.53	4071.51	3408.18	3885.22	3277.77	2567.58	4051.09	4085.17	3050.47	3859.52	3073.61	4107.51	4045.4	2521.45	3634.17	3746.98	4185.02	3891.73	4103.98	3921.34	3706.05	4288.69	3998.79	3764.59	4351.84	4092.11	3908.54	3638.26	2397.71	3842.09	3335.32	3357.64	3837	3467.93	3075.18	3005.17	3828.58	2581.84	3509.31	3957.32	3848.38	3534.79	2179.52	3586.63
	3717.53	3702.64	3707.05	4048.61	2808.69	4021.56	3984.28	3310.97	3764.43	3185.31	2486.17	3942.57	3985.11	2958.23	3742.47	2990.64	4013.3	3966.79	2434.85	3529.5	3640.53	4088.51	3783.11	4048.86	3780.56	3588.11	4189.69	3940.45	3644.25	4265.18	3988.14	3785.49	3538.51	2320.67	3711.55	3227.97	3245.84	3766.74	3353.72	2991.41	2918.76	3757.78	2504.15	3390.14	3842.64	3753.48	3441.35	2116.89	3488.31
	3592.28	3596.86	3597.11	3955.78	2704.09	3893.16	3872.56	3200.95	3641.35	3073.45	2404.87	3809.22	3871.39	2870.09	3593.43	2877.13	3888.72	3829.81	2352.96	3412.99	3485.45	3972.66	3644.79	3973.4	3655.73	3490.36	4092.99	3870.38	3510.1	4170.23	3850.51	3684.96	3411.55	2230.47	3596	3121.88	3121.41	3710.68	3247.11	2899.63	2818.95	3699.03	2399.65	3271.2	3731.16	3626.51	3313.92	2032.36	3354.35
	3473.81	3485.28	3488.57	3853.99	2618.66	3815.51	3769.76	3114.12	3536.76	2975.79	2322.68	3709.47	3763.49	2782.56	3524.99	2801.01	3799.09	3746.15	2287.54	3314.32	3401.06	3915.12	3532.25	3909.59	3550.26	3377.46	4006.87	3822.12	3419.27	4077.71	3750.05	3587.55	3293.74	2167.38	3499.8	3009.61	3032.62	3637.9	3132.53	2810.35	2734.13	3630.45	2329.49	3160.41	3647.87	3535.24	3214.09	1986.8	3244.9
	3398.61	3395.48	3405.33	3773.76	2546.2	3717.48	3694.07	3009.48	3448.67	2885.95	2267.86	3624.76	3667.64	2709.52	3428.34	2724.21	3717.52	3652.02	2211.2	3221.11	3298.58	3826.36	3445.14	3857.35	3464.75	3284.12	3932.31	3750.24	3321.35	3995.78	3655.62	3502.5	3203.14	2108.95	3394.44	2944.55	2959.27	3586.53	3071.31	2722.57	2655.3	3576.96	2266.46	3097.85	3555.36	3439.46	3118.02	1924.17	3161.37
	3311.39	3290.5	3310.52	3691.66	2488.12	3630.72	3593.74	2933.18	3357.21	2825.37	2195.26	3516.26	3578.33	2641.55	3331.39	2659.16	3621.06	3564.92	2157.71	3125.95	3216.44	3743.83	3374.12	3798.02	3360.02	3210.96	3844.93	3705.38	3241.84	3924.38	3555.78	3428.14	3113.29	2061.87	3309.9	2848.9	2876.23	3542.8	2980.03	2644.12	2589.52	3528.78	2222.39	2998.96	3459.2	3355.9	3024.8	1875.06	3073.33
	3209.07	3212.95	3209.78	3582.39	2399.95	3535.5	3506.7	2844.89	3268.84	2735.89	2129.27	3420.69	3469.08	2566.85	3224.76	2583.05	3535.37	3454.15	2089.5	3028.97	3110.32	3657.4	3256.22	3718.42	3258.94	3093.04	3746.51	3624.19	3137	3825.87	3445.35	3320.39	3027.75	1988.84	3215.57	2773.08	2801.68	3467.98	2873.34	2571.2	2500.78	3450.86	2131.34	2902.15	3369.14	3256.24	2940.05	1809.83	2976.47
	3133.36	3132.87	3128.98	3519.65	2351.21	3456.93	3418.33	2773.36	3178.31	2663.15	2078.23	3344.32	3412.67	2489.12	3138.88	2510.53	3470.34	3387.77	2046.6	2964.49	3046.3	3588.19	3171.73	3664.08	3170.26	3024.86	3669.01	3569.73	3044.89	3753.19	3380.56	3245.11	2963.07	1937.14	3136.74	2710.73	2709.68	3409.49	2824.07	2509.87	2442.82	3392.31	2083.74	2837.11	3303.18	3184.29	2872.84	1777.21	2895.76
	3051.83	3039.86	3055.19	3443.77	2279.62	3370.51	3334.15	2710.21	3093.96	2596.83	2029.08	3262.63	3329.61	2432.86	3068.52	2454.99	3375.61	3322.16	1991.19	2887.67	2976.01	3531.96	3110.24	3597.93	3100.7	2940.34	3617.72	3509.53	2980.6	3677.8	3286.87	3159.5	2884.8	1902.3	3054.26	2648.57	2640.65	3367.84	2754.44	2453.95	2387.43	3348.92	2026.22	2755.64	3229.96	3106.6	2792.14	1734.41	2828.2
	2963.52	2974.37	2978.17	3361.07	2229.33	3287.82	3252.09	2640.53	3011.8	2521.44	1966.42	3168.3	3238.84	2351.74	2988.57	2389.74	3298.69	3201.64	1931.94	2806.49	2886.41	3429.99	3014.43	3529.62	3017.65	2860.86	3536.07	3451.41	2893.28	3573.74	3198.75	3095.51	2785.3	1844.3	2978.93	2563.69	2597.72	3299.47	2666.8	2370.28	2318.59	3289.66	1986.44	2679.83	3146	3030.03	2727.96	1678.25	2757.03
	2893.1	2886.89	2888.46	3300.35	2180.72	3213.61	3177.47	2568.56	2926.36	2477.68	1920.77	3094.83	3162.24	2311.39	2920.36	2320.73	3223.34	3159.82	1886.03	2739.36	2802.94	3371.36	2932.42	3464.72	2944.71	2788.49	3438.33	3384.57	2813.03	3502.8	3119.48	3008.5	2729.82	1799.02	2902.23	2494.76	2498.18	3236.57	2599.43	2319.37	2245.45	3215.17	1946.01	2628.99	3067.05	2950.18	2646.01	1633.16	2675.73
	2828.22	2829.76	2827.99	3218.38	2122.6	3141.45	3120.65	2508.68	2864.02	2411.95	1874.78	3020.2	3092.43	2260.39	2832.47	2280.44	3160.83	3072.01	1842.23	2673.39	2751.93	3286.42	2878.14	3412.81	2864.73	2718.82	3378.46	3323.05	2744.33	3441.88	3036.72	2941.97	2661.24	1761.09	2830.53	2438.2	2455.99	3184.6	2537.78	2264.84	2200.14	3157.68	1886.96	2550.38	3004.71	2888.34	2593.59	1597.82	2614.04
	2773.47	2775.54	2772.29	3161.87	2083.73	3082.42	3060.91	2447.92	2807.39	2361.81	1842.64	2967.6	3049.69	2207.02	2790.19	2215.61	3094.9	3007.55	1809.88	2614.32	2687.8	3254.08	2810.98	3354.81	2818.56	2665.78	3324.91	3280.2	2685.98	3391.26	2989.9	2897.43	2602.46	1719.38	2782.28	2372.46	2413.34	3133.07	2489.9	2221.63	2166.46	3106.99	1855.7	2508.08	2958.26	2843.2	2542.3	1574.15	2569.41
	2710.3	2703.56	2706.99	3119.42	2040.42	3025.48	2989.18	2388.85	2747.47	2303.95	1803.39	2900.39	2967.57	2156.41	2724.63	2196.8	3031.26	2974.07	1782.44	2554.9	2618.53	3192.73	2750.34	3298.41	2763.41	2614.43	3257.65	3218.43	2619.99	3314.32	2924.14	2822	2551.44	1696.92	2717.89	2342.43	2353.32	3084.38	2431.26	2167.59	2125.72	3077.53	1819.92	2457.84	2888.26	2785.6	2482.43	1542.58	2509.94
	2643.48	2653.87	2655.11	3043.33	1992.11	2962.05	2932.8	2351.26	2676.59	2258.87	1762.99	2844.88	2919.22	2103.99	2671.51	2151	2977.34	2903.44	1740.88	2509.99	2569.8	3105.06	2700.98	3246.4	2689.09	2548.28	3207.27	3174.45	2572.27	3257.32	2859.84	2761.62	2497.84	1650.71	2659.46	2284.3	2300.74	3041.12	2371.31	2131.21	2076.67	3014.61	1785.25	2396.75	2837.05	2716.44	2419.25	1507.8	2447.12
	2599.82	2614.47	2609.88	2998.43	1956.1	2889.7	2896.65	2305.76	2616.83	2222.46	1737.41	2784.32	2860.78	2076.54	2624.49	2109.66	2936.39	2831.75	1706.39	2456.39	2532.83	3076.84	2653.13	3210.99	2637.3	2511.15	3138.78	3147.61	2529.29	3198.93	2805.86	2713.7	2449.12	1629.1	2600.51	2243.32	2255.93	2999.99	2324.7	2084.18	2049.78	2972.72	1739.6	2368.96	2792.13	2661.59	2389.13	1476.36	2413.4
	2555.87	2549.76	2547.88	2941.8	1925.84	2839.12	2843.89	2262.63	2578.68	2179.17	1714.29	2728.61	2803.82	2043.04	2564.84	2064.26	2881.87	2796.91	1684.32	2413.38	2473.76	3024.59	2583.46	3168.09	2604.58	2462.79	3106.68	3108.73	2483.74	3152.65	2757.67	2671.31	2410.55	1590.42	2560.91	2213.5	2228.34	2945.82	2293.08	2043.13	1988.74	2926.03	1719.79	2309.71	2736.92	2621.14	2349.69	1451.78	2371.79
	2497.43	2513.74	2517.15	2884.91	1890.48	2804.07	2783.64	2222.91	2531.1	2143.76	1676.83	2704.68	2753.52	2002.16	2524.82	2037.44	2837.31	2732.82	1651.8	2367.95	2427.21	2951.98	2545.92	3102.37	2552.71	2427.47	3050.82	3055.84	2418.19	3106.37	2697.65	2624.15	2368.76	1575.87	2515.71	2178.71	2174.53	2900.51	2254.2	2010.08	1965.84	2872.3	1680.15	2265.95	2688.72	2564.47	2300.86	1433.88	2332
	2460.6	2459.56	2466.99	2846.78	1847.65	2754.19	2735.59	2179.36	2488.53	2107.12	1655.24	2644.43	2705.7	1972.84	2480.32	2010.12	2762.9	2696.93	1623.46	2331.95	2396.84	2920.49	2506.35	3071.67	2504.1	2378.5	2998.1	3001.87	2385.19	3059.17	2652.63	2588.19	2311.93	1552.5	2474.95	2123.47	2149.92	2862.96	2208.93	1984.68	1926.38	2850.93	1647.61	2223.08	2648.49	2530.03	2256.98	1406.61	2276.15
	2420.44	2421.55	2422.26	2799.55	1827.8	2717.92	2679.31	2144.06	2447.2	2072.35	1623.43	2600.63	2676.22	1948.1	2443.93	1980.08	2724.58	2644.91	1610.4	2290.33	2360.83	2881.17	2470.19	3023.69	2483.97	2348.51	2942.76	2963.66	2352.93	2989.2	2615.39	2527.58	2286.22	1530.88	2423.12	2093.53	2106.96	2836.43	2182.5	1952.94	1903.53	2805.54	1620.1	2202.54	2597.76	2493.44	2217.17	1383.09	2244.65
	2373.31	2377.71	2378.07	2750.81	1805.4	2664.05	2647.05	2107.34	2397.56	2028.02	1585.55	2554.89	2618.87	1911.7	2397.51	1943.75	2688.86	2611.61	1564.42	2251.05	2313.79	2834.23	2419.93	2980.57	2425.27	2300.18	2901.32	2924.22	2310.19	2959.82	2563.19	2501.35	2233.73	1497.18	2394.13	2053.25	2078.31	2791.88	2137.63	1919.86	1867.57	2773.09	1595.69	2165.17	2557.31	2445.08	2176.57	1362.79	2218.53
	2335.83	2345.39	2339.38	2689.42	1747.82	2605.14	2591.08	2057.85	2345.18	1977.04	1564.58	2491.53	2567.45	1875.41	2359	1897.88	2628.11	2555.56	1546.62	2208.56	2257.53	2771.59	2370.26	2927.4	2380.71	2253.62	2841.63	2887.55	2252.32	2897.29	2507.71	2445.39	2194.59	1468.88	2350.11	2008.23	2018.6	2740.74	2085.97	1869.62	1817.8	2707.93	1568.71	2125.69	2517.85	2397.61	2131.8	1326.5	2168.03
	2287.16	2303.86	2289.79	2657.14	1740.8	2556.94	2539.34	2030.43	2299.41	1959.62	1543.28	2470.23	2534.1	1854.82	2316.69	1870.14	2596.62	2520.95	1522.51	2172.7	2225.41	2734.26	2334.39	2874.42	2334.88	2219.02	2813.31	2830.72	2236.93	2849.01	2479.6	2414.57	2151.46	1446.62	2317.47	1978.72	1995.86	2701	2059.53	1846.55	1801.52	2694.92	1544.88	2086.91	2473.98	2361.04	2110.53	1313.86	2136.36
	2257.34	2259.53	2261.2	2631.64	1694.68	2515.72	2504.26	2008.62	2260.71	1926.19	1524.14	2415.62	2495.68	1805.28	2270.42	1850.7	2563.95	2476.55	1491.94	2143.58	2192.14	2695.2	2293.36	2853.19	2306.89	2190.05	2761.59	2788.84	2179.04	2808.69	2435.87	2372.97	2119.41	1441.11	2267.51	1960.72	1967.18	2680.08	2037.59	1818.49	1758.9	2652.33	1515.28	2047.78	2437.14	2321.4	2071.32	1298.32	2106.89
	2207.38	2220.42	2223.05	2587.18	1693.51	2482.56	2470.33	1971.52	2241.07	1904.36	1489.75	2391.17	2452.04	1787.24	2245.78	1822.02	2515.83	2447.55	1474.66	2111.81	2168.3	2667.92	2280.01	2827.5	2262.42	2163.03	2729.17	2768.76	2159.56	2783.37	2408.68	2329.5	2090.54	1412.65	2238.44	1933.31	1937.98	2638.37	2009.02	1783.98	1748.67	2611.35	1503.7	2017.52	2409.36	2312.98	2040.17	1275.46	2072.94
	2193.78	2204.68	2200.66	2555.86	1672.59	2466.16	2451.31	1963.84	2213.34	1886.27	1482.85	2357.02	2423.7	1787.16	2226.27	1794.93	2502.36	2424.19	1457.45	2098.81	2144.97	2636.55	2242.66	2798.32	2256.01	2135.09	2708.32	2738.25	2146.99	2760.15	2380.69	2308.15	2071.98	1405.66	2220.03	1912.37	1929.3	2623.8	1999.99	1776.58	1734.55	2596.81	1495.63	2013.86	2398.46	2281.95	2035.17	1275	2065.3
	2154.89	2168.75	2163.16	2514.53	1644.68	2425.78	2402.9	1923.64	2174.19	1846.73	1447.83	2319.62	2404.11	1744.81	2193.77	1764.11	2456.97	2366.82	1435.91	2065.56	2119.01	2600.74	2213.18	2747.76	2209.1	2092.19	2661.63	2691.39	2094.89	2713.24	2340.24	2269.1	2056.12	1383.01	2180.2	1884.96	1894.26	2578.14	1978.23	1750.16	1718.04	2544.18	1479	1968.66	2343.57	2241.53	1990.79	1254.03	2025.28
	2119.51	2135.37	2129.53	2480.25	1615.11	2387.64	2363.84	1892.97	2135.56	1824.4	1432.62	2289.16	2367.67	1721.35	2157.53	1745.7	2415.31	2349.69	1422.39	2028.08	2082.23	2556.94	2168.46	2715.02	2180.82	2058.93	2621.57	2665.35	2062.52	2681.6	2309.68	2242.39	2015.77	1361.78	2159.33	1845.13	1855.91	2554.21	1922.63	1726.5	1682.35	2515.33	1451.12	1949.44	2321.19	2215.22	1969.15	1225.65	1997.4
	2091.48	2108.33	2093.12	2460.99	1587.76	2353.44	2342.05	1884.48	2094.81	1801.87	1413.49	2252.98	2332.75	1706.05	2129.84	1718.07	2401.6	2308.3	1405.36	2013.71	2056.86	2534.24	2156.6	2699.62	2163.38	2045.21	2591.42	2635.24	2031.46	2637.93	2272.58	2224.13	1992.51	1337.12	2123.7	1841.6	1836.78	2512.66	1895.16	1698.29	1674.97	2499.2	1425.3	1933.92	2295.05	2192.06	1950.22	1213.83	1973.83
	2062.41	2078.58	2080.9	2418.28	1578.63	2327	2311.96	1844.81	2070	1773.69	1404.58	2239.54	2303.48	1660.35	2095.39	1697.35	2356.61	2282.52	1385.14	1962.46	2019.38	2492.01	2120.21	2657.39	2125.57	2014.3	2569.71	2606.14	2015.93	2613.32	2247.17	2180.57	1956.77	1313.94	2093.48	1804.65	1814.01	2488.4	1872.1	1673.58	1640.06	2457.42	1408.94	1910.9	2256.5	2158.97	1914.56	1203.83	1960.55
	2042.02	2041.74	2041.6	2385.35	1546.88	2297.3	2279.41	1824.61	2054.91	1757.28	1384.6	2212.11	2261.08	1650.86	2068.62	1692.75	2328.34	2270.65	1365.26	1959.81	2009.39	2470.49	2105.36	2622.4	2092.71	1987.36	2546.24	2580.31	1983.32	2583	2220.17	2156.48	1941.28	1300.95	2074.19	1777.17	1790.63	2463.11	1856.81	1664.57	1629.96	2436.69	1402.02	1882.34	2238.54	2141.44	1898.17	1181.73	1921.64
	2007.95	2030.06	2041.01	2370.64	1537.01	2277.25	2257.89	1799.02	2018.54	1734.95	1369.14	2182.13	2244.95	1637.65	2056.18	1652.37	2301.57	2229.45	1353.7	1924.67	1979.46	2445.16	2060	2597.41	2078.3	1970.21	2502.38	2545.04	1974.31	2550.28	2188.62	2133.01	1917.24	1287.61	2050.23	1755.67	1774.87	2436.52	1835.03	1638.5	1597.57	2415.13	1378.3	1863.06	2211.01	2123.23	1882.36	1168.12	1907.27
	1984.31	2001.46	1998.95	2326.1	1519.94	2243.3	2229.61	1768.37	1993.1	1717.29	1352.01	2161.26	2235.13	1611.36	2029.8	1643.23	2282.26	2214.73	1334.85	1914.03	1959.82	2434.12	2048.72	2570.08	2041.11	1936.73	2483.77	2523.31	1933.69	2529.89	2177.08	2114.16	1902.51	1275.26	2022.12	1748.92	1757.4	2418.03	1813.84	1625.09	1582.18	2403.7	1369.81	1843.22	2196.97	2099.86	1853.92	1156	1880.35
	1963.56	1975.78	1970.88	2309.04	1504.01	2209.85	2200.33	1749.16	1967.22	1697.12	1328.19	2127.88	2191.92	1603.78	2001.11	1627.35	2254.35	2186.49	1321.03	1889.84	1937.1	2389.81	2019.22	2530.87	2026.9	1923.12	2449.82	2476.26	1913.03	2486.49	2148.49	2082.87	1870.82	1263.31	2000.84	1718.32	1737.06	2382.26	1787.84	1608.9	1559.58	2377.7	1335.15	1826.35	2167.43	2086.57	1836.29	1139.86	1865.34
	1923.54	1941.42	1943.09	2280.45	1481.39	2172.98	2169.95	1739.57	1922.94	1663.48	1310.25	2100.41	2169.98	1568.45	1966.92	1596.05	2215.95	2160.05	1292.11	1850.53	1913.92	2367.31	1992.34	2499.03	1992.62	1892.12	2422.17	2461.59	1886.62	2472.52	2115.98	2052.01	1833.39	1240.96	1975.26	1709.81	1712.72	2341.38	1761.27	1572.75	1537.29	2340.01	1322.7	1781.43	2132.85	2037.93	1808.2	1124.39	1841.52
	1912.03	1928.91	1928.83	2243.49	1456.66	2150.15	2139.29	1714.63	1911.82	1641.2	1302.49	2062.8	2146.18	1553.89	1942.92	1589.24	2194.64	2132.11	1291.67	1841.51	1900.11	2325.83	1970.45	2485.55	1975.88	1870.06	2400.97	2442.09	1874.33	2426.35	2096.81	2038.56	1824.83	1226.86	1952.62	1671.48	1684.18	2331.79	1741.2	1564.05	1535.77	2306.73	1296.55	1765.28	2121.57	2024.95	1795.15	1116.78	1810.59
	1893.26	1911.27	1906.51	2233.3	1438.4	2147.28	2130.71	1687.68	1908.43	1632.34	1286.95	2061.57	2122.62	1549.12	1940.82	1569.61	2169.99	2102.34	1275.42	1820.93	1864.98	2311.01	1958.89	2461.93	1955.07	1852.58	2389.36	2413.72	1839.25	2404.66	2079.86	2011.88	1805.97	1221.74	1936.88	1663.5	1677.35	2298.19	1748.25	1552.33	1513.75	2289.99	1302.87	1753.87	2106.21	1999.51	1782.76	1105.19	1808.05
	1875.76	1893.97	1895.61	2211.98	1427.79	2113.21	2105.02	1685.74	1874.69	1615.58	1284.72	2041.4	2087.41	1536.84	1940.54	1559.84	2162.18	2087.75	1267.68	1799.97	1839.86	2270.57	1943.19	2441.66	1944.1	1842.07	2357.9	2378.12	1851.51	2396.39	2068.3	1991.91	1798.57	1214.64	1913.54	1656.03	1664.91	2290.19	1723.63	1542.19	1496.92	2266.02	1286.06	1741.55	2086.68	1982.2	1764.83	1097.06	1786.94
	1841.66	1864.09	1850.04	2182.35	1426.58	2090.27	2071.36	1652.3	1852.49	1590.94	1262.09	2010.12	2083.05	1492.72	1899.44	1533.22	2122.31	2072.42	1250.13	1781.02	1841.91	2251.83	1923.59	2394.67	1926.29	1811.86	2317.77	2360.85	1811.15	2351.7	2031.66	1955.23	1764.61	1189.32	1900.43	1619.99	1635	2259.97	1705.72	1514.38	1477.43	2231.46	1272.06	1705.56	2059.02	1965.87	1736.71	1073.21	1762.47
	1830.14	1842.89	1845.96	2144.47	1402.67	2058.6	2051.78	1644.66	1831.7	1572.98	1246.56	1991.49	2055.74	1503.24	1869.76	1519.42	2110.48	2049.83	1233.19	1760.13	1809.77	2235.28	1897.01	2376.89	1908.89	1794.55	2290.4	2334.61	1794.81	2326.65	2015.01	1946.09	1744.07	1180.39	1880.18	1620.98	1638.32	2237.9	1682.23	1496.92	1482.89	2217.25	1268.22	1702.48	2043.46	1940.88	1726.01	1070.95	1756.32
	1828.8	1826.53	1839.51	2133.57	1389.05	2050.01	2045.97	1621.42	1815.3	1570.21	1245.79	1981.39	2046.55	1483.04	1872.9	1514.27	2090.63	2030.05	1230.32	1753.36	1791.07	2220.88	1889	2374.15	1897.68	1784.63	2281.07	2323.93	1775.57	2329.68	2006.07	1930.52	1736.22	1175.09	1857.53	1597.33	1601.23	2230.76	1665.46	1483.49	1452.58	2200.37	1259.2	1692.7	2026.32	1931.8	1715.4	1059.56	1740.3
	1800.12	1817.96	1819.67	2120.56	1364.41	2025.99	2012.3	1615.31	1807.3	1551.37	1229.15	1963.57	2017.77	1476.66	1854.08	1494.57	2067.36	2013.65	1223.87	1737.44	1778.99	2204.23	1871.68	2347.35	1873.15	1774.11	2258.7	2302.41	1749.91	2298.75	1983.99	1916.25	1740.47	1170.06	1847.69	1599.3	1597.4	2196.42	1656.81	1481.02	1451.5	2185.33	1238.05	1680.5	2020.47	1927.26	1694.18	1058.11	1723.52
	1778.85	1803.1	1787.41	2097.12	1368.77	2023.13	2006.87	1601.21	1779.47	1542.82	1220.54	1939.35	2010.74	1462.2	1844.95	1491.14	2050.18	1980.48	1207.07	1718.66	1769.04	2178.31	1850.34	2322.76	1867.9	1759.8	2241.71	2268.18	1751.49	2285	1974.55	1884.39	1710.84	1151.62	1829.91	1585.17	1597.33	2180.19	1632.39	1474.81	1437.61	2160.31	1224.49	1663.79	1982.18	1904.73	1684.96	1054.57	1710.66
	1762.23	1784.37	1778.96	2076.01	1353.11	1988.04	1979.55	1597.44	1760.73	1528.06	1211.69	1917.96	1986.33	1456.22	1818.73	1462.69	2039.07	1980.29	1199.99	1706.61	1752.81	2150.53	1833.91	2307.1	1841.68	1745.98	2217.34	2264.32	1721.08	2268.02	1949.38	1891.73	1690.46	1165.01	1814.85	1564.6	1577.48	2159.26	1634.01	1459.25	1429.82	2153.28	1224.44	1662.13	1976.93	1882.57	1663.94	1029.77	1687.6
	1762.55	1764.88	1756.82	2058.58	1346.78	1979.69	1971.12	1579.01	1749.8	1516.59	1201.69	1915.96	1984.39	1454.36	1798.32	1463.05	2024.43	1980.95	1189.47	1691.31	1746.14	2151.69	1825.14	2279.25	1829.98	1734.18	2201.07	2247.45	1722.24	2246	1939.56	1858.72	1695.95	1130.31	1801.35	1562.92	1569.2	2151.68	1619.71	1448.68	1418.1	2126.24	1215.47	1637.82	1963.4	1874.6	1652.98	1030.73	1696.17
	1743.78	1752.25	1745.55	2035.2	1339.94	1966.31	1952.97	1564.05	1742.16	1521.16	1204.56	1906.03	1975.33	1439.2	1789.1	1464.25	1998.22	1958.05	1184.9	1686.07	1745.05	2137.61	1804.85	2271.15	1815.29	1732.32	2202.15	2224.61	1709.6	2232.99	1933.61	1851.22	1677.95	1144.44	1795.61	1545.69	1562.45	2133.39	1609.3	1439.97	1408.84	2117.35	1210.98	1636.71	1948.33	1856.95	1653.53	1031.52	1669.4
	1726.55	1743.73	1733.1	2027.93	1313.87	1957.63	1941.49	1556.81	1712.75	1495.75	1184.56	1885.08	1955.51	1423.48	1772.07	1442.34	1981.63	1935.71	1166.54	1671.31	1725.87	2110.51	1804.84	2243.38	1800.62	1710.74	2157.57	2209.66	1689.67	2208.13	1909.79	1844.15	1658.11	1124.83	1770.9	1533.53	1532.89	2120.48	1594.21	1436.49	1394.24	2089.57	1198.8	1621.91	1927.23	1838.67	1643.11	1017.95	1668.87
	1701.01	1737.45	1725.95	2005.69	1315.74	1930.13	1928.19	1535.27	1708.84	1477.41	1172.03	1875.54	1936.15	1417.6	1776.58	1437.28	1970.22	1918.71	1159.63	1665.5	1709.67	2087.72	1772.03	2219.91	1798.4	1697.62	2152.91	2193.28	1692.6	2199.69	1896.86	1817.71	1642.62	1119.98	1766.02	1511.67	1530.95	2083.01	1570.8	1416.7	1389.59	2071	1191.89	1603.2	1914.57	1822.87	1630.85	1006.17	1656.99
	1697.79	1716.51	1706.55	1990.98	1302.86	1916.02	1906.58	1530.64	1694.03	1478.53	1175.79	1860.24	1903.19	1407.29	1751.28	1423.89	1967.86	1912.14	1154.72	1659.91	1695.27	2082.81	1771.31	2210.53	1785.89	1691.18	2136.64	2175.66	1679.58	2176.32	1886.85	1822.73	1640.91	1108.5	1761.62	1517.46	1526.92	2080.77	1583.95	1402.03	1366.83	2061.24	1186.57	1594.49	1912.81	1820.12	1612.21	1001.13	1635.08
	1683.64	1709.24	1700.4	1992.95	1295.92	1914.12	1909.12	1530.57	1688.02	1467.78	1174.9	1846.57	1915.05	1393.62	1747.12	1417.74	1952.3	1902.03	1151.14	1649.29	1689.04	2064.92	1766.34	2205.17	1777.73	1679.46	2125.19	2153.22	1673.01	2175.5	1883.8	1807.92	1633.79	1104.43	1751.21	1515.61	1521.9	2072.07	1571.33	1401.48	1367	2061.22	1174.01	1600.39	1909.75	1807.84	1609.16	1004.24	1640.61
	1684.45	1702.15	1704.88	1974.68	1292.12	1896.58	1884.19	1510.64	1671.99	1464.33	1156.71	1837.91	1901.58	1391.18	1737.07	1422.22	1935.77	1884.71	1145.04	1645.49	1678.12	2063.9	1748.66	2186.04	1754.97	1670.78	2099.11	2138.91	1664.04	2142.95	1864.59	1779.03	1624.49	1107.32	1737.31	1505.43	1501.75	2061.78	1571.63	1400.39	1352.97	2045.7	1170.67	1579.72	1895.56	1809.84	1596.53	985.226	1631.35
	1666.46	1672.62	1686.36	1950.83	1269.11	1882.51	1867.82	1500.35	1656.09	1445.65	1143.69	1827.46	1886.05	1386.89	1711.97	1407.86	1931.03	1878	1131.1	1623.07	1656.77	2033.04	1725.77	2161.87	1746.7	1648.76	2087.58	2119.43	1619.99	2129.34	1853.09	1771.32	1604.64	1095.1	1726.18	1474.66	1496.17	2030.31	1556.12	1375.47	1362.31	2015.66	1164.46	1575.2	1872.49	1783.72	1573.4	988.903	1608.48
	1671.13	1677.4	1677.7	1953.1	1270.51	1874.74	1870.07	1508.31	1654.45	1438.89	1141.36	1808.97	1861.95	1365.19	1706.54	1397.1	1925.59	1859.91	1141.99	1604.97	1669.15	2024.52	1738.01	2155.77	1748.8	1646.98	2096.15	2107.87	1646.38	2120.45	1846.74	1778.26	1604.72	1089.48	1720.97	1482.01	1491.05	2010.36	1550.14	1384.8	1348.06	2007.92	1170.22	1550.26	1866.81	1782.42	1583.29	986.685	1605.05
	1648.14	1671.23	1673.08	1941.1	1265.98	1861.67	1851.86	1493.59	1639.89	1425.15	1148.54	1802.8	1859.15	1353.6	1707.2	1379.75	1894.49	1858.07	1121.23	1606.14	1639.32	2011.65	1719.38	2126.5	1729.45	1642.08	2073.61	2101.82	1634.43	2112.6	1844.05	1755.83	1601.88	1075.25	1702.78	1475.73	1476.22	2015.42	1542.48	1368.39	1329.29	1998.76	1154.07	1553.11	1867.81	1774.95	1575.6	987.355	1593.73
	1631.47	1665.53	1654.68	1922.6	1258.74	1831.83	1833.47	1480.71	1630.76	1426.39	1131.4	1788.93	1846.5	1351.19	1693.7	1374.57	1884.06	1842.77	1112.74	1590.63	1632.95	1991.75	1701.76	2118.28	1720.88	1605.58	2050.6	2078.74	1608.19	2086.28	1812.77	1737.92	1573.41	1075.88	1690.91	1453.94	1465.17	1992.58	1524.71	1367.58	1328.91	1982.87	1154.27	1534.71	1842.43	1760.16	1557.75	965.951	1575.91
	1635.51	1651.78	1648.68	1907.08	1266.18	1835.96	1821.21	1478.83	1620.91	1422.43	1137.92	1789.17	1843.42	1348.2	1687.05	1378.94	1874.72	1821.09	1114.63	1587.62	1634.43	1987.54	1706.86	2108.64	1720.76	1618.47	2051.97	2065.06	1601.96	2089.19	1808.66	1728.72	1588.22	1077.03	1689.11	1469.08	1470.29	1971.37	1518.18	1348.38	1325.36	1969.61	1149.68	1531.41	1831.08	1755.47	1561.72	968.584	1585.52
	1625.87	1632.58	1629.74	1904.45	1251.27	1836.3	1821.02	1462.23	1619.59	1408.18	1125.4	1772.92	1839.86	1353.16	1680.47	1374.6	1864.48	1819.25	1107.48	1579.34	1617.63	1981.86	1693.97	2103.01	1705.71	1610.5	2045.71	2062.38	1607.26	2077.93	1808.01	1727.54	1571.79	1069.53	1686.26	1455.2	1462.8	1996.18	1505.85	1359.03	1320.7	1979.03	1139.56	1534.92	1822.27	1743.33	1554.55	967.673	1570.18
	1615.68	1640.35	1621.22	1882.56	1236.41	1815.2	1796.62	1447.8	1594.44	1401.7	1121.13	1768.31	1812.61	1329.39	1662.11	1358.06	1853.36	1829.82	1102.17	1575.56	1618.03	1966.25	1686.17	2079.78	1691.26	1605.56	2008.76	2042.14	1573.62	2046.55	1793.84	1711.61	1553.94	1068.64	1669.01	1431.27	1442.12	1952.5	1502.71	1344.99	1311.88	1938.38	1121.05	1533.14	1809.57	1732.07	1539.66	969.125	1569.04
	1601.08	1625.34	1625.72	1876.87	1227.54	1804.37	1796.17	1442.53	1587.26	1396.54	1110.99	1755.47	1808.31	1333.23	1662.81	1349.9	1847.64	1805.99	1099.25	1569.24	1608.55	1941.12	1670.54	2063.25	1686.58	1586.76	2005.17	2033	1588.48	2050.12	1788.53	1691.78	1551.54	1057.67	1658.46	1436.15	1449.86	1948.55	1487.24	1340.08	1299.02	1929.11	1119.09	1520.56	1801.35	1727.03	1540.19	964.98	1557.2
	1595.31	1611.48	1611.96	1858.04	1217.48	1803.76	1786.61	1446.16	1584.84	1396.62	1107.5	1747.21	1801.61	1331.18	1643.75	1355.96	1836.57	1794.48	1094.95	1563.81	1601.83	1946.13	1669.51	2060.64	1668.01	1588.59	1991.69	2017.72	1556.69	2029.78	1777.95	1697.22	1553.4	1055.56	1659.12	1439.78	1453.63	1944.63	1497.41	1331.38	1300.57	1932.36	1125.34	1510.97	1794.01	1732.83	1530.72	942.609	1559.05
	1598.17	1603.2	1602.83	1860.07	1224.62	1789.33	1765.15	1438.32	1573.6	1383.01	1113.17	1741.64	1787.95	1317.27	1662.7	1345.12	1826.52	1781.49	1081.52	1556.14	1593.63	1941.58	1668.48	2048.97	1667.09	1579.85	1989.45	2022.75	1562.64	2016.31	1774.02	1687.65	1544.65	1047.94	1656.14	1433.53	1416.9	1937.97	1476.57	1336.8	1286.96	1912.11	1117.1	1505.05	1792.58	1704.54	1518.86	952.286	1553.07
	1587.93	1598.41	1601.71	1841.88	1218.64	1783.1	1771.46	1432.89	1565.12	1386.2	1112.6	1729.8	1783.73	1319	1627.12	1343.34	1811.89	1762.88	1083.66	1546.69	1587.96	1929	1647.75	2035.52	1654.58	1578.59	1974.32	1996.84	1551.47	2013.65	1764.48	1673.3	1543.72	1054.12	1650.19	1415.9	1424.07	1929.74	1478.29	1324.21	1288.82	1918.61	1113.43	1507.2	1777.67	1698.71	1521.69	947.895	1533.4
	1565.24	1595.15	1584.65	1840.48	1203.59	1761.74	1763.13	1421.26	1551.07	1365.22	1092.71	1708.39	1755.26	1304.94	1628.23	1310.59	1804.34	1765.99	1070.48	1542.95	1571.92	1902.38	1637.75	2026.55	1648.76	1558.48	1950.06	1987.76	1538.48	2008.19	1754.92	1662.56	1524.73	1041.62	1640.69	1409.14	1417.02	1902.71	1463.46	1306.9	1290.43	1906	1099.94	1488.26	1755.34	1693.43	1508.07	935.447	1528.11
	1568.84	1596.66	1564.78	1831.71	1205.73	1751.27	1757.29	1420.48	1547.13	1359.31	1086.01	1715.82	1763.48	1305.51	1621.11	1326.48	1793.36	1769.75	1077.06	1534.1	1565.43	1905.44	1633.57	2009.66	1638.27	1562.28	1957.77	1979.78	1537.06	1992.62	1748.1	1653.85	1518.25	1035.5	1627.7	1407.38	1412.05	1892.18	1458.07	1316.22	1283.08	1900.94	1099.39	1495.38	1760.61	1685.87	1501.14	935.459	1524.33
	1559.06	1581.15	1588.73	1823.32	1198.39	1744.09	1741.06	1402.39	1547.76	1359.13	1091.69	1713.74	1752.7	1289.84	1616.75	1325.48	1791.31	1757.38	1071.14	1531.29	1575.33	1901.44	1628.89	1994.34	1632.6	1552.98	1950.61	1969.61	1549.82	1977.2	1751.9	1655.76	1518.38	1033.64	1628.78	1398.98	1403.59	1890.99	1459.62	1312.27	1275.15	1880.54	1103.94	1488.01	1750.86	1673.6	1495.68	932.73	1518.07
	1545.03	1574.29	1553.12	1795.32	1194.16	1737.26	1732.28	1400.95	1518.39	1349.4	1080.22	1702.24	1747.89	1288.32	1610.16	1311.94	1785.51	1740.21	1060.76	1517.88	1562.66	1864.88	1629.26	1999.64	1632.68	1548.46	1919.88	1944.45	1526.36	1975.62	1729.51	1634.33	1497.71	1031.1	1612.03	1401.54	1404.94	1871.53	1447.91	1309.15	1270.2	1870.31	1099.51	1478.35	1739.29	1674.1	1491.36	931.649	1515.7
	1544.84	1565.75	1562.35	1802.01	1191.01	1733.49	1715.19	1399.17	1514.09	1342.74	1079.53	1690.45	1738.03	1271.23	1589.54	1300.47	1773.43	1736.66	1059.69	1516.72	1555.7	1870.05	1615.74	1983.02	1621.99	1524.77	1922.98	1951.36	1515.31	1961.39	1728.94	1624.92	1495.26	1021.48	1615.58	1392.17	1391.74	1866.78	1448.77	1294.63	1267.97	1844.28	1083.91	1469.52	1751.21	1658.95	1481.99	926.089	1514.16
	1539.39	1565.63	1549.29	1795.26	1178.84	1726.34	1712.79	1388.73	1520	1349.66	1076.36	1684.78	1721.71	1269.17	1603.58	1307.77	1757.5	1720.33	1047.03	1509.9	1545.16	1860.08	1609.58	1972.06	1610.4	1538.62	1915.14	1934.8	1524.58	1950.12	1728.82	1621.85	1486.63	1025.32	1605.14	1381.72	1401.95	1854	1443.62	1293.05	1268.77	1841	1095.22	1460.14	1722.38	1652.91	1470.22	927.032	1501.44
	1530.12	1554.59	1548.24	1779.22	1181.42	1725.41	1711.18	1389.73	1514.94	1335.35	1065.48	1675.96	1725.28	1269.54	1590.71	1307.53	1747.04	1720.79	1053.45	1509.12	1541.99	1839.83	1599.59	1956.07	1599.71	1531.7	1905.03	1925.49	1509.51	1951.77	1716.88	1619.99	1479.26	1014.9	1590.36	1373.82	1393.42	1858.86	1427.24	1281.99	1248.61	1841.42	1074.59	1447.04	1715.28	1641.45	1474.51	913.036	1496.35
	1535.23	1552.29	1527.04	1770.04	1177.19	1707.78	1701.85	1387.9	1504.06	1337.04	1063.82	1663.02	1726.61	1272.86	1592.87	1304.96	1750.44	1710.34	1050.03	1495.58	1523.24	1848.4	1598.6	1945.95	1607.59	1536.31	1909.79	1921.17	1502.9	1934.29	1703.85	1619.3	1472.85	1017.21	1594.52	1381.17	1387.72	1833.69	1427.1	1282.31	1252.77	1827.63	1066.68	1455.79	1709.68	1654.99	1463.89	909.738	1491.66
	1533.86	1542.96	1527.24	1769.37	1170.8	1701.54	1694.55	1378.29	1483.6	1339.32	1071.12	1666.95	1714.76	1276.02	1587.37	1301.14	1739.37	1699.91	1045.26	1495.92	1529.65	1835.18	1604.02	1938.81	1603.52	1524.67	1894.1	1921.55	1495.08	1928.15	1702.8	1595.09	1478.62	1014.13	1576.2	1365.83	1389.82	1834.03	1417.05	1279.01	1248.29	1821.85	1074.89	1444.27	1713.37	1641.26	1454.79	908.459	1482.41
	1525.06	1536.48	1526.14	1755.76	1170.51	1698.59	1687.64	1366.09	1490.28	1313.03	1059.01	1656.53	1709.48	1259	1563.25	1295.04	1729.53	1705.65	1036.33	1490.24	1514.52	1815.6	1579.74	1920.96	1596.71	1509.79	1875.57	1903.04	1497.15	1921.62	1689.73	1581.85	1468.32	1004.51	1577.58	1361.86	1360.64	1832.81	1418.24	1276.84	1233.44	1806.88	1062.07	1452.53	1702.68	1627.89	1457.52	914.536	1482.9
	1511.46	1531.99	1508.98	1747.97	1166.3	1683.99	1675.9	1381.63	1485.32	1306.3	1062.12	1644.64	1697.76	1258.07	1564.64	1287.02	1722.13	1694.29	1035.81	1487.27	1525.11	1807.97	1584.33	1923.95	1589.23	1495.59	1871.66	1892.9	1483.78	1910.92	1701	1590.84	1469.6	1000.98	1573.62	1353.37	1381.67	1813.36	1418.97	1266.04	1239.78	1807.09	1067.61	1443.31	1694.38	1623.32	1449.94	910.044	1482.43
	1496.95	1523.65	1502.25	1752.21	1162.97	1666.05	1684.02	1358.12	1471.75	1308.71	1045.98	1643.71	1692.44	1253.08	1564.38	1275.1	1708.06	1688.3	1032.64	1470.75	1508.24	1811.86	1574.05	1911.4	1578.33	1495.26	1863.36	1881.15	1476.68	1893.84	1680.59	1575.41	1446.22	1003.48	1569.31	1357.8	1378.4	1793.63	1423.2	1259.1	1237.73	1807.76	1067.31	1432.53	1694.84	1616.42	1447.96	897.29	1471.78
	1496.23	1515.96	1506.83	1739.46	1152.49	1675.48	1669.61	1356.05	1471.99	1312.53	1040.52	1626.38	1682.49	1247.52	1560.96	1277.19	1703.64	1668.13	1032.34	1472.2	1505.82	1798.23	1569.43	1899.81	1570.88	1508.55	1853.45	1881.52	1464.93	1890.16	1685.7	1590.71	1462.34	1000.33	1563.78	1350.39	1360.95	1788.38	1408.66	1268.92	1247.44	1798.72	1054.6	1438.36	1682.75	1620.17	1435.57	897.052	1469.23
	1491.15	1519.4	1491.07	1732.92	1151.4	1674.83	1646.49	1349.39	1460.25	1311.9	1040.93	1627.38	1676.15	1239.76	1564.65	1266	1699.81	1670.63	1030.77	1463.21	1505.27	1798.2	1559.59	1899.95	1573.64	1496.24	1860.12	1864.24	1456.94	1894.17	1674.64	1572.33	1447.86	1000.53	1555.08	1339.37	1354.65	1785.13	1409.97	1266.39	1239.16	1797.94	1053.45	1425.36	1684.2	1602.04	1429.66	899.451	1472.93
	1495.43	1510.58	1498.78	1718.1	1153.65	1659.89	1660.02	1351.64	1470.16	1295.72	1030.1	1631.44	1667.37	1243.66	1542.56	1261.06	1698.34	1660.05	1024.64	1465.33	1505.36	1770.24	1549.75	1885.33	1570.77	1485.04	1839.32	1863.36	1466.48	1875.36	1670.1	1560.9	1454.59	988.624	1546.44	1339.06	1344.67	1785.94	1396.61	1263.28	1224.19	1776.96	1059.11	1424.98	1676.45	1601.05	1432.46	892.56	1450.57
	1475.53	1507.27	1491.49	1715.15	1151.33	1651.34	1642.35	1351.76	1452.18	1295.38	1042.72	1628.75	1661.02	1248.17	1544.99	1272.2	1689.89	1666.98	1019.13	1454.11	1495.16	1770.94	1557.38	1885.85	1565.26	1491	1825.39	1844.74	1458.29	1891.47	1658.51	1556.77	1441.2	995.006	1551.11	1330.21	1355.04	1778.49	1392.55	1254.73	1223.86	1760.94	1046.64	1421.78	1659.94	1594.95	1452.6	893.097	1459.26
	1484.57	1499.94	1486.03	1705.51	1142.53	1639.51	1643.58	1340.05	1449.1	1287.14	1040.14	1597.83	1658.62	1248.92	1522.3	1255.7	1683.67	1660.52	1018.62	1461.86	1481.88	1781.21	1554.97	1868.48	1561.19	1478.37	1821.81	1833.97	1449.61	1865.98	1654.1	1550.5	1439.55	991.283	1544.74	1339.36	1340.79	1771.23	1389.8	1246.95	1225.6	1758.32	1042.56	1409.97	1658.89	1591.64	1422.57	893.105	1444.98
	1479.34	1492.27	1470.28	1710.9	1133.33	1633.95	1629.2	1342.16	1433.16	1282.06	1027.75	1607.11	1653.41	1240.8	1518.95	1254.1	1669.96	1644.66	1007.42	1452.42	1467.97	1758.86	1536.93	1865.14	1544.8	1475.51	1814.84	1808.24	1440.24	1858.36	1644.79	1534.8	1428.18	979.185	1538.5	1313.86	1336.86	1761.97	1383.23	1243.36	1206.93	1750.76	1041.27	1410.63	1657.13	1582.96	1421.04	886.347	1434.07
	1467.82	1484.72	1473.96	1699.7	1136.7	1634.5	1628.66	1332.35	1433.87	1285.71	1026.57	1604.95	1659.04	1227.37	1519.12	1255.64	1689.27	1654.88	1008.03	1453.15	1476.55	1765.22	1535.66	1855.52	1545.05	1472.78	1810.83	1832.09	1450.79	1849.18	1651.39	1530.76	1428.72	979.838	1539.89	1333.38	1330.95	1752.5	1393.92	1232.4	1205.42	1738.84	1047.86	1409.65	1641.84	1584.26	1410.6	887.33	1447.68
	1463.89	1493.43	1471.99	1700.84	1134.6	1620.96	1613.03	1326.43	1435.29	1283.21	1030.01	1603.46	1655.24	1224.61	1526.03	1251.01	1680.98	1636.88	1013.05	1445.38	1473.13	1744.6	1524.47	1854.75	1555	1477.77	1813.43	1827.41	1444.06	1839.29	1651.03	1541.13	1427.47	987.769	1543.57	1322.73	1324.53	1747.5	1387.92	1245.75	1216.71	1744.55	1038.13	1395.7	1644.18	1580.07	1411.33	885.048	1438.59
	1456.24	1489.6	1478.6	1684.89	1122.55	1623.26	1618.44	1326.34	1427.49	1281.12	1025.82	1600.69	1641.88	1227.32	1510.59	1241.51	1657.98	1621.8	1003.84	1441.77	1471.64	1749.13	1533.16	1840.12	1528.73	1454.67	1811.02	1821.76	1442.93	1845.22	1638.76	1516.63	1414.47	976.139	1523.37	1334.21	1341.87	1726.23	1368.05	1238.71	1210.44	1734.96	1032.46	1399.6	1635.15	1574.01	1413.19	881.161	1429.87
	1454.73	1479.2	1463.17	1672.91	1129.16	1610.25	1611.33	1317.18	1431.27	1270.16	1023.64	1592.39	1634.41	1213.48	1512.54	1239.51	1674.58	1623.47	1010.58	1438.64	1466.06	1752.94	1520.98	1841.62	1528.08	1468.43	1796.35	1802.8	1438.95	1834.66	1636.13	1522.31	1422.41	978.457	1521.64	1324.84	1328.58	1724.75	1376.45	1241.34	1195.41	1727.05	1034.62	1400.73	1636.05	1563.14	1411.79	880.742	1436.94
	1450.05	1474.79	1456.82	1665.26	1125.92	1614.97	1602.42	1323.48	1415.4	1275.55	1032.52	1594.66	1635.91	1220.84	1502.17	1237.38	1652.66	1625.14	1005.62	1444.77	1457.57	1724.35	1522.11	1847.65	1532.64	1467.19	1785.84	1795.19	1424.88	1828.17	1627.99	1508.65	1419.93	972.543	1518.65	1320.59	1313.73	1734.54	1365.67	1231.86	1198.59	1715.39	1034.11	1392.57	1629.07	1566.09	1408.46	885.496	1429.95
	1450.6	1470.42	1463.62	1665.34	1123.98	1605.92	1600.23	1310.09	1418.4	1264.67	1014.48	1577.37	1619.02	1206.66	1507.98	1224.52	1643.81	1623.4	995.533	1425.79	1448.58	1720.99	1512.78	1816.02	1526.99	1449.27	1782.87	1782.22	1426.35	1808.27	1622.13	1508.05	1393.04	966.503	1512.54	1309.39	1316.58	1723.72	1365.35	1227.82	1194.59	1719.31	1035.08	1391.25	1612.87	1564.85	1405.21	872.718	1419.2
	1438.97	1457.34	1451.86	1659.36	1112.82	1603.12	1583.26	1314.12	1414.88	1266.05	1015.45	1578.18	1616.21	1208.36	1497.65	1225	1645.21	1602.92	988.965	1423.34	1452.13	1708.56	1508.51	1811.19	1511.38	1453.24	1759.57	1788.89	1413.86	1813.42	1622.75	1489.37	1404.36	960.93	1509.86	1314.51	1317.87	1709.73	1360.37	1215.86	1195.29	1704.25	1022.82	1386.75	1615.73	1551.96	1395.58	870.58	1416.28
	1444.32	1465.54	1453.82	1659.24	1107.1	1589.33	1597.47	1303.72	1407.57	1257.69	1009.98	1565.73	1607.2	1210.51	1504.65	1225.11	1633.77	1598.22	988.412	1415.73	1448.38	1700.77	1494.37	1810.88	1502.5	1438.34	1767.13	1766.22	1408.87	1803.51	1615.01	1500.97	1393.36	959.693	1512.73	1305.51	1302.92	1714.98	1347.49	1219.86	1186.07	1704.34	1018.26	1382.35	1612.51	1549.42	1396.58	866.818	1415.58
	1437.59	1453.93	1458.58	1670.05	1116.31	1608.04	1598.88	1309.21	1401.13	1264.7	1003.32	1573.14	1620.21	1212.72	1500.62	1225.51	1636.76	1594.63	990.924	1426	1452.02	1708.97	1509.83	1815.99	1523.33	1443.23	1773.4	1758.99	1411.44	1806.08	1617.89	1508.82	1393.91	957.595	1505.56	1309.04	1319.53	1713.33	1361.33	1224.48	1189.04	1705.43	1029.71	1376.13	1613.72	1545.34	1375.02	873.617	1411.45
	1431.78	1464.74	1444.46	1643.54	1103.58	1583.26	1573.36	1292.71	1385.92	1247.95	1005.93	1559.86	1603.09	1203.91	1484.62	1226.29	1621.23	1593.57	983.995	1416.9	1445.92	1697.51	1488.97	1797.94	1518.18	1434.44	1762.02	1762.01	1413.85	1796.03	1608.38	1483.8	1378.4	949.387	1503.16	1293.53	1315.87	1687.29	1352.92	1213.88	1191.83	1684.39	1012.01	1372.28	1599.85	1541.49	1391.57	864.064	1406.39
	1435.62	1452.85	1448.71	1633.26	1112.82	1577.26	1583.17	1305.58	1399.53	1254.22	1006.25	1564.71	1621.43	1210.65	1476.12	1208.28	1619.79	1596.24	988.28	1421.07	1451.78	1707.9	1502.03	1790.75	1503.85	1435.63	1754.98	1763.37	1411.35	1791.35	1608.21	1491.81	1387.28	970.821	1497.52	1296.69	1306.45	1689.57	1349.95	1214.33	1179.76	1688.56	1029.99	1377.34	1597.97	1549.14	1379.46	871.177	1414.38
	1428.74	1440.5	1434.08	1640.42	1095.4	1576.63	1569.55	1298.24	1396.95	1245.72	1006.2	1562.64	1586.36	1200.55	1472.46	1212.29	1618.34	1583.62	992.533	1409.63	1433.67	1690.21	1491.64	1787.84	1504.64	1435.79	1744.41	1745.79	1405.68	1777.22	1603.09	1484.08	1383.21	951.659	1493.63	1289.38	1292.61	1675.55	1350.72	1207.57	1177.48	1686.67	1004.95	1361.46	1587.01	1527.19	1369.99	864.955	1404.7
	1419.19	1442.08	1425.12	1639.41	1105.02	1573.6	1560.82	1297.82	1368.92	1245.16	1003.94	1558.88	1579.23	1194.8	1470.18	1207	1604.56	1581.91	982.493	1413.27	1428.24	1687.6	1499.27	1774.7	1496.83	1436.99	1754.37	1747.24	1394.86	1788.79	1603.14	1461.83	1380.64	947.699	1493.36	1286.58	1304.13	1681.4	1342.6	1203.8	1179.37	1669.61	1013.07	1359.91	1597.28	1522.63	1384.29	861.919	1392.8
	1413.66	1439.17	1435.9	1625.81	1099.71	1562.03	1555.12	1270.76	1368.99	1241.79	998.937	1551.01	1584.09	1188.49	1464.91	1191.49	1612.77	1586.96	978.615	1407.3	1410.74	1667.99	1481.37	1760.66	1486.37	1418.1	1734.43	1740.73	1390.8	1764.05	1582.55	1480.61	1377.82	955.202	1485.48	1278.42	1298.78	1655.07	1322.97	1201.52	1176.29	1649.76	1011.26	1352.92	1585.65	1521.53	1373.06	857.149	1388.19
	1411.75	1435.79	1404	1619.58	1087.4	1556.93	1547.45	1283.51	1361.36	1235.57	996.414	1533.8	1569.48	1185.89	1460.76	1194.16	1591.03	1556.24	971.107	1396.88	1422.33	1680.31	1466.01	1768.89	1479.4	1419.77	1716.46	1728.84	1377.79	1749.32	1582.86	1451.96	1371.88	941.942	1476.29	1281.54	1281.29	1659.05	1327.13	1199.19	1167.84	1660.57	1003.03	1352.16	1575.38	1524.91	1365.82	860.121	1391.21
	1410.23	1444.57	1421.39	1606.57	1098.79	1570.79	1540.07	1278.91	1365.51	1240.67	993.793	1538.48	1563.51	1186.57	1467.13	1207.7	1594.03	1561.34	967.518	1399.98	1410.23	1662.9	1472.52	1767.11	1477.76	1412.3	1713.78	1717.61	1386.42	1768.22	1586.17	1467.53	1383.2	949.011	1483.08	1284.91	1286.2	1647.3	1325.16	1202.78	1172.24	1649.22	993.969	1361.22	1575.3	1525.88	1359.82	861.322	1395.84
	1399.06	1431.97	1416.72	1611.05	1085.89	1553.07	1546.65	1284.57	1365.84	1236.78	991.833	1535.17	1574.69	1182.81	1465.31	1212.38	1597.38	1569.85	967.939	1392.81	1419.9	1665.7	1482.82	1757.21	1466.46	1406.36	1717.35	1721.39	1388.91	1758.35	1585.24	1457.57	1379.28	952.087	1476.57	1279.95	1284.75	1659.68	1333.17	1185.68	1168.38	1651.62	998.821	1358.87	1565.12	1515.14	1369.79	851.205	1386.96
	1407.82	1431.43	1405.6	1605.35	1091.57	1558.62	1554.63	1285.31	1363.38	1228.62	996.77	1533.13	1571.19	1176.31	1473.39	1205.45	1595.64	1572.82	969.295	1400.76	1424.41	1665.71	1467.62	1746.85	1491.94	1423.16	1712.32	1721.07	1378.43	1759.53	1580.29	1454.17	1377.09	945.011	1481.02	1277.77	1297.47	1663.73	1327.68	1207.3	1173.03	1658.17	1008.15	1358.34	1574.84	1517.56	1367.52	853.234	1393.49
	1394.35	1429.82	1403.74	1590.28	1085.21	1541.45	1533.35	1266.95	1348.92	1225.39	984.897	1524.32	1564.9	1171.83	1444.31	1196.77	1580.33	1556.45	966.361	1385.82	1410.33	1661.04	1451.46	1746.99	1466.58	1400.93	1702.86	1705.95	1352.55	1741.77	1571.23	1449.84	1350.52	946.046	1469.27	1270.38	1276.18	1640.88	1321.91	1198.19	1151.23	1638.64	994.062	1340.74	1562.98	1502.03	1350.33	848.076	1376.28
	1392.8	1423.65	1400.77	1597.73	1085.54	1544.7	1529.74	1271.78	1341.61	1218.03	979.948	1521.36	1561.49	1175.4	1441.44	1177.32	1571.1	1549.93	959.254	1387.51	1406.33	1652.98	1460.36	1738.25	1464.79	1407.04	1707.69	1699.55	1365.82	1742.73	1574.04	1457.26	1343.57	943.121	1464.34	1260.01	1274.47	1643.07	1315.57	1199.2	1165.53	1622.11	993.48	1352.25	1550.05	1494.22	1348.04	852.955	1377.03
	1406.31	1424.68	1399.93	1593.9	1075.1	1544.13	1535.52	1267.54	1353.12	1219.2	985.759	1523.38	1573.38	1173.24	1444.14	1193.26	1574.86	1552.57	960.62	1392.97	1409.64	1639.72	1452.46	1731.79	1470.48	1418.19	1696.99	1703.95	1363.67	1742.93	1575.23	1460.44	1364.05	946.271	1472.93	1268.05	1287.43	1640.07	1325.72	1185.99	1166.48	1634.95	995.379	1344.47	1554.37	1504.2	1354.46	846.73	1380.49
	1394.91	1415.59	1396.14	1590.09	1076.11	1532.57	1518.46	1273.32	1340.11	1218.12	975.356	1520.8	1537.61	1167.05	1442.97	1196.11	1565.2	1557.6	957.269	1381.96	1396.73	1636.31	1461.03	1723.07	1460.97	1402.19	1681.12	1690.68	1362.51	1733.1	1574.13	1436.46	1339.91	928.826	1460.98	1267.15	1265.73	1620.48	1303.76	1183.2	1162.07	1624.34	987.511	1334.12	1551.77	1492.83	1346.36	844.544	1374.43
	1383.4	1405.05	1393.35	1586.68	1075.94	1524.27	1522.49	1250.62	1332.47	1221.72	977.178	1501.96	1543.32	1157.61	1432.71	1183.82	1557.73	1538.96	950.99	1372.68	1394.79	1629.25	1443.04	1715	1452.35	1383.24	1673.77	1686.34	1347.39	1732.66	1565.27	1424.71	1337.43	932.636	1457.5	1250.37	1254.02	1622.47	1297.92	1170.55	1142.12	1614.08	993.496	1333.16	1545.55	1481.53	1339.75	842.641	1369.79
	1392.5	1416.48	1396.45	1590.44	1079.84	1530.51	1519.85	1266.94	1348.76	1218.87	985.023	1504.88	1553.92	1174.81	1442.1	1187.14	1568.27	1549.99	957.96	1380.86	1405.53	1635.14	1452.96	1712.69	1460.06	1402.67	1684.06	1674.79	1364.88	1726.26	1563.19	1432.37	1360.96	938.601	1465.59	1269.58	1260.87	1620.08	1316.66	1179.56	1155.71	1624.92	989.643	1327.95	1543.86	1494.88	1341.61	851.931	1379.06
	1394.66	1399.99	1388.27	1576.1	1076.56	1540.46	1520.67	1263.63	1340.81	1224.22	974.287	1506.13	1553.64	1174.73	1441.51	1200.38	1568.4	1539.75	953.427	1381.83	1399.87	1628.04	1458.15	1719.35	1461.77	1396.11	1679.36	1678.59	1352.5	1715.11	1557.15	1418.4	1343.68	935.387	1453.5	1259.81	1266.68	1624.67	1328.89	1188.14	1150.16	1607.65	973.511	1338.89	1538.81	1484.92	1348.64	844.75	1370.75
	1384.19	1408.38	1393.85	1576.17	1072.53	1526.07	1511.54	1267.17	1332.57	1212.59	974.977	1498.11	1541.56	1164.55	1436.11	1183.95	1547.09	1533.68	956.939	1365.62	1400.33	1609.11	1432.38	1712.87	1463.24	1388.46	1671.09	1672.92	1355.14	1719.99	1554.53	1425.01	1359.46	932.167	1454.95	1249.38	1256.9	1608.16	1310.18	1172.11	1141.84	1614.13	987.697	1332.4	1540.56	1491.4	1335.32	842.359	1374.16
	1366.56	1403.75	1383.85	1551.02	1067.14	1512.37	1502.65	1247.3	1319.12	1201.15	966.632	1490.07	1522.49	1142.54	1408.82	1165.32	1547.88	1521.25	950.153	1363.67	1382.79	1601.65	1438.72	1701.23	1453.09	1381.45	1662.11	1667.49	1335.76	1702.75	1548.63	1410.07	1331.31	929.63	1442.32	1240.44	1246.68	1589.97	1295.33	1168.74	1137.5	1601.12	969.922	1317.95	1529.99	1477.7	1332.07	839.205	1361.66
	1374.07	1397.37	1377.36	1571.13	1071.46	1516.48	1505.99	1261.18	1329.95	1206.46	973.012	1489.27	1535.94	1164.65	1432.2	1189.59	1545.14	1531.18	955.762	1376.45	1394.93	1618.31	1445.19	1698.33	1451.45	1383.47	1663.07	1662.28	1351.75	1710.69	1552.33	1417.71	1340.85	922.555	1448.52	1260.33	1262.17	1590.86	1311.9	1180.23	1151.55	1600.32	991.845	1338.06	1539.49	1473.76	1330.27	842.887	1370.64
	1370.63	1391.97	1370.27	1563.18	1066.68	1515.41	1488.56	1250.97	1325.66	1208.47	972.828	1487.06	1524.47	1156.69	1429.52	1179.17	1537.96	1529.95	942.462	1363.02	1378.81	1612.46	1434.58	1685.81	1445.28	1382.22	1647.17	1667.67	1340.45	1704.27	1538.79	1405.02	1327.12	923.925	1439.23	1254.62	1252.35	1594.5	1287.18	1175.71	1147.86	1589.11	991.294	1325.07	1516.01	1477.69	1331.08	839.968	1350.57
	1360.36	1395.19	1379.1	1569.62	1067.01	1508.98	1497.16	1251.55	1312.83	1196.34	976.437	1494.07	1518.55	1168.28	1436.48	1175.97	1542.99	1519.39	953.884	1372.65	1385.73	1601.31	1440.14	1688.83	1441.91	1382.79	1656.04	1652.28	1343.75	1698.26	1546.8	1424.03	1330.36	920.653	1449.42	1247.71	1249.02	1578.52	1304.97	1165.98	1146.22	1577.86	984.317	1327.4	1519.83	1464.59	1312.93	837.617	1354.58
	1365.46	1396.09	1373.6	1561.83	1059.52	1510.73	1497.57	1244.58	1319.59	1212.53	962.535	1492.41	1518.08	1161.53	1439.21	1177.73	1536.94	1517.14	950.808	1366.04	1383.98	1611.4	1433.81	1681.28	1447.99	1382.75	1656.1	1647.43	1346.16	1700.94	1548.98	1399.16	1337.38	915.636	1442.46	1244.86	1251.78	1584.18	1310.16	1170.35	1134.09	1583.65	979.775	1321.47	1534.11	1461.68	1329.03	838.488	1362.09
	1364.91	1384.03	1377.28	1563.04	1060.61	1499.76	1489.98	1239.44	1317.99	1199.15	975.138	1489.39	1523.2	1155.58	1426.18	1174.67	1533.22	1523.24	939.894	1362.02	1391.13	1601.77	1428.79	1676.98	1443.02	1380.86	1655.53	1644.89	1343.99	1690.51	1547.55	1388.62	1342.1	920.167	1434.31	1253.08	1260.06	1584.44	1288.31	1174.45	1135.85	1584.78	981.341	1333.21	1519.53	1469.44	1329.87	837.036	1347.89
	1361.38	1384.79	1367.65	1552.09	1056.05	1496.76	1491.4	1251.78	1302.69	1192.66	963.466	1490.69	1508.4	1154.12	1409.61	1165.59	1527.69	1504.77	945.193	1357.45	1374.3	1596.31	1421.43	1674.86	1435.71	1374.53	1647.59	1632.35	1336.83	1675.38	1541.67	1407.67	1331.39	914.699	1430.4	1249.95	1233.07	1579.22	1295.3	1164.39	1136.04	1581.53	968.069	1314.04	1523.11	1469.38	1324.15	829.968	1348.28
	1357.47	1384.41	1359.9	1553.71	1048.38	1495.78	1472.4	1241.74	1298.88	1189.61	961.466	1477.27	1515.48	1137.4	1416.37	1163.25	1513.77	1509.79	935.823	1339.11	1376.12	1582.88	1413.09	1660.79	1435.13	1377.93	1637.53	1632.11	1328.08	1675.37	1527.37	1387.98	1324.34	918.422	1430.58	1238.95	1251.91	1564.2	1282.41	1167.35	1119.01	1568.1	967.542	1311.34	1503.91	1459.18	1318.6	832.746	1335.28
	1362.31	1393.26	1364.35	1547.84	1061.06	1487.51	1483.14	1235.86	1300.62	1196.5	966.575	1480.09	1519.65	1139.65	1413.85	1160.09	1520.01	1513.99	943.417	1350.66	1373.87	1585.33	1428.39	1668.65	1431	1366.41	1637.11	1640.1	1331	1681.72	1535.94	1394.12	1325.31	917.023	1429.36	1243.21	1252.12	1569.65	1292.47	1169.99	1134.95	1554.98	969.682	1313.21	1506.22	1449.34	1319.5	832.879	1342.29
	1355.08	1381.46	1358.13	1531.11	1060.07	1479.33	1472.94	1234.91	1305.34	1197.48	964.891	1476.54	1503.11	1146.25	1419.87	1163.99	1514.82	1507.14	945.427	1351.4	1373.98	1579.59	1422.54	1664.55	1432.99	1370.62	1636.79	1615.81	1328.04	1676.45	1532.89	1391.66	1319.21	916.809	1433.8	1229.26	1252.95	1572.39	1288.68	1166.81	1132.46	1561.68	975.767	1305.8	1509.24	1457.66	1313.92	834.996	1342.33
	1358.38	1364.68	1354.11	1542.21	1057.78	1480.29	1481.73	1236.67	1292.18	1190.35	966.098	1476.15	1505.12	1132.17	1415.4	1163.07	1511.96	1507.09	944.498	1354.5	1371.84	1587.85	1421.84	1655.74	1442.4	1361.79	1634.64	1630.09	1333.1	1675.14	1522.34	1368.63	1308.41	911.023	1429.01	1234.67	1238.71	1559.5	1287.08	1155.88	1139.62	1553.27	960.659	1300.84	1500.47	1454.04	1312.7	824.79	1344.9
	1353.84	1371.9	1360.68	1536.16	1050.06	1483.35	1471.17	1218.76	1294.41	1195.27	959.822	1476.55	1503.05	1143.52	1395.87	1169.37	1503.76	1499.68	935.924	1349.55	1363.47	1574.02	1410.59	1653.22	1422.64	1363.92	1625.35	1612.68	1314.15	1663.42	1526.46	1377.77	1313.18	910.358	1419.83	1233.2	1227.05	1544.94	1282.59	1161.06	1129.63	1550.46	975.116	1298.92	1502.01	1445.31	1305.09	823.665	1345.85
	1345.81	1359.24	1341.81	1521.7	1047.01	1469.73	1458.74	1212.31	1282.32	1183.44	953.931	1461.43	1497.96	1133.74	1397.45	1163.2	1495.33	1484.52	927.021	1334.07	1354.44	1565.46	1397.58	1644.55	1412.11	1352.76	1599.16	1603.73	1313.11	1657.79	1511.3	1368.26	1301.36	915.763	1419.28	1217.12	1227.27	1533.41	1261.7	1155.58	1124.69	1546.66	962.007	1300.04	1482.3	1438.15	1299.02	821.593	1324.52
	1355.77	1358.47	1349.1	1521.27	1045.26	1469.84	1457.41	1230.35	1289.47	1178.01	950.046	1458.77	1503.53	1140.69	1402.44	1153.57	1505.83	1487.69	925.762	1345.95	1359.51	1561.96	1406.53	1632.91	1417.71	1352.13	1607.68	1605.61	1315.73	1654.53	1519.41	1365.9	1309.54	912.225	1419.69	1227.03	1231.09	1541.89	1268.88	1150.59	1113.21	1545.22	965.86	1293.72	1485.57	1439.45	1303.09	826.54	1339.23
	1341.59	1362.29	1345.24	1518.87	1046.98	1466.2	1446.81	1235.96	1280.09	1179.23	948.563	1451.05	1490.73	1153.7	1395.47	1149.5	1502.2	1485.82	935.071	1345.63	1352.91	1557.51	1397.73	1639	1414.66	1349.1	1619.69	1605.18	1316.53	1651.24	1511.58	1372.7	1309.98	907.41	1425.53	1220.02	1236.72	1545.52	1267.79	1151.83	1123.13	1544.54	957.317	1292.15	1487.66	1431.52	1309.46	819.415	1332.85
	1343.07	1363.02	1338.64	1518.84	1047.31	1465	1460.15	1218.73	1286.2	1175.9	956.339	1464.23	1482.5	1139.58	1387.4	1158.26	1495.42	1481.42	930.858	1348.22	1360.12	1559.28	1402.18	1632.55	1415.59	1362.81	1616.79	1609.16	1300.46	1661.13	1516.8	1367.33	1305.1	912.439	1418.44	1228.1	1227.64	1552.47	1263.34	1152.79	1120.54	1538.71	963.364	1302.89	1490.11	1434.73	1296.56	820.302	1326.61
	1317.58	1352.15	1335.94	1508.06	1035.48	1446.06	1438.77	1211.07	1271.94	1166.62	941.408	1448.29	1480.24	1123.82	1390.15	1142.53	1498.73	1465.12	912.65	1329.9	1347.72	1543.44	1376.49	1625.64	1397.7	1339.36	1596.4	1588.63	1285.81	1639.66	1497.45	1359.03	1290.42	903.393	1404.59	1212.26	1214.24	1530.49	1256.85	1138.34	1120.19	1513.15	957.542	1290.48	1472.55	1418.18	1299.19	809.298	1322.31
	1335.05	1338.8	1337.53	1505.79	1037.06	1452.08	1444.27	1211.68	1268.36	1174.41	938.46	1448.86	1465.26	1133.77	1379.24	1143.09	1481.88	1480.05	920.498	1327.87	1342.1	1542.63	1388.03	1611.56	1396.95	1339.09	1589.86	1574.74	1297.35	1643.87	1506.08	1342.8	1297.92	900.815	1406.94	1225.39	1223.08	1545.3	1249.25	1141.58	1116.26	1511.54	969.062	1282.73	1470.06	1410.1	1290.3	810.98	1317.05
	1326.16	1352.68	1328.04	1504.33	1045.52	1453.7	1434.58	1209.44	1274.69	1169.12	943.42	1445.55	1481.17	1129.15	1383.87	1145.34	1481.39	1487.22	909.371	1327.69	1350.59	1543.71	1387.33	1620.72	1401.28	1338.12	1594.24	1594.97	1295.57	1646.56	1503.82	1359.66	1282.78	898.613	1408.82	1215.89	1228.83	1525.58	1261.09	1136.92	1127	1517.69	956.372	1287.08	1473.09	1423	1298.63	810.262	1322.68
	1330.32	1345.58	1325.59	1497.57	1037.04	1446.99	1441.93	1215.19	1274.04	1178.7	945.052	1436.09	1476.23	1128.93	1387.93	1140.01	1475.96	1464.03	925.097	1326.33	1342.33	1540.72	1395.74	1619.74	1419.32	1333.42	1599.57	1583.7	1310.79	1627.45	1500.96	1359.65	1298.05	896.589	1405.12	1225.53	1217.42	1527.78	1268.79	1142.26	1112.44	1517.85	945.093	1281.5	1475.71	1426.85	1300.68	816.935	1313.73
	1325.77	1346.14	1319.65	1500.25	1025.63	1455.74	1438.6	1209.89	1274.49	1170.51	934.695	1450.88	1455.65	1115	1389.45	1138.4	1475.81	1474.9	917.99	1326.03	1353.14	1539.44	1381.85	1606.03	1400.08	1339.53	1587.03	1584.8	1308.72	1637.41	1503.7	1349.68	1281.64	903.526	1410.3	1214.07	1223.52	1519.59	1263.1	1133.96	1108.08	1511.02	941.86	1285.88	1465.57	1425.88	1298.5	811.871	1317.13
	1328.13	1353.16	1322.07	1495.7	1034.15	1443.19	1427.98	1215.31	1261.16	1179.16	948.247	1439.23	1477.83	1130.19	1374.5	1138.1	1474.5	1468.78	916.533	1323.59	1345.24	1533.43	1381.88	1618.62	1395.67	1339.47	1592.07	1573.25	1309.33	1638.43	1489.2	1343.03	1278.13	888.93	1402.75	1215.3	1218.86	1519.18	1259.92	1137.29	1114.77	1519.13	947.302	1284.83	1471.9	1407	1296.07	818.617	1318.61
	1327.1	1345.28	1321.61	1492.32	1035.8	1449.18	1441.56	1216.22	1266.69	1165.89	948.5	1446.77	1466.09	1124.79	1383.73	1140.99	1492.67	1477.17	915.158	1339.3	1341.15	1538.22	1375.27	1610.81	1404.38	1333.44	1597.05	1573.95	1304.96	1631.48	1496.61	1342.78	1298.26	902.734	1407.11	1213.98	1224.44	1517.93	1266.48	1147.35	1119.78	1509.4	958.263	1291.85	1470.97	1429.97	1295.98	816.363	1317.09
	1313.31	1349.85	1314.22	1483.72	1026.48	1442.27	1436.02	1198.18	1249.18	1164.84	950.207	1441.31	1449.45	1135.96	1367.23	1129.8	1473.82	1464.88	907.021	1325.49	1339.21	1527.7	1372.24	1606.63	1390.09	1327.35	1567.62	1564.49	1289.33	1619.88	1490.95	1343.5	1265.8	888.04	1390.64	1207	1212.6	1513	1245.08	1132.05	1105.8	1508.07	943.271	1284.16	1467.04	1407.23	1286.38	807.052	1314.66
	1322.75	1346.63	1319.12	1493.63	1038.49	1438.82	1433.03	1209.46	1259.15	1162.38	939.989	1429.77	1458.64	1122.36	1373.77	1132.02	1466.11	1440.6	905.239	1331.22	1337.43	1509.66	1382.09	1603.17	1390.1	1333.26	1589.78	1566.3	1293.91	1631.83	1492.82	1330.55	1274.25	900.231	1402.43	1213.65	1214.91	1510.39	1252.63	1132.37	1093.08	1507.18	934.434	1293.33	1466.62	1410.59	1282.87	805.48	1304.61
	1316.86	1348.71	1321.27	1486.81	1024.12	1431.03	1426.11	1193.38	1246.08	1151.26	928.833	1431.59	1435.17	1112.7	1364.79	1138.12	1463	1458.87	906.528	1323.34	1323.83	1509.38	1363.89	1595.84	1376.49	1320.18	1569.35	1564.26	1277.73	1614.26	1480.89	1334.91	1273.88	899.144	1390.35	1200.72	1198.46	1503.11	1247.93	1134.98	1112.87	1502.83	932.031	1279.12	1455.86	1409.5	1277.67	803.746	1303.86
	1308.25	1355.69	1319.52	1485.21	1030.29	1432.57	1421.38	1192.87	1245.34	1157.39	925.057	1431.18	1459.3	1115.48	1360.07	1130.03	1462.48	1459.06	904.051	1313.34	1320.09	1519.88	1370.35	1595.06	1391.6	1326.34	1568.61	1569.47	1293.65	1615.74	1491.69	1333.27	1290.85	894.595	1386.3	1203.3	1202.78	1499.73	1254.86	1131.95	1107.55	1495.8	949.604	1273.71	1460.38	1405.89	1275.13	805.798	1308.05
	1312.54	1351.94	1316.65	1476.05	1023.82	1430.37	1421.55	1200.47	1251.54	1158.73	938.282	1433.15	1454.99	1124.4	1361.54	1119.8	1464.46	1461.14	910.264	1315.11	1327.28	1513.67	1375.54	1583.45	1388.73	1327.83	1571.82	1555.58	1287.43	1609.63	1490.08	1341.77	1283.36	891.526	1395.21	1214.57	1212.34	1507.53	1263.49	1127.54	1099.63	1503.96	934.317	1275.52	1460.58	1418.39	1283.95	813.512	1307.42
	1317.89	1340.59	1320.33	1482.77	1025.96	1435.11	1431.48	1210.57	1248.95	1160.45	931.667	1420.52	1462.42	1114.86	1368.95	1134.14	1460.47	1455.45	913.797	1315.45	1317.64	1509.51	1371.19	1591.73	1376.69	1326.93	1565.21	1556.55	1286.52	1609.29	1490.87	1337.66	1277.79	895.676	1387.84	1205.91	1207.35	1500.63	1249.88	1133.98	1098.96	1490.99	944.294	1285.65	1452.18	1410.66	1276.95	812.774	1310.38
	1301.3	1343.91	1308.73	1467.69	1029.4	1429.28	1415.47	1193.22	1231.56	1154.35	914.741	1415.32	1436.22	1099.37	1352.79	1120.12	1445.21	1439.27	895.432	1310.02	1333.4	1504.35	1365.94	1584.42	1371.27	1315.29	1558.78	1536.11	1280.99	1599.98	1481.06	1312.15	1274.66	891.613	1377.2	1196.4	1208.35	1480.45	1238.65	1127.9	1097.75	1491.13	935.062	1269.51	1448.94	1404.37	1276.86	805.052	1292.32
	1299.36	1334.56	1304.18	1478.55	1012.58	1426.62	1424.69	1190.18	1245.36	1150.55	926.293	1418.69	1449.05	1104.44	1361.89	1116.05	1453.17	1448.98	903.741	1314.5	1330.18	1504.49	1366.62	1584.53	1379.61	1324.48	1563.01	1540.7	1281.11	1605.43	1480.44	1332.31	1269.69	895.006	1386.18	1195.59	1196.85	1487.59	1244.95	1121.97	1095.71	1493.02	932.783	1267.13	1450.65	1412.68	1275.05	803.105	1308.36
	1314.06	1334.16	1302.69	1476.52	1023	1435.77	1420.11	1200.6	1257.51	1157.98	938.006	1438.06	1446.61	1120.91	1382.57	1149.3	1460.75	1456.46	909.802	1323.46	1329.47	1513.08	1363.47	1587.92	1391.87	1326.91	1567.38	1547.03	1282.31	1608.2	1491.41	1349.83	1290.3	892.78	1390.31	1212.31	1208.22	1491.4	1257.08	1137.4	1119.13	1497.49	943.961	1282.08	1456.75	1414.49	1283.75	804.048	1305.53
	1297.58	1342.94	1306.04	1463.27	1021.24	1422.7	1405.17	1193.4	1236.07	1150.81	926.322	1419.68	1447.29	1103.67	1354	1122.76	1441.05	1431.53	901.264	1313.88	1315.27	1503.94	1366.75	1582.65	1366.06	1325.41	1563.4	1536.99	1281.36	1593.59	1483.25	1318.07	1254.01	888.295	1385.73	1205.16	1202.89	1486.21	1239.52	1123.36	1098.35	1481.77	930.41	1264.02	1455.49	1399.9	1268.11	813.52	1301.08
	1295.89	1329.94	1298.15	1457.4	1015.38	1413.22	1407.86	1186.26	1235.9	1151.43	927.517	1409.51	1434.29	1110.69	1362.07	1117.38	1444.88	1429.61	893.498	1301.02	1307.68	1503.24	1356.89	1575.88	1373.59	1310.29	1549.82	1539.33	1281.74	1589.16	1481.15	1316.06	1264.37	885.584	1368.65	1205.44	1195.3	1474.49	1240.73	1133	1101.08	1484.02	946.62	1267.36	1436.59	1399.82	1264.03	802.81	1306.17
	1296.55	1332.66	1294.48	1455.84	1020.79	1409.73	1406.51	1184.33	1223.13	1139.61	930.695	1407.33	1438.95	1101.29	1354.82	1115.7	1445.72	1434.07	902.442	1305.39	1309.34	1485.26	1361.76	1559.75	1363.96	1322.37	1538.46	1539.23	1266.07	1592.02	1471.55	1324.62	1263.4	878.954	1375.31	1195.32	1201.81	1474.43	1233.28	1120.09	1091.28	1476.64	933.93	1256.74	1436.99	1401.16	1264.94	800.528	1295.54
	1303.96	1332.98	1295.29	1465.48	1006.76	1417.33	1406.38	1198.42	1229.92	1151.04	927.092	1409.59	1437.98	1102.3	1352.83	1112.57	1447.35	1433.17	900.178	1301.66	1315.84	1487.72	1347.69	1559.65	1364.35	1314.36	1546.68	1526.45	1256.62	1586.42	1477.53	1312.39	1265.43	881.358	1380.68	1190.27	1196.56	1473.71	1235.83	1126.95	1080.06	1474.43	931.418	1263.63	1433.69	1387.49	1273.37	799.298	1289.26
	1292.33	1332.35	1298.5	1449.39	1012.66	1420.92	1402.35	1177.73	1227.72	1142.33	925.552	1405.36	1432.73	1099.48	1345.96	1110.33	1443.84	1439.11	895.762	1297.94	1315.98	1485.93	1348.43	1562.42	1359.87	1308.51	1540.15	1528.49	1262.2	1574.18	1472.85	1319.4	1258.78	874.919	1372.4	1187.1	1192.58	1464.47	1232.16	1128.11	1090.64	1462.37	931.519	1267.1	1430.07	1390.31	1274.2	797.806	1293.58
	1293.65	1327.53	1294.21	1452.35	1006.1	1406.13	1397.37	1182.36	1228.16	1148.48	926.471	1404.78	1421.4	1096.7	1351.09	1107.6	1439.68	1432.02	890	1298.62	1308.97	1495.96	1361.44	1559.68	1359.62	1305.03	1542.92	1528.18	1265.15	1575.2	1468.73	1318.45	1257.94	885.318	1378.16	1190.08	1196.5	1463.77	1240.27	1112.32	1088.95	1475.81	937.969	1267.46	1452.32	1393.2	1270.48	797.621	1297.85
	1301.81	1325.11	1306.73	1448.12	1007.12	1406.28	1385.28	1183.02	1228.53	1140.39	929.23	1410.35	1437	1113.92	1352.43	1129.54	1437.35	1443.75	893.132	1303.31	1310.1	1490.6	1360.5	1560.98	1366.7	1320.7	1549.64	1520.7	1260.31	1593.86	1468.24	1297.36	1257.03	877.098	1369.18	1196.27	1195.71	1465.38	1236.88	1110.16	1096.32	1466.61	930.085	1264.48	1442.77	1395.11	1280.31	802.334	1300.81
	1302.49	1322.34	1308.33	1451.36	1011.85	1405.28	1401.85	1188.07	1232.19	1142.18	932	1401.71	1439.83	1103.7	1338.96	1122.98	1444.02	1440.65	903.681	1307.59	1314.65	1486.56	1360.19	1555.15	1373.32	1313.34	1545.76	1524.76	1266.12	1584.9	1468.54	1313.82	1274.3	880.815	1386.57	1204.78	1193.32	1478.52	1232.81	1120.98	1090.3	1469.04	937.232	1266.87	1447.85	1400.47	1272.84	810.161	1302.29
	1288.35	1321.09	1284.78	1441.56	1007.25	1402.3	1399.13	1174.44	1225.38	1146.94	923.879	1404.56	1427.67	1101.06	1341.98	1115.53	1431.83	1417.62	893.731	1293.26	1301.84	1479.01	1350.58	1547.9	1355.77	1310.42	1541.32	1523.89	1275.04	1577.33	1464.24	1292.38	1267.3	890.387	1377.31	1197.46	1194.44	1464.05	1233.44	1115.62	1094.46	1449.1	922.348	1262.62	1435.29	1379.92	1257.71	797.012	1296.62
	1293.04	1311.42	1293.48	1451.45	1003.16	1400.76	1397.3	1188.11	1216.82	1131.39	925.799	1402.84	1430.34	1102.78	1351.36	1124.06	1436.31	1426.72	893.432	1299.86	1302.7	1474.9	1345.26	1548.62	1361.31	1308.26	1532.42	1518.51	1270.9	1580.44	1466.61	1314.44	1256.41	879.399	1375.34	1196.23	1197.7	1463.62	1233.63	1117.29	1094.84	1459.34	933.387	1256.54	1434.44	1383.36	1261.23	796.871	1293.25
	1293.51	1321.74	1291.61	1442.02	1010.15	1404.71	1402.59	1169.35	1216.94	1138.88	930.73	1398.17	1431.11	1105.74	1340.56	1114.87	1436.87	1428.58	898.62	1300.31	1302.94	1478.89	1359.95	1551.58	1357.79	1315.47	1520.12	1514.87	1263.17	1573.52	1468.04	1299.56	1256.49	883.115	1374.28	1195.62	1192.41	1451.06	1236.02	1128.82	1079.42	1466.55	928.031	1256.43	1432.54	1388.87	1258.97	799.758	1284
	1283.56	1309.23	1292.2	1446.48	1008.1	1396.85	1384.33	1174.27	1220.47	1135.82	924.724	1404.63	1415.79	1101.63	1332.9	1112.88	1419.06	1427.48	893.716	1299.9	1295.24	1478.71	1343.84	1542.43	1363.41	1315.38	1528.51	1510.05	1253.28	1571.74	1464.55	1307.13	1245.68	868.757	1372.76	1197.6	1192.15	1453.83	1230.08	1120.33	1092.12	1454.03	908.193	1262.99	1426.56	1384.87	1260.14	799.076	1285.79
	1292.92	1310.71	1286.12	1460.95	1009.88	1392.68	1401.35	1180.78	1226.37	1139.18	920.724	1408.98	1428	1096.56	1341	1122.2	1435.73	1424.1	885.153	1295.84	1308.73	1482.15	1349.19	1547.57	1363.53	1300.43	1535.32	1502.96	1267.74	1579.84	1458.5	1312.06	1267.59	870.451	1364.98	1204.64	1190.2	1456.61	1242.53	1127.89	1088.19	1469.26	930.054	1259.82	1433.68	1381.33	1261.76	800.935	1289.83
	1268.15	1303.28	1270.01	1438.81	1001.97	1384.83	1376.98	1166.75	1204.82	1129.52	917.839	1387.1	1401.08	1088.18	1319.61	1103.87	1412.46	1403.42	876.498	1293.84	1290.8	1450.35	1336.86	1531.93	1355.97	1300.35	1517.7	1498.99	1246.84	1566.49	1457.71	1290.5	1236.43	880.289	1358.55	1175.59	1163.74	1431.7	1217.1	1104.76	1075.52	1442.33	921.496	1249.91	1417.17	1367	1254.41	785.548	1278.79
	1288.92	1304.7	1277.81	1440.17	1002.33	1398.58	1383.54	1175.57	1207.81	1130.81	914.121	1401.7	1407.22	1091.43	1345.8	1104.38	1420.14	1417.46	890.929	1296.58	1285.76	1462.59	1344.79	1541.42	1352.97	1300.89	1523.09	1503.36	1256.33	1551.87	1456.02	1307.1	1260.41	871.722	1372.87	1190.08	1186.79	1441.74	1232.42	1119.14	1092.27	1445.75	926.558	1254.57	1419.13	1381.62	1261.78	797.758	1275.32
	1291.29	1299	1298.16	1446.79	1004.84	1385.11	1388.94	1174.87	1211.76	1133.74	920.04	1391.75	1420.34	1091.96	1339.5	1113.84	1415.68	1421.65	887.016	1295.57	1307.6	1465.33	1344.22	1532.45	1347.19	1303.51	1519.36	1502.64	1260.04	1569.18	1464.4	1294.95	1255.72	868.873	1366.64	1196.07	1179.41	1447.71	1233.61	1116.48	1097.7	1439.51	933.55	1247.11	1436.47	1375.44	1255.69	796.355	1290.02
	1279.61	1306.72	1273.59	1425.9	995.455	1401.97	1373.06	1170.35	1202.5	1134.61	916.943	1385.79	1415.75	1086.02	1333.62	1104.27	1414.16	1409.39	882.899	1283.12	1286.79	1465.19	1324.18	1532.48	1345.19	1296.62	1518.93	1494.72	1245.17	1552.81	1447.4	1293.87	1241.72	865.774	1352.66	1180.19	1187.48	1439.6	1220.79	1115.09	1087.69	1438.15	919.217	1242.5	1410.35	1361.38	1245.95	794.222	1270.88
	1268.97	1296.27	1268.46	1416.94	997.804	1385.42	1369.79	1162.93	1195.97	1124.6	910.73	1382.01	1408.17	1082.97	1315.29	1090.22	1409.52	1394.38	885.467	1274.48	1291.66	1441.66	1323.96	1526.97	1343.05	1294.79	1503.81	1495.8	1238.9	1549.71	1447.47	1293.99	1236.62	871.653	1359.07	1180.06	1174.48	1437.4	1222.18	1110.79	1075.06	1426.96	916.62	1240.55	1404.49	1354.54	1242.12	789.29	1269.15
	1265.04	1302.73	1277.85	1433.49	995.048	1379.76	1370.32	1160.66	1205.84	1119.92	911.425	1379.74	1403.68	1079.69	1319.26	1107.6	1405.16	1408.3	875.224	1286.04	1293.18	1457.16	1340.39	1522.81	1337.98	1299.69	1513.18	1481.33	1241.85	1553.87	1442.72	1279.39	1240.2	868.665	1351.7	1176.06	1167.98	1433.68	1215.2	1102.64	1071.88	1434.85	914.488	1229.79	1406.65	1361.48	1234.64	789.383	1276.79
	1275.9	1298.82	1276.55	1436.18	1001.18	1375.78	1364.85	1154.59	1202.36	1128.56	915.885	1386.98	1406.48	1089.43	1320.75	1104.11	1403.92	1408.07	873.955	1277.95	1290.03	1453.06	1318.93	1519.42	1337.42	1299.33	1504.68	1485.09	1244.47	1547.12	1443.59	1278	1245.3	875.017	1364.48	1177.03	1178.13	1432.05	1219.28	1100.52	1079.97	1424.24	917.62	1235.36	1406.7	1364.38	1255.43	789.572	1270.23
	1277.11	1296.63	1254.15	1414.59	998.228	1376.46	1362.12	1154.87	1184.42	1121.56	902.046	1375.63	1405.4	1080.71	1327.4	1096.53	1411.23	1395.16	885.295	1281.75	1292.27	1450.35	1320.59	1505.01	1339.91	1294.57	1501.37	1472.51	1248.31	1539.49	1434.25	1268.66	1243.86	865.485	1344.73	1169.37	1167.13	1432.6	1207.37	1099.15	1063.22	1424.07	908.24	1237.28	1397.38	1358.27	1237.27	787.871	1264.55
	1264.55	1279.65	1262.82	1409.67	982.492	1361.98	1353.43	1163.43	1186.8	1124.59	900.822	1367.22	1386.41	1082.3	1315.47	1087.48	1390.69	1397.69	877.407	1271.12	1284.44	1440.23	1320	1511.91	1335.23	1280.34	1486.05	1467.01	1236.16	1536.07	1435.28	1268.15	1222.93	858.462	1348.4	1156.43	1166.53	1426.5	1208.99	1101.15	1072.25	1409.43	923.767	1226.03	1400.09	1352.15	1244.28	783.455	1251.78
	1265.94	1289.94	1271.51	1412.39	995.286	1362.03	1362.88	1149.87	1196.6	1131.54	909.5	1382.73	1396.41	1083.62	1327.32	1094.29	1401.9	1407.13	876.985	1274.13	1285.56	1454.49	1329.9	1502.95	1337.73	1281.78	1492.1	1483.3	1254.42	1530.3	1434.33	1281.03	1238.47	863.907	1345.33	1162.64	1181.87	1411.88	1218.35	1103.24	1076.23	1408.03	933.224	1234.31	1400.47	1350.84	1240.5	783.403	1273.7
	1267.96	1290.44	1259.09	1400.29	983.937	1364.7	1350.1	1150.98	1172.32	1109.94	893.793	1359.68	1392.23	1073.38	1303.89	1074.4	1392.01	1379.47	869.467	1270.09	1280.47	1426.9	1306.44	1493.28	1322.72	1274.6	1487.37	1467.61	1227.84	1522.31	1426.75	1256.44	1227.84	861.341	1343.67	1161.49	1156.83	1413.91	1194.91	1085.49	1065.5	1400.75	909.271	1224.73	1383.64	1349.28	1232.33	778.165	1257.51
	1264.1	1287.57	1253.58	1399.18	983.349	1370.57	1353.64	1160.55	1195.9	1117.78	908.655	1366.57	1388.44	1082.45	1323.24	1096.46	1389.03	1398.13	873.615	1278.58	1277.93	1428.72	1318.46	1495.3	1334.6	1282.61	1494.85	1466.28	1231.25	1533.43	1425.4	1267.42	1227.04	853.838	1342.33	1162.51	1169.56	1420.19	1208.65	1102.31	1080.69	1416.39	910.961	1248.24	1394.93	1338.04	1239.72	787.834	1258.98
	1244.64	1277.06	1246.32	1398.91	989.201	1366.66	1344.29	1153.83	1186.18	1109.3	907.753	1366.79	1390.23	1084.02	1309.69	1096.16	1398.46	1377.32	869.498	1271.26	1274.66	1431.46	1310.96	1499.76	1335.05	1287.41	1481.74	1462.54	1233.88	1517.49	1430.68	1262.59	1233.2	858.855	1345.49	1158.46	1159.83	1418.44	1215.49	1088.55	1068.11	1393.73	906.224	1221.67	1385.39	1345.16	1234.75	781.5	1253.4
	1267.1	1272.3	1257.41	1406.88	984.281	1356.93	1357.38	1157.91	1191.18	1108.59	903.264	1362.77	1376.98	1078.81	1309.97	1082.99	1383.71	1385.86	868.285	1265.66	1277.71	1435.33	1321.3	1493.23	1334.4	1279.43	1481.75	1461.5	1220.58	1520.28	1426.1	1267	1224.66	868.399	1340.46	1160.45	1174.87	1402.97	1215.7	1098.55	1077.99	1407.09	917.193	1227.58	1402.68	1339.57	1236.51	783.23	1260.86
	1256.69	1272.98	1255.2	1402.69	984.979	1356.3	1345.36	1154.05	1185.61	1110.9	899.667	1367.29	1383.39	1072.91	1304.91	1081.95	1386.81	1378.59	875.594	1277.73	1288.19	1433.78	1332.08	1495.49	1327.97	1267.81	1477.06	1451.59	1228.2	1535.28	1421.97	1280.77	1222.36	856.468	1340.85	1175.39	1167.8	1411.39	1215.14	1099.7	1064.07	1399.96	907.333	1229.97	1382.64	1346.37	1238.61	781.347	1255.2
	1243.35	1266.37	1245.79	1378.47	980.984	1344.62	1334.74	1135.27	1156.9	1105.78	893.333	1347.35	1377.97	1068.32	1284.87	1078.92	1385.62	1350.26	861.28	1251.07	1256.23	1413.32	1306.99	1492.35	1311.06	1267.48	1462.4	1443.45	1208.1	1503.02	1409.39	1257.3	1209.63	851.098	1326.77	1147.7	1149.37	1393.38	1188.46	1074.08	1050.44	1383.4	901.62	1221.12	1368.26	1336.84	1219.63	776.778	1242.4
	1248.09	1268.24	1244.86	1386.38	978.371	1348.24	1348.33	1142.31	1168.96	1097.52	896.862	1352.86	1363.59	1071.64	1298.92	1083.53	1376.3	1375.13	861.802	1260.43	1263.88	1412.01	1301.49	1474.96	1317.14	1275.73	1464.7	1454.03	1216.69	1512.46	1419.42	1228.82	1219.06	856.861	1334.28	1152.95	1152.29	1386.43	1186.17	1081.16	1059.97	1385.54	898.566	1215.84	1372.61	1333.35	1227.26	775.512	1252.19
	1246.54	1273.22	1239.61	1381.61	974.339	1346.88	1331.42	1131.56	1168.35	1103.14	900.603	1348.11	1359.3	1055.17	1296.84	1077.24	1371.1	1359.56	859.98	1257.65	1266.24	1412.98	1298.64	1477.9	1314.32	1266.96	1455.55	1443.16	1213.26	1505.54	1407.31	1251.15	1213.45	857.179	1329.92	1141.55	1154.5	1386.11	1191.88	1083.97	1055.2	1401.04	897.86	1222.37	1368.25	1331.98	1215.97	772.625	1249.28
	1239.5	1269.14	1239.93	1379.61	973.386	1351.16	1331.1	1145.94	1184.62	1096.6	901.425	1348.24	1361.55	1071.11	1288.54	1078.82	1376	1373.32	858.721	1268.13	1261.97	1407.38	1290.12	1475.93	1315.02	1277.91	1470.57	1444.39	1207.16	1515.02	1412.57	1253.13	1216.53	862.214	1334.82	1147.87	1154.66	1390.49	1193.65	1092.03	1056.97	1390.21	889.837	1220.07	1374.22	1321.1	1215.04	769.653	1251.91
	1251.01	1265.98	1242.29	1384.7	980.841	1347.08	1340.74	1130.65	1157.18	1104.67	900.816	1348.35	1377.07	1069.62	1284.07	1073.62	1363.81	1376.89	859.518	1261.66	1262.94	1416.24	1299.96	1481.23	1313.2	1265.05	1453.88	1421.74	1210.19	1510.7	1413.71	1236.49	1210.81	851.243	1329.3	1143.01	1146.77	1385.86	1189.28	1084.16	1063.99	1391.42	900.124	1219.07	1373.41	1335.55	1228.62	783.935	1250.27
	1244.58	1267.15	1225.65	1376.67	964.318	1337.75	1324.98	1133.63	1160.88	1099.74	885.575	1340.28	1354.68	1061.75	1280.2	1064.23	1363.54	1351.97	853.442	1251.7	1260.95	1374.52	1287.63	1470.99	1300.79	1253.63	1457.22	1426.95	1210.43	1500.03	1411.27	1241.94	1192.57	840.67	1316.61	1135.48	1149.99	1378.49	1177.35	1077.53	1042.64	1378.08	901.023	1206.99	1362.71	1328.16	1213.15	767.278	1239.81
	1254.74	1265	1250.7	1381.2	967.011	1341.37	1341.95	1149.3	1173.17	1107.81	893.121	1355.82	1373.61	1070.45	1305.14	1083.67	1370.33	1375.68	873.66	1262.98	1270.36	1415.49	1307.78	1470.96	1323.78	1266.94	1471.13	1438.87	1233.37	1504.56	1424.45	1257.24	1227.85	856.202	1334.82	1155.31	1165.23	1397.67	1200.39	1087.79	1057.82	1387.43	905.899	1212.46	1378.66	1328.06	1228.46	779.488	1247.83
	1231.96	1265.15	1242.51	1374.88	961.175	1334.38	1324.15	1123.89	1154.34	1091.12	884.362	1327.2	1356.99	1054.54	1280.94	1080.1	1361.66	1366.56	853.965	1248.76	1262.88	1400.35	1280.94	1462.82	1301.06	1260.46	1447.13	1428.38	1203.44	1484.6	1400.87	1226.6	1203.35	848.318	1320.03	1140.21	1144.8	1367.93	1181.45	1082.26	1048.93	1368.65	889.24	1210.91	1357.02	1316.47	1211.4	762.673	1235.12
	1231.31	1257.5	1220.96	1373.26	977.476	1334.48	1325.13	1128.79	1145.6	1092.13	891.851	1339.92	1359.2	1063.61	1289.29	1073.75	1368.41	1358.55	856.757	1265.88	1265.81	1387.83	1295.86	1471.2	1310.1	1255.77	1447.88	1433.78	1212.99	1492.52	1403.67	1218.27	1211.45	853.341	1324.95	1150.73	1146.97	1386.93	1181.43	1080.82	1043.9	1378.11	890.93	1213.36	1366.83	1331.23	1218.14	778.556	1238.83
	1244.88	1259.59	1234.39	1369.79	972.931	1336.81	1315.61	1133.19	1156.32	1101.21	889.282	1340.22	1363.72	1059.54	1288.32	1085.51	1368.12	1358.52	853.229	1251.33	1260.35	1404.87	1279.83	1456.01	1303.98	1261.11	1455.11	1427.38	1215.32	1495.36	1411.25	1228.08	1212.85	845.347	1322.95	1149.04	1160.74	1376.44	1202.14	1080.57	1054.09	1376.46	888.922	1209.72	1363.05	1319.05	1221.67	768.008	1246.33
	1243.55	1258.81	1234.47	1363.52	976.974	1341.55	1327.15	1134.43	1168.66	1092.02	899.443	1349.72	1370.86	1060.3	1284.46	1068.8	1362.42	1376.07	851.132	1259.8	1256.19	1400.98	1292.81	1454.02	1301.94	1258.59	1447.6	1407.3	1203.9	1490.66	1397.55	1234	1205.78	852.358	1322.93	1140.34	1153.22	1365.83	1188.63	1078.73	1048.48	1369.39	894.023	1206.4	1363.94	1329.25	1212.43	771.677	1241.8
	1244.77	1253.15	1237.79	1361.68	968.349	1340.32	1313.62	1120.97	1160.51	1093.49	881.517	1340.17	1343.48	1055.94	1279.52	1062.24	1358.19	1359.66	857.417	1254.71	1253.06	1395.68	1293.58	1458.85	1304.55	1258.59	1441.09	1423.72	1210.8	1493.42	1410.77	1238.31	1207.33	843.757	1314.14	1138.95	1147.77	1361.21	1181.1	1080.59	1045.71	1369.45	896.038	1199.3	1356.66	1310.01	1208.81	772.504	1236.51
	1232.15	1257.2	1245.41	1360.61	962.55	1320.83	1318.94	1132.79	1153.35	1095.37	879.029	1330.47	1348.15	1049.44	1288.91	1075.1	1368.87	1355.28	855.894	1247.04	1254.3	1394.69	1281.24	1454.86	1309.85	1255.51	1445.76	1414.34	1208.23	1482.77	1408.85	1222.63	1212.62	844.243	1319.35	1141.55	1158.89	1374.93	1186.01	1076.84	1054.35	1364.83	899.721	1207.85	1358.16	1321.71	1208.06	768.722	1241.81
	1222.09	1244.74	1227.43	1359.81	970.312	1318.73	1309.79	1121.85	1147.23	1079.12	885.109	1328.73	1352.28	1043.29	1281.62	1065.59	1347.2	1343.34	852.437	1251.12	1246.22	1384.54	1267.33	1448.23	1297.58	1249.59	1438.43	1408.61	1195.03	1486.79	1393.92	1222.25	1200.78	848.751	1313.03	1137.04	1140.06	1353.09	1188.31	1068.74	1050.1	1362.83	888.473	1203.01	1355.81	1324.11	1194.34	760.806	1234.13
	1238.32	1246.66	1234.83	1363.93	967.323	1326.01	1316.88	1118.21	1145.09	1081.97	876.517	1326.98	1337.7	1054.06	1265.33	1062.97	1345.13	1346.01	848.889	1244.75	1251.23	1377.46	1281	1452.04	1304.49	1244.93	1437.88	1409.9	1198.51	1482.56	1396.48	1222.71	1201.84	854.867	1311.84	1135.5	1150.71	1357.8	1195.22	1069.04	1046.23	1364.72	902.364	1209.39	1348.68	1305.94	1201.32	766.363	1230.79
	1225.54	1257.44	1228.15	1351.13	958.789	1326.2	1314.36	1127.1	1150.21	1086.01	881.638	1333.98	1336.92	1053.75	1285	1064.25	1354.62	1349.41	853.386	1254.88	1230.44	1385.42	1288.59	1445.76	1285.29	1239.82	1433.67	1410.78	1187.56	1489.35	1396.73	1241.93	1199.28	847.133	1311.51	1139.49	1141.97	1361.46	1190.08	1076.85	1056.63	1352.54	892.395	1200.01	1347.43	1310.66	1207.84	774.738	1230.05
	1218.54	1254.44	1211.67	1343.85	949.879	1317.92	1296.97	1115.16	1129.96	1074.78	877.73	1319.63	1332.88	1046.73	1269.77	1059.48	1337.3	1339.16	844.315	1233.38	1231.77	1372.6	1276.54	1439.84	1284.72	1233.36	1435.08	1399.41	1183.44	1469.36	1385.69	1212.44	1184.22	837.815	1305.98	1116.48	1119.17	1346.41	1165.78	1061.75	1041.75	1361.23	882.62	1189	1336.53	1295.99	1198.28	762.516	1232.22
	1228.12	1246.53	1218	1361.87	962.238	1319.74	1313.91	1115.91	1148.17	1079.57	885.247	1317.96	1325.52	1055.84	1270.9	1070.02	1351.36	1348.75	842.163	1244.31	1234.87	1385.47	1275	1447.36	1289.19	1247.07	1435.57	1397.9	1191.19	1479.81	1395.98	1215.91	1192.31	841.156	1312.06	1135.81	1148.19	1347.88	1179.54	1071.35	1032.07	1366.78	884.418	1201.35	1346.85	1308.62	1217.36	763.197	1229.88
	1227.58	1256.25	1214.53	1359.73	961.423	1322.29	1308.44	1123.59	1137.38	1084.34	879.77	1323.35	1341.4	1046.89	1282.01	1063.75	1341.08	1330.52	842.752	1238.07	1237.17	1376.62	1273.15	1439.74	1298.29	1255.85	1428.75	1399.55	1189.5	1464.89	1388.57	1213.56	1210.59	835.913	1310.91	1124.93	1135.29	1352.89	1186.97	1080.03	1037.35	1352.72	885.666	1200.73	1346.99	1309.64	1209.53	759.714	1228.51
	1219.63	1250.18	1221.61	1332.46	952.238	1309.78	1298.06	1116.91	1138.65	1081.56	876.356	1314.92	1321.86	1033.21	1257.26	1060.67	1326.94	1326.49	837.559	1234	1232.41	1362.44	1269.28	1426.4	1281.76	1228.99	1422.54	1387.67	1181.2	1459.46	1389.46	1203.81	1187.2	830.462	1301.56	1123.78	1140.78	1349.67	1175.77	1056.17	1030.95	1347.61	872.721	1189.03	1337.12	1302.96	1196.96	754.653	1228.71
	1212.59	1250.5	1217.5	1347.52	963.841	1315.46	1304.45	1126.49	1125.26	1084.02	880.178	1316.77	1340.4	1047.05	1269.4	1062.16	1330.99	1341.21	844.244	1236.24	1237.77	1376.75	1270.94	1438.22	1290.99	1241.28	1417.65	1398.6	1191.76	1468.76	1390.32	1206.61	1193.53	840.474	1303.38	1117.95	1132.51	1355.74	1170.03	1061.93	1036.1	1343.52	882.457	1202.59	1332.73	1305.03	1195.36	766.201	1228.98
	1225.08	1246.24	1223.57	1354.79	961.979	1315.5	1305.68	1121.41	1135.8	1088.37	885.356	1325.36	1346.77	1041.13	1281.34	1062.52	1335.67	1344.21	847.681	1254.11	1231.65	1369.07	1289.1	1429.04	1297.47	1249.91	1429.59	1399.24	1198.62	1476.04	1393.6	1211.77	1198.46	834.85	1309.9	1143.51	1141.77	1341.05	1179.43	1070.56	1044.76	1359.02	892.519	1205.11	1345.62	1311.17	1202.34	772.439	1225.83
	1209.85	1239.46	1205.6	1337.35	952.291	1303.41	1302.02	1115.74	1135.41	1082.01	873.805	1315.15	1338.43	1036.26	1258.81	1055.86	1329.62	1339.88	844.508	1234.67	1233.26	1353.5	1266.04	1430.24	1281.69	1241.05	1428.44	1392.68	1196.74	1462.31	1387.97	1206.19	1184.08	835.745	1299.48	1128.79	1127.32	1346.61	1165.84	1064.81	1034.61	1345.9	875.589	1196.94	1339.95	1296.66	1201.21	767.375	1218.63
	1210.28	1236.47	1210.46	1351.88	952.291	1304.79	1308.16	1104.83	1128.01	1075.64	870.115	1318.15	1327.28	1037.61	1271.12	1068.07	1331.8	1337.75	837.117	1229.88	1242.94	1364.44	1263.87	1423.52	1276.66	1240.4	1414.63	1391.3	1193.62	1464.73	1384.52	1204.26	1189.99	831.89	1303.32	1123.17	1126.93	1330.1	1167.2	1074.91	1027.35	1347.8	878.279	1191.92	1340.02	1299.15	1199.93	767.504	1229.91
	1211.04	1235.3	1214.36	1331.58	958.508	1299.64	1283.57	1105.01	1118.37	1073.73	871.661	1314.11	1337.8	1047.61	1253.73	1056.45	1329.73	1328.06	835.295	1226.48	1225.87	1368.62	1261.12	1428.65	1269.42	1228.89	1416.42	1389.51	1179.79	1457.91	1374.35	1203.74	1187.85	833.364	1291.33	1114.63	1125.82	1333.16	1170.84	1060.5	1030.93	1331.29	866.759	1183.98	1328.23	1293.32	1190.35	757.746	1218.05
	1222.23	1236.78	1206.15	1338.35	951.995	1296.53	1296.38	1111.46	1127.73	1082.04	877.253	1322.33	1332.64	1047	1255.78	1057.03	1328.18	1335.29	841.011	1233.95	1234.59	1354.15	1268.71	1421.53	1273.9	1236.93	1417.97	1378.6	1178.42	1460.72	1379.75	1193.15	1181.86	839.52	1300.61	1125.62	1143.91	1336.07	1178.61	1073.19	1029.14	1346.41	883.728	1187.15	1341.71	1301.55	1192.54	763.141	1221.25
	1231.29	1231.39	1205.94	1344.14	958.492	1295.95	1297.89	1118.94	1129.96	1081.73	875.741	1307.45	1322.52	1054.61	1266.43	1060.59	1339.25	1340.02	839.868	1235.07	1231.86	1355.72	1267.56	1423.23	1283.89	1234.59	1416.54	1392.34	1187.28	1461.22	1384.05	1196.03	1189.97	838.196	1305.81	1128.22	1124.26	1329.79	1168.64	1070.4	1037.41	1336.68	884.899	1194.18	1337.22	1301.28	1197.54	757.806	1222.68
	1208.03	1237.67	1203.81	1333.07	946.328	1300.18	1279.15	1095.27	1122.88	1071.67	865.724	1310.81	1319.08	1033.11	1246.7	1052.32	1320.36	1338.09	830.371	1214.97	1214.5	1356.66	1266.92	1418.79	1267.06	1234.39	1400.64	1380.01	1168.9	1450.42	1380.17	1187.47	1164.76	826.543	1294.64	1105.7	1120.05	1339.14	1158.54	1064.82	1026.79	1327.68	869.356	1192.33	1320.38	1280.73	1178.99	762.157	1214.99
	1207.81	1234.9	1206.73	1336.82	950.286	1298.22	1295.62	1117.02	1125.27	1072.56	870.701	1312.79	1326.3	1043.67	1250.45	1062.17	1330.59	1322.32	839.452	1234.29	1225.78	1359.93	1268.41	1421.56	1272.53	1234.91	1411.9	1378.83	1175.76	1446.55	1388.05	1196.19	1184.94	840.751	1296.54	1128.66	1130.53	1329.59	1168.33	1065.58	1022.08	1334.92	883.976	1197.76	1329.39	1296.1	1190.48	760.778	1226.26
	1199.14	1239.74	1201.99	1328.94	946.164	1290.01	1276.24	1105.76	1117.39	1075.27	867.259	1293.3	1309.95	1034.98	1243.54	1047.12	1313.76	1318.43	830.275	1218.52	1218.56	1342.19	1255.71	1412.65	1264.98	1229.28	1401.08	1371	1177.6	1444.18	1369.46	1179.22	1167.01	832.636	1297.77	1122.69	1116.44	1321.11	1160.28	1061.09	1036.53	1330.38	868.845	1192.54	1317.91	1281.22	1184.6	748.29	1217.65
	1189.44	1222.93	1199.62	1327.08	934.164	1277.91	1272.56	1100.36	1100.52	1054.94	858.569	1284.55	1304.77	1028.39	1260.85	1046.07	1308.66	1306.55	830.417	1217.61	1208.31	1322	1245.18	1402.6	1269.33	1211.27	1390.79	1363.72	1169.99	1436.59	1360.2	1180.5	1155.61	827.509	1285.44	1105.38	1110.35	1322.13	1158.43	1048.77	1020.86	1317.39	867.108	1170.15	1319.65	1275.07	1177.05	749.093	1197.51
	1200.96	1233.9	1195.64	1325.26	945.286	1295.73	1280.35	1112.73	1122.08	1070.15	866.414	1303.87	1317.95	1028.46	1249.01	1045.55	1320.52	1325.58	826.645	1218.55	1218.22	1344.93	1264.64	1407.51	1267.22	1220.91	1406.31	1371.79	1169.8	1443.43	1369.21	1191.64	1173.67	841.78	1287.85	1121.16	1108.94	1321.83	1152.87	1058.49	1027.99	1328.45	878.093	1195.93	1322.7	1279.56	1183.36	756.089	1209.74
	1192.56	1216.06	1191.7	1314.66	947.45	1281.51	1270.24	1089.26	1121.53	1069.88	863.379	1295.53	1318.3	1034.11	1242.58	1045.73	1304.32	1316.79	822.178	1232.44	1199.05	1339.4	1252.93	1397.92	1260.4	1221.46	1390.74	1359.77	1168.33	1442.52	1361.73	1180.94	1160.54	826.555	1280.5	1114.06	1111.86	1313.56	1153.16	1051.19	1020.59	1313.67	870.969	1182.86	1326.76	1278.91	1174.14	741.705	1209.45
	1186.32	1221.36	1186.98	1310.24	932.725	1267	1266.71	1077.17	1098.03	1051.88	854.626	1278.44	1298.57	1003.35	1241.64	1037.42	1298.37	1295.32	817.863	1205.8	1202.76	1329.32	1233.54	1387.25	1254.26	1211.14	1381	1356.32	1142.14	1429.15	1352.08	1166.47	1150.02	816.751	1279.68	1091.96	1105.85	1319.27	1136.15	1029.93	1019.38	1304.47	861.108	1159.22	1300.61	1275.82	1162.65	741.947	1200.27
	1200.89	1217.27	1204.65	1321	930.498	1283.38	1263.31	1086.08	1110.24	1049.3	860.678	1294.83	1307.52	1014.91	1240.87	1029.06	1302.9	1303.97	819.67	1221.24	1212.8	1337.34	1239.81	1401.85	1256.84	1227.12	1383.58	1348.86	1165.75	1433.07	1358.85	1178.95	1162.68	821.734	1280.49	1114.35	1113.44	1323.33	1155.27	1041.86	1020.96	1313.45	868.969	1176.47	1311.91	1271.53	1168.3	743.548	1206.56
	1198.98	1214.98	1185.33	1313.99	933.609	1280.3	1260.36	1089.02	1095.69	1051.17	857.207	1279.76	1293.54	1018.7	1228.6	1046.05	1302.69	1307.29	823.016	1212.32	1208.94	1321.53	1247.42	1395.11	1256.64	1213.91	1389.69	1346.97	1146.29	1420.29	1358.08	1175.38	1164.62	825.526	1285.48	1103.15	1097.42	1303.33	1142.28	1049.78	1015.99	1309.51	860.015	1168.7	1301.78	1265.6	1171.32	756.238	1201.9
	1184.5	1214.86	1193.01	1322.07	936.974	1276.19	1274.69	1105.97	1107.17	1060.78	865.006	1295.75	1296.74	1026.4	1237.15	1033.16	1314.91	1309.18	827.082	1214.02	1211.01	1329.37	1253.53	1393.14	1263.4	1216.19	1391.1	1340.36	1158.39	1441.1	1364.25	1179.28	1167.41	827.081	1280.17	1110.56	1116.16	1319.01	1148.03	1054.81	1024.86	1319.26	865.069	1170.53	1313.77	1269.42	1172.36	757.681	1206.37
	1188.58	1210.86	1190.08	1306.52	931.905	1266.32	1267.36	1078.92	1092.25	1048.2	863.684	1285.88	1298.18	1024.29	1230.5	1024.65	1291.73	1304.42	814.117	1217.86	1214.49	1324.81	1220.28	1392.08	1261.15	1193.49	1390.4	1346.45	1154.31	1415.93	1347.87	1176.61	1165.36	823.78	1274.09	1097.96	1107.62	1298.1	1132.58	1034.03	1017.35	1311.22	850.372	1171.66	1302.78	1269.15	1173.64	738.77	1206.43
	1190.31	1203.14	1185.85	1309.29	937.466	1277.53	1262.38	1098.06	1102	1056.88	870.201	1291.64	1312.58	1017.3	1238.89	1041.47	1300.14	1310.92	822.016	1212.47	1207.8	1334.38	1250.14	1392.12	1256.58	1221.13	1388.04	1349.07	1167.46	1427.93	1360.87	1173.61	1163.46	820.971	1276.67	1106.56	1110.2	1303.47	1145.39	1045.88	1013.75	1314.16	872.038	1176.14	1302.6	1271.62	1174.77	758.822	1208.17
	1191.9	1211.62	1187.28	1306.73	932.646	1272.28	1274.07	1083.38	1100.48	1057.77	867.73	1292.23	1303.34	1011.75	1242.9	1037.31	1301.8	1307.24	823.158	1213.92	1208.16	1319.6	1243.51	1386.2	1263.1	1212.81	1378.3	1347.33	1168.97	1427.91	1360.8	1171.35	1162.42	818.561	1272.13	1095.49	1109.25	1299.14	1146.41	1049.81	1017.58	1299.14	867.961	1175.83	1306.14	1270.68	1176.29	741.181	1204.06
	1190.62	1213.44	1190.47	1314.27	931.635	1270.55	1257.9	1091.76	1093.34	1053.4	860.494	1275.94	1294.68	1019.97	1241.41	1028.98	1285.81	1294.27	822.361	1207.23	1196.91	1318.94	1226.66	1387.53	1259.15	1208.41	1374.93	1340.7	1161.63	1417.33	1355.35	1171.67	1163.51	827.127	1272.88	1100.44	1100.37	1301.87	1147.88	1038.18	1011.88	1299.71	864.504	1176.01	1304.86	1260.44	1168.1	749.117	1203.91
	1192.2	1206.17	1183.71	1315.5	939.222	1277.99	1259.4	1093.67	1096.74	1051.57	858.437	1278.8	1290.72	1023.82	1232.3	1039.41	1306.08	1302.93	818.645	1216.89	1209.92	1326.35	1241.66	1381.74	1253.17	1205.92	1383.03	1339.68	1164.06	1415.08	1356.12	1180.25	1163.2	820.006	1271.4	1102.17	1113.41	1299.09	1149.82	1041.68	1019.13	1299.48	862.201	1173.12	1301.86	1273.27	1166.92	745.524	1201.82
	1195.34	1207.19	1194.31	1307.18	934.106	1278.99	1269.96	1087.21	1097.47	1059.22	861.184	1290.57	1295.41	1021.25	1238.23	1038.79	1303.72	1297.32	826.158	1214.84	1209.41	1313.54	1250.52	1385.71	1275.73	1223.73	1384.44	1343.65	1164.74	1428.39	1359.91	1176.13	1168.93	821.347	1281.75	1111.09	1107.16	1297.51	1156.45	1052.67	1022.96	1292.11	863.17	1171.44	1306.7	1270.82	1183.55	750.468	1194.46
[truncated: 5 more columns]

## Sheet: 0.41 nM
	Fluorescence (RFU)
Time(min)	proteinosome1	proteinosome2	proteinosome3	proteinosome4	proteinosome5	proteinosome6	proteinosome7	proteinosome8	proteinosome9	proteinosome10	proteinosome11	proteinosome12	proteinosome13	proteinosome14	proteinosome15	proteinosome16	proteinosome17	proteinosome18	proteinosome19	proteinosome20	proteinosome21	proteinosome22	proteinosome23	proteinosome24	proteinosome25	proteinosome26	proteinosome27	proteinosome28	proteinosome29	proteinosome30	proteinosome31	proteinosome32	proteinosome33	proteinosome34	proteinosome35	proteinosome36	proteinosome37	proteinosome38	proteinosome39	proteinosome40	proteinosome41	proteinosome42	proteinosome43	proteinosome44	proteinosome45	proteinosome46	proteinosome47	proteinosome48	proteinosome49
0	0	2.6	0	7.652	0	0	0.642	0	0	0	3.368	0	6.554	0	0	30.536	0	0	0	0	0	0	0	0	0	0	0	0	0	0	0	0	0	0	0	0	0	0	0	0	0	0	61.826	0	0	0	0	0	0
3	18.686	0	8.663	4.745	6.316	6.549	5.78	15.385	16.059	25.375	7.88	13.139	4.136	30.596	7.475	0	33.954	17.752	13.769	1.672	8.01	10.462	10.97	12.775	14.478	14.852	11.915	28.1	11.813	19.858	10.261	8.462	17.697	10.223	13.015	17.564	13.037	14.726	13.136	19.495	17.103	25.703	18.137	15.378	19.218	14.715	15.198	10.756	7.705
6	1.849	1.16	12.07	0	6.354	2.848	0	21.948	7.451	29.375	0	17.854	7.045	30.662	10.265	3.143	9.585	15.947	15.92	7.065	8.446	9.578	10.623	4.126	6.938	14.054	13.277	30.386	10.678	22.865	2.884	6.117	14.217	26.75	20.714	11.75	21.848	20.178	10.828	16.505	15.63	17.723	21.239	13.816	1.852	14.082	16.687	9.583	11.558
9	12.114	2.034	7.643	3.296	1.118	5.58	12.184	18.244	14.098	26.459	10.248	20.394	0	26.223	10.33	4.417	11.647	21.936	15.69	3.296	14.953	12.588	5.916	9.532	12.453	21.99	14.602	29.415	13.91	16.392	7.544	7.399	14.272	25.884	19.648	16.833	21.979	19.79	2.207	20.189	23.695	21.318	7.246	14.739	11.583	14.368	23.865	15.429	8.166
12	6.451	11.994	7.216	2.771	8.819	10.391	16.138	21.489	13.458	26.695	8.603	25.812	2.418	62.031	17.225	13.464	20.454	18.731	22.143	3.452	17.423	28.792	12.958	17.802	11.276	20.516	16.494	27.908	12.596	28.588	10.768	21.875	15.389	21.143	27.536	15.513	24.669	23.299	10.555	21	24.299	24.953	0	25.627	3.748	19.762	24.828	13.429	17.736
15	11.692	13.8	21.276	8.017	4.031	14.592	11.954	24.822	7.49	23.168	13.597	27.157	4	40.46	11.4	15.792	13.993	18.305	18.539	10.124	17.991	15.741	9.024	17.523	21.809	22.171	10.663	24.008	16.201	29.96	13.978	13.816	16.172	27.768	25.903	17.571	21.911	23.653	9.535	25.722	25.299	23.399	5.05	29.579	11.348	17.245	25.234	24.102	4.282
18	9.638	13.02	20.075	15.228	22.155	22.007	5.184	26.304	13.379	38.562	16	29.745	13.8	43.601	20.205	50.363	24.039	34.221	22.15	20.414	21.657	31.269	19.647	19.108	20.699	30.261	18.558	33.222	26.356	36.561	11.812	27.206	30.575	28.956	37.265	27.385	27.148	30.315	20.252	35.302	32.386	36.804	6.108	30.875	20.391	24.891	40.984	29.846	22.57
21	18.331	15.96	30.995	17.822	23.633	22.159	12.798	34.326	22.824	42.774	23.187	35.624	18.845	48.899	22.065	26.565	33.839	37.879	33.246	21.882	24.334	28.304	28.036	25.46	23.926	36.245	34.984	41.35	23.817	50.331	19.942	30.211	42.091	32.509	38.398	30.032	39.611	40.274	22.136	41.076	38.777	47.52	2.514	37.976	24.948	36.796	42.594	24.961	23.969
24	24.849	23.6	60.598	21.186	18.683	31.055	18.606	44.563	25	48.266	26.091	44.26	25.69	52.824	30.795	32.405	39.3	44.031	33.206	26.387	35.991	31.451	35.114	33.937	28.509	37.357	37.787	45.465	33.546	52.764	28.319	37.731	40.041	41.732	48.49	37.782	42.621	49.452	20.888	47.727	49.679	56.541	74.007	45.366	32.104	33.885	43.297	38.576	31.116
27	17.903	24.894	38.733	27.89	27.913	29.092	20.037	51.518	18.778	50.592	32.844	48.091	37.336	57.061	38.04	30.601	39.939	52.973	38.643	29.871	36.132	42.502	33.078	36.279	18.294	48.304	42.349	43.986	42.36	59.196	27.565	44.511	47.34	54.018	58.194	45.237	45.411	48.637	36.222	64.094	56.543	47.311	46.253	48.656	37.8	41.817	55.01	53.679	34.276
30	26.686	38	50.376	36.051	35.403	38.104	30.964	55.993	37.516	63.715	43.013	52.794	24.054	69.677	42.115	44.286	54.9	59.479	49.682	45.823	48.855	52.726	43.551	45.18	33.852	57.66	56.281	63.865	55.996	73.304	42.949	52.081	62.643	51.331	67.826	50.34	60.748	60.129	29.338	68.278	62.614	61.878	75.594	63.508	46.035	55.708	70.266	54.544	50.19
33	38.939	48.5	56.507	35.678	35.726	44.787	40.826	62.548	40.379	69.582	46.585	61.733	38.454	79.016	59.66	49.869	60.977	66.91	56.682	43.742	55.85	60.472	49.521	50.045	35.509	71.181	64.116	65.186	63.907	78.338	43.42	50.596	71.177	55.625	72.658	67.18	59.995	63.79	36.096	72.557	69.935	72.236	64.746	70.982	55.696	69.381	73.052	63.173	50.981
36	50.385	57.874	65.301	58.101	54.447	57.366	58.569	68.933	47.386	88.35	64.193	81.957	38.1	91.884	62.3	61.922	58.931	101.742	69.92	59.925	65.742	70.822	60.293	57.892	52.417	78.256	74.815	77.043	78.302	82.149	57.652	70.65	80.172	61.17	89.439	79.795	75.863	68.928	28.096	99.047	81.581	83.338	96.906	90.053	71	80.021	92.562	71.096	58.816
39	55.747	75.814	80.688	76.212	58.683	64.689	71.386	94.97	68.771	98.508	82.79	100.939	56.672	99.248	81.675	79.845	83.423	97.215	89.595	70.027	85.911	89.705	71.952	90.045	54.337	104.32	87.908	91.808	101.054	103.71	69.573	96.408	95.204	85.215	103.689	96.551	91.626	85.331	72.328	108.264	100.326	107.304	70.797	114.994	86.287	90	112.766	80.82	76.08
42	72.216	89.24	100.623	86.423	76.403	86.348	72.597	108.556	76.745	115.966	105.597	115.781	73.518	130.106	99.33	101.202	96.4	124.957	109.825	87.215	95.897	108.888	93.455	95.135	86.165	120.618	105.807	112.686	115.271	123.399	91.884	112.565	130.082	89.322	124.383	124.237	107.748	106.71	86.515	133.34	124.282	119.986	86.92	129.544	98.652	112.198	130.333	102.923	83.307
45	111.198	94.62	115.432	88.881	86.254	92.074	85.936	119.748	78.229	110.257	100.802	126.678	77.218	145.445	101.315	108.762	105.493	118.457	100.714	100.882	117.146	121.649	95.347	96.171	73.791	137.575	121.883	103.686	130.868	119.46	84.022	119.336	130.444	105.759	137.005	126.519	119.479	114.621	98.929	141.113	134.413	130.061	94.036	127.674	94.739	122.408	134.953	120.737	105.288
48	92.054	128.7	143.155	116.449	101.292	120.866	99.331	153.156	107.778	161.148	147.037	138.63	107.445	161.086	135.245	127.768	133.931	157.315	129.024	121.887	137.888	144.695	122.688	121.342	108.865	156.304	154.104	153.579	161.422	148.973	118.696	167.117	169.489	117.706	169.724	151.34	148.774	137.032	118.05	168.844	168.157	168.838	118.275	158.875	139.783	147.619	178.63	125.666	122.926
51	102.608	142.46	158.457	126.89	113.894	133.708	114.56	171.074	139.098	175.326	151.133	165.909	104.009	188.379	145.465	137.762	153.247	171.305	143.262	127.027	153.657	154.345	140.09	144.189	128.11	182.203	161.032	159.879	172.938	163.439	132.384	168.839	186.566	137.465	191.194	166.686	163.679	168.218	137.631	190.052	194.266	175.628	162.645	183.378	156.087	160.939	188.854	138.878	134.969
54	113.53	148.28	165.819	135.72	125.292	142.47	137.808	179.089	141.059	190.335	166.151	175.648	103.045	198.758	168.24	153.381	156.162	188.131	156.024	149.048	170.052	172.401	142.006	137.054	133.269	189.027	184.719	169.65	194.527	174.973	151.232	181.081	202.045	149.527	205.985	190.032	186.126	164.161	172.045	205.561	201.679	185.655	151.471	197.615	162.322	179.789	199.771	159.743	144.061
57	123.921	166.867	187.718	148.627	142.242	161.092	154.918	209.148	153.673	215.281	184.416	196.084	128.545	217.243	178.63	179.089	177.077	204.631	183.492	164.237	187.23	193.416	165.162	155.937	142.429	216.245	206.426	190.415	213.976	188.061	164.964	202.601	217.14	156.286	227.888	205.615	201.279	177.815	164.368	229.972	226.728	208.149	159.514	208.775	181.061	197.422	222.687	174.82	169.528
60	149.241	191.074	214.025	163.873	158.838	176.811	153.266	214.785	162.111	222.148	203.428	211.291	141.018	233.041	188.6	193.553	186.793	223.142	187.492	179.796	201.019	204.137	177.844	173.099	150.668	246.522	219.55	198.965	229.794	202.716	175.645	212.682	240.294	173.723	245.398	226.006	210.39	195.492	185.813	249.094	238.478	222.622	181.775	229.118	183.539	197.429	240.213	201.756	183.62
63	155.5	207.007	222.738	182.949	162.993	194.171	178.01	242.274	185.523	255.527	226.284	231.23	158.518	256.253	216.98	207.988	202.808	248.515	208.738	187.78	212.949	225.167	195.904	195.306	189.779	251.958	241.401	219.615	250.573	226.514	188.906	235.713	267.38	176.509	266.214	241.032	227.205	220.436	199.853	278.255	266.223	243.399	202.34	250.071	203.557	226.524	261.344	198.493	192.386
66	164.5	223.474	247.115	199.161	180.329	212.397	191.147	259.748	211.314	267.498	243.543	247.236	166.745	282.561	228.405	221.875	224.739	259.815	221.23	208.85	229.611	245.715	213.257	202.82	194.822	281.447	265.594	230.415	282.236	246.257	215.362	263.422	282.416	200.125	285.474	267.231	245.695	242.371	232.949	294.241	287.521	268.034	223.072	273.816	231.374	253.592	286.974	220.461	214.528
69	179.59	239.62	255.396	207.44	194.528	224.702	196.156	270.6	207.261	288.675	255.91	266.387	178.918	285.844	236.76	232.542	238.97	281.947	232.254	220.237	257.338	258.629	221.826	216.405	202.141	280.543	281.462	238.9	303.689	259.068	216.007	272.058	301.516	211.241	298.617	275.468	257.221	247.549	230.929	304.189	306.685	278.642	276.34	288.609	241.661	264.912	303.995	269.525	228.46
72	197.674	255.114	282.301	237.432	209.062	238.36	226.918	303.481	229.392	316.803	276.296	289.539	193.836	321.702	268.135	264.702	259.77	302.357	250.063	242.936	271.427	287.451	244.778	241.703	227.515	319.442	296.875	271.615	334.038	275.426	240.819	306.117	324.607	225.322	331.832	298.058	280.042	274.218	265.065	330.868	329.69	302.689	274.862	314.988	272.635	288.381	328.401	254.916	246.319
75	205.102	286.834	295.623	253.457	220.385	258.494	228.496	313.652	238.549	326.656	309.428	301.109	200.581	332.672	273.125	269.482	265.231	306.721	271.785	254.048	281.427	302.015	242.832	258.424	247.104	333.378	317.526	282.079	339.895	284.75	248.333	317.112	339.607	233.482	343.408	308.41	295.616	284.597	294.777	350.51	349.337	318.162	303.971	330.035	278.635	300.157	343.224	264.352	260.472
78	215.228	291.047	313.386	261.703	226.602	279.647	240.67	335.874	256.739	348.04	321.519	327.406	216.29	352.319	297.45	287.506	282.247	336.505	290.738	278.511	292.822	313.989	259.862	271	257.018	343.623	335.12	295.129	358.298	296.845	260.754	331.081	359.977	256	363.954	325.712	322.827	301.799	280.883	377.415	362.369	337.655	299.29	343.455	288.461	320.857	360.943	272.525	271.718
81	229.759	299.854	319.025	270.83	238.497	285.531	240.982	338.874	261.843	352.222	326.952	331.8	220.736	366.657	300.82	292	300.339	343.931	284.269	274.618	299.474	320.954	276.587	281.261	257.766	353.543	344.397	300.858	369.972	301.906	273.449	350.753	375.996	264.268	370.857	342.34	323.69	306.702	316.257	383.434	383.967	346.973	302.826	360.136	300.052	325.619	378.943	274.083	285.503
84	234.837	309.234	345.185	291.305	249.615	298.641	266.899	356.037	270.131	370.39	345.958	343.115	246.809	374.415	326.195	298.976	306.462	357.778	308.063	291.022	315.197	339.842	286.371	283.333	286.576	373.873	360.972	311.879	400.6	320.358	293.051	361.861	396.095	259.661	390.082	354.494	340.879	328.637	342.742	385.406	396.13	367.486	332.072	374.994	312.6	345.436	389.198	285.346	298.521
87	249.692	319.66	354.849	297.966	267.018	317.879	281.349	373.763	276.752	390.291	360.723	355.745	248.436	395.601	340.555	325.982	310.077	378.594	322.341	300.221	333.695	353.243	295.682	301.315	292.134	391.889	368.614	337.6	411.697	329.946	313.58	376.292	413.548	280.956	405.816	368.93	351.427	326.936	348.929	424.717	409.299	382.318	345.659	387.432	321.557	359.823	406.505	310.224	307.497
90	260.819	335.554	368.125	300.627	268.049	323.22	280.367	380.007	284.477	395.892	366.362	367.26	261.772	396.612	342.495	332.428	330.162	375.905	313.238	314.527	345.817	363.944	302.964	297.955	282.613	402.043	381.048	326.7	421.732	346.683	317.913	381.704	429.358	284.241	415.791	385.34	352.379	343.919	366.151	419.297	427.364	379.385	343.13	392.171	331.157	366.102	420.271	324.692	309.699
93	263.686	344.8	371.783	312.906	276.608	335.324	293.01	389.681	299.569	406.232	365.175	369.006	265.79	413.546	356.24	336.422	338.2	396.715	326.873	315.823	354.15	373.223	311.934	315.532	299.134	405.798	390.466	340.408	427.705	347.264	324.203	395.758	428.326	297.723	427.352	396.327	369.832	340.331	348.909	435.444	439.761	395.568	378.833	410.023	344.991	369.966	430.682	330.967	321.509
96	273.614	363.58	384.613	321	292.559	347.702	309.156	394.437	308.693	420.966	376.434	386.63	275.654	429.93	369.275	350.339	343.977	408.721	342.944	327.226	365.779	382.655	320.419	321.333	301.564	431.016	406.923	353.25	439.914	357.953	321.725	403.139	437.312	302.099	447.52	408.801	379.321	362.718	400.762	453.378	456.82	401	385.384	426.911	353.939	389.81	443.75	339.852	332.748
99	281.686	357.2	395.939	328.754	291.13	347.354	305.698	404.296	307.438	420.39	380.844	389.272	287.354	431.682	368.605	350.899	349.908	413.957	350.301	339.554	361.873	389.949	339.227	322.676	298.729	430.288	408.683	356.122	448.79	361.669	331.109	416.834	444.462	313.929	455.663	416.25	387.89	366.573	392.333	462.958	458.853	416.385	409.406	432.266	357.113	396.102	448.917	350.294	340.313
102	300.241	380.794	415.341	339.728	313.186	370.775	324.386	421.126	319.863	449.247	405.663	410.654	296.89	444.369	385.51	374.845	368.531	429.168	359.746	350.118	383.681	411.274	345.629	353.288	295.631	465.942	432.747	365.872	466.449	381.973	347.87	430.91	467.941	319.652	477.934	440.801	398.39	387.549	400.671	477.769	483.141	439.189	406.623	436.639	377.583	414.857	466.146	374.717	358.619
105	304.247	405.62	435.678	357.712	321.9	388.531	348.092	448.385	335.869	461.661	428.344	430.327	317.1	469.768	409.8	389.095	382.485	451.889	382.738	365.108	403.47	429.538	358.563	368.631	324.914	476.756	446.908	388.015	481.333	393.304	357.247	454.475	487.95	341.143	500.633	452.083	422.232	406.307	443.904	495.991	498.81	458.939	431.05	466.574	389.783	438.517	488.573	367.506	377.356
108	311.988	402.387	438.191	349.601	327.087	379.561	330.074	444.726	333.732	465.592	435.097	422.369	305.036	471.879	401.77	391.774	386.031	441.773	383.984	365.28	403.484	434.233	361.904	358.072	336.288	482.431	449.996	389.243	486.686	385.021	358.355	458.758	487.774	333.59	499.311	445.353	424.805	393.597	430.212	488.505	506.858	446.304	433.637	464.071	388.878	425.864	483.13	357.051	373.828
111	307.789	406.647	442.427	356.034	328.577	388.811	339.615	443.733	335.34	473.587	423.88	430.315	311.545	470.556	412.56	391.411	381.87	448.394	387.452	371.79	409.033	434.893	374.94	362.009	340.386	469.426	448.976	386.658	495.984	394.068	360.413	456.83	495.57	339.804	499.724	449.66	421.416	406.202	437.58	501.934	501.043	458.372	406.637	463.195	393.757	439.694	488.885	365.615	382.945
114	320.963	406.867	442.06	372.839	329.006	396.757	347.046	451.281	328.477	477.72	436.796	427.297	319.163	470.824	408	404.065	385.37	463.836	387.214	372.124	406.15	441.878	378.808	367.117	327.177	483.516	452.658	394.493	490.042	393.622	364.689	453.09	496.579	346.563	494.786	457.494	427.021	405.419	445.863	502.241	516.407	461.804	473.478	467.668	395.965	442.334	493.234	370.551	388.325
117	323.849	414.607	454.085	369.957	347.919	400.799	358.523	446.711	344.078	486.725	434.826	439.648	329.827	486.718	422.255	406.101	407.162	475.778	399.325	368.667	422.507	460.533	377.635	378.144	333.564	510.048	466.333	392.7	505.135	413.933	378.348	476.184	515.643	345.482	521.168	468.648	436.6	413.871	448.772	522.882	532.907	464.777	480.376	483.148	406.705	454.912	508.771	395.442	396.123
120	337.668	425.387	458.221	380.788	348.347	411.47	362.505	458.622	353.49	493.252	447.121	464.951	334.109	504.288	430.57	423.821	405.97	479.378	402.182	389.893	424.005	451.497	389.132	384.91	350.233	500.692	476.45	400.336	515.193	417.142	380.159	486.462	512.1	358.099	523.031	477.327	434.348	421.242	461.808	528.528	537.69	477.973	468.101	490.094	412.548	444.259	528.203	396.359	396.951
123	344.253	442.747	478.296	392.406	361.801	428.72	374.294	493.378	368.967	518.237	469.916	475.6	348.236	510.561	451.31	439.446	419.285	497.663	419.952	399.678	440.362	478.045	400.197	397.964	363.208	519.527	485.823	424.522	529.395	421.412	389.464	502.197	528.367	366.456	542.959	496.513	458.2	429.928	480.212	542.184	547.451	499.277	473.746	505.745	432.322	479.531	531.828	410.237	408.147
126	353.753	439.7	483.618	394.534	369.192	429.074	383.991	477.585	364.052	517.567	464.127	481.375	336.627	512.662	454.895	443.524	420.923	482.805	421.65	406.129	449.507	475.842	407.06	392.622	355.085	522.798	493.691	420.029	536.062	427.507	402.247	497.354	538.045	371.804	541.99	507.039	463.484	432.976	488.04	549.094	548.94	501.959	469.355	507.526	433.791	471.803	543.859	421.25	425.822
129	353.162	454.067	500.814	398.754	370.49	440.915	389	498.97	383.549	524.153	484.097	490.109	343.963	527.278	466.65	442.345	436.662	511.142	428.658	416.355	460.92	489.187	416.629	409.144	367.006	537.995	507.337	424.1	550.682	446.662	410.841	518.17	544.195	383.857	560.525	506.673	464.095	454.307	497.232	562.977	575.445	516.905	511.203	516.195	443.8	485.429	553.01	412.833	420.116
132	362.15	460.267	502.482	403.373	374.236	439.775	386.101	487.541	372.386	531.927	502.217	481.89	360.209	526.808	458.92	442.297	429.808	503.431	438.896	416.495	460.221	486.132	428.335	393.766	365.509	543.437	502.851	434.229	552.341	435.683	396.949	517.87	555.045	388.313	569.122	498.173	477.658	449.21	500.893	570.236	571.723	494.392	472.145	506.177	437.131	486.524	546.891	393.75	432.822
135	374.831	465.394	505.125	414.356	380.72	450.421	398.872	510.793	378.091	542.927	496.362	496.818	363.181	533.152	468.97	457.351	440.408	524.71	439.809	415.812	470.582	496.578	421.215	421.766	375.834	539.384	516.177	433.265	569.577	451.081	426.391	526.032	566.72	387.84	575.617	514.622	482.748	453.71	489.651	582.208	591.956	521.966	497.594	529.106	453.365	498.687	566.635	425.333	439.552
138	374.801	458.174	494.708	412.432	378.13	441.811	384.881	483.748	363.059	518.37	475.513	496.6	348.49	520.556	453.44	446.643	423.608	504.289	437.468	416.866	451.235	477.934	407.036	397.279	367.834	522.027	499.317	428.872	551.333	435.926	405.884	508.951	545.493	377	548.75	505.821	462.169	443.774	484.525	560.175	571.386	513.061	494.34	518.218	435.965	476.068	547.463	435.32	433.583
141	379.355	472.92	507.437	411.567	384.552	440.22	399.376	490.104	377.458	534.459	478.217	495.836	365.036	534.566	468.82	460.839	437.039	510.158	440.119	425.807	452.423	489.918	413.335	412.18	368.631	543.756	503.393	430.065	545.996	439.358	412.768	523.785	557.738	381.652	569.128	517.115	470.821	454.153	499.57	566.269	572.098	517.345	485.203	534.491	440.905	487	553.849	438.397	442.147
144	377.668	472.607	512.643	430.534	379.248	449.75	396.349	508.807	380.83	549.523	513.085	494.648	364.454	544.47	475.05	452.47	444.808	526.105	445.087	420.462	462.643	507.548	425.245	408.153	372.766	546.437	515.273	433.45	562.515	440.75	406.21	533.296	570.661	389.902	573.602	507.615	492.19	465.395	527.262	572.618	578.168	520.108	493.355	531.355	449.296	494.164	562.786	412.371	443.141
147	370.488	472.48	503.834	409.873	374.229	444.336	391.349	489.467	368.778	531.124	487.531	514.8	358.472	520.753	463.58	450.524	435.1	513.047	442.325	420.57	448.371	489.436	419.766	399.072	356.251	539.261	505.438	425.35	559.484	436.473	404.913	511.695	560.502	380.866	561.082	520.571	469.937	448.266	504.424	566.269	576.277	513.993	468.485	532.994	441.374	475.198	557.213	423.929	419.675
150	379.373	490.974	533.728	428.686	399.739	472.854	415.835	515.993	386.078	553.744	514.729	515.442	376.745	546.213	483.085	464.28	451.454	532.442	457.5	437.194	482.005	516.558	426.245	418.234	377.472	569.006	527.494	443.186	574.038	458.993	426.717	544.924	589.421	697.75	584.719	527.096	495.837	479.968	523.661	597.807	594	537.446	504.601	556.757	463.696	507.082	586.891	427.653	440.748
	355.241	472.507	525.834	426.737	388.149	464.982	400.679	502.007	371.131	546.774	526.398	498.715	374.027	542.127	484.55	452.619	426.431	520.089	445.285	429.887	464.118	762.604	765.156	420.505	384	555.623	521.401	432.929	561.089	439.298	410.399	914.852	973.326	636.384	572.209	521.148	492.932	453.581	811.419	575.278	803.065	490.466	496.014	531.349	454.27	488.279	569.672	380.756	422.251
	338.843	469.614	523.211	409.423	386.944	449.775	393.046	499.83	360.791	538.316	517.989	485.387	355.727	524.46	468.48	802.53	762.885	635.631	466.984	419.446	457.676	831.736	711.323	421.865	366.969	540.862	931.939	425.222	558.166	796.622	384.659	857.713	888.444	605.768	565.423	853.91	484.121	765.968	802.166	561.477	869.271	779.392	613.659	477.402	423.522	448.313	551.474	589.762	601.208
	332.457	478.66	508.562	416.288	380.583	442.494	400.542	497.733	356.804	534.429	500.464	486.939	361.772	527.697	467.04	763.625	727.7	880.621	795.119	422.866	461.371	790.695	692.694	413.523	356.386	960.836	867.474	431.15	556.744	753.811	406.58	826.704	879.81	594.741	558.98	791.686	473.358	708.855	775.156	567.727	821.706	768.716	801.674	815.864	416.835	812.953	528.812	668.076	690.386
	326.18	477.987	519.713	430.466	476.776	447.061	386.285	494.037	368.582	532.73	499.687	490.848	686.672	519.233	464.345	734.601	715.97	832.278	748.055	435.366	470.099	773.182	678.898	413.433	717.411	900.149	839.53	427.772	954.763	730.345	631.689	811.969	868.484	584.411	928.194	775.244	474.963	695.919	728.045	573.925	779.989	733.331	766.84	781.449	520.4	760.327	530.984	653.147	664.301
	325.747	473.68	508.633	412.135	573.279	584.817	397.716	607	358.105	871.902	490.29	498.715	648.772	738.91	472.055	698.518	683.685	806.778	716.095	426.059	453.418	748.533	657.12	402.829	659.883	845.07	811.606	437.622	898.112	728.088	730.101	787.816	840.833	568.34	842.5	734.513	750.279	678.25	694.363	865.453	754.282	673.507	663.087	775.005	694.27	741.055	757.927	656.147	645.11
	319.988	469.407	505.658	416.474	616.416	688.385	396.551	812.726	425.392	871.547	487.79	493.442	609.945	851.384	817.12	693.399	681.916	798.994	695.976	427.575	490.826	744.71	649.455	707.775	625.496	838.905	792.317	715.572	862.794	701.939	683.942	783.265	831.054	561.009	812.816	727.66	723.126	668.089	700.59	821.113	744.619	661.75	677.398	726.562	658.887	721.64	883.328	647.301	640.405
	323.132	459.514	498.638	407.347	633.223	716.482	388.468	787.778	699.588	851.158	511.567	514.551	615.681	822.096	762.735	698.244	668.993	802.521	704.222	553.441	750.38	747.233	656.736	661.252	623.742	832.692	794.442	679.1	856.759	687.622	652.544	780.408	830.389	557.384	802.883	721.859	687.063	649.29	688.025	772.91	739.554	661.588	630.913	704.81	645.026	706.959	849.875	622.044	636.11
	318.584	459.52	499.301	406.449	604.981	701.317	475.753	779.756	664.484	836.222	847.916	812.691	601.381	814.157	742.84	696.839	666.254	777.142	698.055	674.29	719.751	746.533	657.036	644.099	610.539	833.33	793.04	662.522	845.833	683.189	652.297	772.274	833.385	564.179	794.408	717.814	668.874	648.379	684.02	746.613	732.396	660.203	647.253	695.136	608.678	689.953	825.37	612.378	630.736
	319.036	459.3	510.09	419.169	609.236	684.403	668.432	767.259	645.667	837.365	834.892	796.466	596.472	806.319	735.285	701.958	665.393	792.026	702.103	668.328	708.822	750.406	657.389	625.496	610.257	836.969	797.265	644.065	848.527	669.703	646.21	778.256	822.435	562.625	794.883	722.917	668.979	652.928	698.681	743.241	728.668	651.405	596.565	702.331	605.696	687.817	808.625	606.839	623.491
	332.204	461.494	497.879	433.491	587.298	662.409	675.991	749.793	609.144	815.365	768.314	784.569	579.054	780.96	711.545	668.518	653.593	773.173	682.579	636.462	701.784	725.878	629.377	615.027	601.883	828.203	786.875	635.858	835.062	662.041	624.21	748.507	811.308	542.956	784.648	714.545	662.842	640.194	672.949	726.019	717.141	645.709	590.695	693.171	597.965	673.844	810.771	615.211	617.466
	337.897	452.454	498.286	439.305	571.323	652.872	645.826	736.148	604.111	801.907	761.519	770.848	569.718	772.056	710.045	674.077	643.185	757.805	676.928	640.527	683.427	729.553	628.952	616.063	579.582	817.357	780.048	629.193	827.306	662.081	633.007	741.301	819.806	541.143	773.076	710.821	651.511	633.782	672.202	723.83	724.663	630.608	628.246	693.798	580.113	670.245	788.354	630.23	624.804
	336.951	465.907	514.577	476.042	585.931	660.903	648.055	744.607	601.948	807.646	768.946	746.351	579.3	775.44	717.585	692.428	665.716	776	679.896	636.742	694.028	734.852	630.048	617.442	590.104	820.213	786.522	640.293	819.271	651.642	635.761	754.368	813.358	541.357	776.291	702.859	654.348	634.524	675.994	728.811	720.766	626.318	622.152	675.077	586.165	674.572	781.828	595.5	631.656
	333.909	472.087	515.427	503.398	582.099	645.129	629.532	730.837	604.091	813.193	762.97	748.709	563.281	774.349	705.67	680.309	656.477	760.805	667.619	637.828	702.578	741.066	636.922	624.198	587.791	825.006	769.538	640.615	816.294	650.365	627.217	750.789	815.575	555.331	779.031	709.154	659.026	642.492	700.439	731.194	734.924	644.534	606.623	695	584.183	670.089	790.781	620.384	627.883
	333.12	477.554	529.06	525.745	581.149	665.476	625.615	730.585	605.183	807.961	769.055	746.612	569.472	781.228	721.35	690.286	655.431	776.736	684.436	645.382	700.704	733.736	635.485	631.09	597.588	819.261	773.55	648.858	824.368	652.183	625.884	756.695	823.769	557.527	796.275	707.539	660.374	643.097	679.025	733.557	725.244	634.642	621.804	683.366	578.252	670.136	791.24	604.371	631.35
	335.488	485	532.99	548.135	581.403	666.36	626.899	734.348	593.948	809.153	771.241	737.872	571.2	792.455	709.045	690.917	663	777.821	690.119	640.215	702.441	740.512	639.706	622.586	594.748	823.586	774.466	641.722	825.155	654.243	616.58	753.736	822.928	551.786	785.275	711.41	658.842	645.758	672.141	728.708	724.929	632.845	626.485	682.698	577.592	667.939	778.12	600.685	626.405
	340.62	479.234	568.502	554.373	562.099	634.494	604.138	707.459	579.34	792.853	732.452	751.284	561.072	765.122	698.51	666.726	638.37	750.658	659.317	627.102	678.733	709.984	620.467	614.847	557.871	798.91	751.795	621.493	812.321	637.987	619.971	734.067	815.688	548.018	776.985	707.93	646.242	637.476	659.05	720.368	723.119	630.432	567.311	679.532	566.131	666.946	775.49	613.583	618.969
	354.144	468.434	570.472	573.839	553.937	620.171	587.487	688.659	565.033	760.286	714.434	740.284	539.009	742.566	676.23	665.619	639.762	737.71	649.944	622.167	675.981	715.116	612.287	590.288	556.834	789.064	740.43	608.572	799.616	628.345	607.725	729.018	804.475	524.161	763.995	688.09	629.874	618.581	657.505	717.302	724.945	623.405	553.5	673.775	570.131	647.286	772.365	634.32	616.442
	353.71	508.36	625.497	622.11	568.981	649.83	612.147	718.23	583.824	798.877	762.139	754.751	575.281	780.445	706.69	683.678	643.377	775.163	673.246	638.188	693.972	726.675	640.03	623.189	574.803	804.282	769.201	637.486	824.825	658.453	620.754	754.771	830.647	537.099	783.612	702.455	654.547	647.008	685.777	732.986	736.505	653.75	608.282	683.988	578.478	678.755	776.005	616.487	629.558
	350.228	501.78	658.276	650.491	589.428	667.129	617.12	734.141	583.562	808.483	777.205	749.818	573.39	787.091	714.345	699.119	666.547	789.668	683.627	637.946	698.399	747.37	642.892	623.045	589.116	813.474	775.723	636.108	811.259	652.156	611.573	771.049	829.548	567.706	800.826	718.712	664.569	651.081	688.606	728.528	731.429	641.432	610.543	689.437	567.765	678.395	774.776	606.294	634.957
	367.482	497.62	663.201	631.89	559.559	651.476	601.854	718.889	578.373	802.454	749.525	743.26	574.236	770.94	710.22	689.381	654.854	772.868	669.087	635.785	696.404	737.776	636.497	631.108	571.257	802.415	771.345	622.758	818.151	653.906	619.732	755.798	834.846	562.768	794.347	713.205	652.584	653.25	677.515	723.76	736.375	647.493	639.014	687.213	572.139	677.13	781.713	621.019	634.877
	369.56	524.767	701.226	650.813	600.559	660.75	623.404	741.289	598.719	824.7	771.248	746.86	586.79	807.642	719.715	705.815	676.523	799.378	698.468	654.317	714.071	753.614	647.778	636.613	596.361	842.362	783.317	650.972	841.844	667.514	630.174	787.628	844.416	562.929	806.765	732.795	672.821	655.145	679.358	745.071	777.098	669.628	642.811	707.645	595.539	697.626	793.865	626.602	650.767
	376.957	532.04	724.934	639.279	601.167	673.391	640.89	751.118	601.327	828.784	785.766	757.775	589.754	824.026	740.82	720.815	684.646	805.889	696.309	655.43	720.258	762.568	660.569	645.964	609.03	843.788	792.55	650.458	847.542	670.169	643.21	803.74	848.376	572.679	806.719	733.513	684.574	657.105	724.818	752.453	759.369	663.446	656.601	711.313	604.104	694.204	800.854	622.724	649.797
	381.53	541.72	711.296	633.678	596.515	669.988	617.762	747.163	602.784	829.665	762.217	781.588	603.572	810.713	743.835	713.071	683.893	800.547	691.579	661.828	715.573	766.147	662.138	636.478	608.214	842.272	799.735	665	851.038	677.818	640.609	796.547	862.43	577.027	824.015	750.295	690.074	664.444	716.601	757.811	764.119	668.486	658.608	729.195	607.478	711.198	821.234	648.974	661.466
	389.265	540.147	728.09	622.474	601.298	669.348	612.964	748.896	602.216	821.207	764.296	776.66	611.327	816.172	732.445	713.405	689.993	790.431	693.666	660.747	722.404	763.827	660.712	632.649	591.196	841.171	793.008	645.015	843.647	679.676	640.993	797.444	854.959	576.197	813.781	732.545	680.063	656.766	735.373	763.495	769.331	674.98	669.565	724	606.478	707.17	811.906	634.628	654.742
	391.439	538.167	724.598	596.347	590.124	678.446	626.918	741.333	599.392	836.01	765.976	778.406	601.727	813.303	733.4	702.518	682.985	795.81	710.508	654.667	716.779	766.213	660.215	639.883	599.883	836.32	797.217	651.529	851.31	678.048	654.304	795.04	863.362	581.232	828.949	747.776	684.105	678.669	728.247	764.769	777.266	692.338	676.717	732.994	614.678	710.32	819.979	663.044	667.73
	386.566	578.467	757.08	610.957	616.447	682.885	642.89	762.215	602.83	840.178	781.922	779.83	610.145	827.763	749.32	725.268	693.631	812.136	718.452	663.398	733.376	777.441	664.82	659.73	623.466	858.282	808.542	670.4	858.794	680.48	648.152	816.745	865.113	584.197	835.367	747.692	694.316	671.065	726.439	764.811	770.989	686.818	693.464	726.745	610.696	714.422	826.333	636.519	660.632
	391.198	588.394	759.14	603.347	612.41	694.226	649.56	767.252	624.418	855.202	799.338	783.406	603.518	840.652	761.43	738.244	700.87	815.736	717.325	683.715	738.385	785.548	682.473	669.757	623.226	865.937	819.261	670.193	863.267	697.723	656.587	812.072	863.091	587.92	837.005	768.93	701.869	692.984	756.045	775.863	790.38	694.311	696.674	740.929	615.531	721.613	824.375	647.756	674.331
	398.228	579.1	729.758	572.644	579.143	671.927	607.633	750.015	591.882	820.922	750.187	785.169	595.245	802.925	738.76	712.101	671.593	793.505	703.904	663.129	726.155	759.304	667.425	623.676	590.03	860.57	794.044	646.536	850.755	681.007	644.145	800.816	863.258	584.652	817.525	742.096	689.142	674.145	734.747	768.363	786.505	692.696	676.971	722.538	615.583	723.905	831.672	665.698	681.141
	408.686	628.594	794.522	626.44	640.956	732.592	654.743	793.97	633.856	880.858	821.103	798.072	634.909	861.112	776.11	750.756	715.1	846.905	731.5	689.78	752.47	801.056	709.084	679.009	647.748	888.958	842.626	682.822	887.748	711.014	656.826	838.26	887.172	620.116	860.082	774.404	720.721	701.089	759.722	782.495	798.608	704.372	711.558	754.473	638.652	737.905	835.062	640.615	676.135
	417.277	618.594	782.015	611.423	630.987	718.97	656.881	793.178	630.013	856.153	819.519	799.133	631.418	858.167	774.14	743.214	721.439	837.589	740.92	680.484	749.747	799.705	687.006	673.73	629.828	892.442	832.687	680.379	887.573	709.973	655.833	838.565	883.036	617.545	853.694	775.455	715.521	702.452	756.262	784.84	802.049	696.757	693.34	745.201	618.6	731.715	836.458	635.294	675.362
	416.783	638.794	790.542	608.779	644.229	724.336	666.175	797.837	640.889	868.419	822.205	803.266	642.854	855.814	786.54	756.988	723.462	852.373	749.428	689.484	756.352	823	700.347	683.82	641.484	893.937	837.136	693.365	893.31	707.183	669.623	844.341	897.552	620.982	857.27	775.276	728.337	712.766	776.06	788.047	810.826	715.034	678.71	754.171	630.487	749.721	833.474	644.884	681.006
	418.06	647.127	781.442	613.161	649.788	725.482	669.633	789.43	635.608	864.547	816.832	808.351	648.79	865.005	781.26	761.833	719.477	848.158	742.524	691.479	770.366	811.883	706.862	684.559	637.662	900.836	849.181	693.658	902.418	716.108	682.536	855.906	905.109	624.982	857.735	792.263	721.137	716.718	759.626	805.203	823.076	710.953	694.471	769.597	639.4	753.504	849.411	664.557	696.957
	416.108	657.46	784.542	611.406	638.813	731.488	674.147	805.874	648.17	885.562	829.723	827.46	655.781	876.233	803.765	762.821	736.331	860.321	752.071	697.807	762.972	819.959	711.88	687.73	648.834	907.235	860.036	686.808	900.5	725.399	676.841	867.978	908.344	627.822	876.704	802.462	732.063	727.105	785.808	810.628	820.13	739.02	738.333	778.136	657.339	760.415	871.13	673.339	688.233
	423.602	658.8	775.924	589.508	640.341	722.33	666.863	802.726	659.118	872.257	823.193	829.133	662.563	876.975	791.965	768.672	733.116	855.1	758.016	701.613	774.826	818.177	718.718	679	654.846	906.219	862.217	692.143	920.86	740.061	702.565	861.399	918.054	633.652	887.179	815.686	738.205	727.742	797.51	818.948	857.755	752.689	741.326	797.781	663.67	783.062	891.302	693.621	707.08
	436.602	681.68	775.894	599.161	636.913	734.092	681.285	811.689	667.673	889.902	832.928	835.769	664.2	882.899	805.61	779.678	741.616	871.115	769.579	704.516	770.841	828.436	720.922	691.541	671.055	918.474	867.381	705.179	918.143	752.899	710.906	869.135	920.647	645.241	885.801	818.609	745.221	744.605	805.227	819.316	842.652	755.574	763.101	792.047	668.878	785.98	889.922	697.378	718.534
	446.463	702.787	799	625.042	668.621	753.446	696.771	825.97	675.752	908.557	862.796	835.842	671.336	901.455	819.41	797.678	754.693	894.036	787.928	712.124	793.662	848.791	749.611	705.748	678.417	938.735	883.586	717.436	931.193	756.804	705.348	898.498	942.226	668.804	899.75	831.923	751.153	761.008	811.434	846.472	866.663	769.365	734.34	819.964	684.861	792.123	897.354	678.884	725.853
	456.53	727.474	811.045	639.017	676.31	769.427	700.175	847.911	692.516	936.626	858.79	864.878	695.309	918.132	841.585	808.315	772.554	909.6	797.888	729.032	811.244	869.573	759.94	729.126	697.177	961.926	924.389	738.965	962.193	783.845	735.507	928.072	969.683	683.054	936.163	866.321	777.458	778.726	857.782	868.094	896.38	804.682	789.964	838.733	707.426	825.361	934.594	712.198	753.89
	453.379	708.9	788.603	610.152	661.875	747.744	683.294	836.237	680.967	910.995	843.579	872.575	687.054	913.748	823.855	804.518	766.254	890.1	781.976	722.145	799.061	851.609	742.898	717.523	695.484	946.761	897.096	724.608	954.124	781.223	739.065	897.48	959.552	668.982	933.893	861.513	762.526	771.444	843.57	858.467	889.478	796.905	792.42	841.207	714.252	835.415	929.953	741.397	742.159
	475.554	755.914	822.633	649.525	698.646	789.702	740.716	877.8	726.131	974.03	889.326	899.775	727.272	955.213	866.3	833.071	801.954	929.01	836.198	745.145	828.949	889.989	788.844	754.667	732.159	991.064	944.775	749.036	991.046	811.338	764.928	948.377	1004.35	706.465	960.929	890.321	787.658	809.234	856.106	884.326	939.657	824.959	843.652	868.982	742.365	859.912	955.094	746.378	771.405
	478.753	766.76	826.231	647.042	708.111	804.5	755.56	890.963	731.915	981.217	900.175	914.097	747.8	951.374	875.22	864.958	820.285	957.347	852.452	752.032	826.437	905.837	794.868	760.568	747.558	1004.26	945.699	760.622	997.05	836.656	775.949	950.471	1012.5	718.759	975.311	916.333	798.616	822.29	904.429	906.703	954.837	853.236	822.217	893.189	757.035	883.551	976.865	763.134	778.356
	510.337	819.774	862.487	685.051	736.67	837.043	780.12	925.83	774.288	1012.72	929.994	953.145	777.518	999.667	911.535	895.476	850.093	980.6	879.571	775.022	862.465	940.797	827.844	783.613	778.656	1054.13	987.048	805.065	1048.2	877.014	822.022	1012.55	1054.42	751.349	1010.11	952.865	843.532	866.347	917.217	940.642	996.69	889.155	840.572	932.313	799.826	919.463	1021.18	780.352	813.19
	525.108	845.927	888.949	711.813	764.695	871.805	813.083	958.637	807.941	1044.28	966.784	987.83	828.5	1042.88	948.3	925.774	895.285	1030.32	915.349	797.812	891.69	980.868	855.623	813.595	818.889	1094.9	1033.23	821.05	1077.92	897.291	844.884	1034.01	1094.83	784.616	1059.49	1006.72	874.89	898.968	968.974	981.764	1034.17	918.993	920.876	972.29	847.713	953.517	1069.29	823.955	838.141
	542.09	874.8	903.15	727.313	775.913	884.689	827.413	985.526	824.183	1066.79	969.567	1007.68	836.727	1059.58	965.635	944.893	910.908	1043.51	939.666	818.414	909.089	991.284	880.67	832.73	835.061	1097.18	1059.03	843.8	1092.41	950.912	871.094	1059.02	1109.49	792.465	1068.3	1019.03	886.327	929.968	1023.53	991.722	1044.57	956.446	947.514	1004.06	868.531	991.463	1086.09	846.455	860.227
	581.602	919.64	939.598	775.067	826.074	937.744	876.147	1031.79	882.804	1135.23	1022.35	1070.21	894.981	1108.68	1015.53	997.422	973.931	1102.37	1006.6	845.301	940.967	1057.95	920.114	887.189	895.717	1171.35	1120.33	897.072	1156.48	995.298	922.167	1117.09	1175.32	848.393	1123.73	1097.9	923.779	1010.19	1066.95	1050.49	1115.94	1013.72	1032.24	1068.34	926.496	1055.57	1154.01	886.057	894.172
	630.102	1012.49	1032.22	868.195	894.683	1017.29	953.092	1121.24	956.353	1200.66	1096.71	1116.41	961.99	1198.3	1100.84	1078.14	1043.93	1195.09	1086.32	901.022	1005.4	1124.36	1002.39	931.829	968.435	1260.62	1207.14	961.236	1222.59	1068.92	998.616	1196.3	1255.53	920.84	1193.85	1165.94	988.021	1070.14	1140.13	1105.64	1192.51	1091.33	1082.88	1134.83	1005.15	1128.29	1222.01	927.833	950.626
	688.656	1098.67	1122.34	938.254	963.602	1096.86	1041.32	1217.97	1058.51	1308.59	1180.49	1212.75	1071.68	1296.34	1188.29	1160	1110.97	1293.94	1188.42	958.979	1078.94	1224.11	1082.73	1018.01	1066.75	1367.42	1302.86	1038.51	1326.75	1193.42	1092.83	1299.41	1340.68	999.482	1288.89	1263.84	1072.71	1184.85	1242.25	1206.66	1298.19	1197	1195.73	1240.07	1092.41	1222.43	1320.15	1008.64	1027.06
	754.096	1197.37	1217.46	1015.13	1034.32	1179.23	1139.88	1316.02	1144.46	1405.55	1268.3	1304.17	1155.74	1400.64	1288.76	1250.07	1227.13	1397.66	1314.71	1017.22	1153.27	1319.88	1159.11	1106.74	1167.07	1478.65	1417.17	1124.62	1423.62	1289.22	1184.08	1406.53	1468.69	1090.48	1405	1376.91	1150.49	1293.36	1365.48	1289.36	1405.07	1309.92	1283.92	1347.51	1208.42	1329.84	1429.19	1073.37	1091.84
	859.427	1360.8	1348.12	1158.48	1162.71	1314.62	1254.09	1456.88	1285.38	1541.01	1407.96	1412.22	1309.35	1550.73	1422.77	1387.67	1351.43	1554.65	1459.47	1105.32	1259.9	1464.46	1292.2	1205.62	1314.2	1624.2	1562.27	1236.34	1564.62	1433.18	1306.75	1557.35	1598.55	1197.03	1514.06	1520.91	1250.2	1442.63	1500.23	1409.35	1523.93	1443.79	1485.04	1489.9	1347.96	1477.18	1553.09	1145.03	1186.78
	985.21	1522.99	1501.32	1293.76	1283.45	1466.99	1417.38	1616.71	1448.74	1702.21	1560.04	1559.13	1466.47	1712.2	1580.33	1541.15	1511.74	1724.88	1629.45	1211.71	1375.35	1607.56	1417.44	1351.09	1474.77	1798.35	1728.86	1356.46	1714.96	1612.08	1463.8	1723.17	1773.85	1347.31	1678.49	1693.03	1395.46	1613.62	1679.75	1552.91	1713.72	1617.07	1613.52	1646.1	1517.77	1643.38	1709.16	1279.3	1300.45
	1093.04	1728.42	1687.37	1461.16	1438.27	1639.62	1599.96	1823.57	1639.02	1892.76	1733.39	1755.9	1681.3	1921.95	1788.41	1741.99	1705.92	1935.59	1858.8	1342.91	1538.21	1814.23	1607.84	1510.27	1677.41	2044.07	1963.84	1543.3	1933.36	1846.65	1672.92	1952.5	2006.65	1518.68	1872.59	1926.03	1564.13	1845.8	1901.46	1759.01	1948.34	1849.63	1850.41	1891.24	1755.05	1875.93	1952.88	1451.32	1461.47
	1265.56	1975.09	1931.17	1699.37	1626.6	1860.92	1836.08	2056.69	1896.15	2140.86	1965.92	1982.63	1915.14	2182.83	2014.68	1976.94	1944.29	2208.06	2109.77	1508.94	1735.96	2058.07	1813.07	1734.99	1944.07	2311.45	2222.33	1750.74	2180.6	2111.18	1916.62	2198.47	2245.95	1748.52	2130.08	2189.65	1766.34	2113.31	2171.5	1975.94	2205.42	2110.57	2087.7	2145.98	1985.07	2144.02	2210.71	1625.14	1658.49
	1480.96	2274.23	2208.28	1941.01	1851.38	2136.9	2092.75	2355.64	2167.81	2432.44	2215.48	2208.73	2209.32	2478.43	2300.38	2242.59	2218.1	2502.27	2412.05	1689.08	1940.03	2332.64	2071.64	1966.58	2224.13	2632.13	2543.34	1988.51	2467.1	2423.22	2171.8	2494.38	2545.22	2011.76	2393.87	2503.1	2000.08	2407.86	2466.14	2233	2504.68	2414.22	2407.28	2440.76	2288.34	2457.89	2492.99	1846.7	1882.31
	1699.28	2608.07	2515.52	2227.5	2098.54	2405.83	2392.14	2665.24	2499.2	2752.34	2520.64	2514.01	2513.77	2805.16	2608.36	2539.7	2515.9	2837.95	2760.69	1900.77	2213.04	2642.21	2358.1	2239.93	2543.04	2970.78	2871.92	2260.64	2791.99	2770.84	2495.33	2843.26	2890.35	2297.77	2708.22	2839.66	2270.06	2751.12	2791.59	2537.84	2842.51	2754.13	2745.06	2783.24	2627.54	2795.29	2845.32	2072.1	2119.82
	1972.22	2981.71	2902.34	2575.86	2403.19	2747.53	2745.89	3048.07	2878.47	3112.31	2879.22	2882.08	2899.12	3200.07	2999.34	2906.03	2896.95	3237.68	3190.67	2161.7	2523.33	3017.27	2689.78	2568.06	2954.75	3405.69	3284.16	2584.43	3179.03	3178.84	2864.31	3248.47	3271.53	2610.46	3090.74	3268.23	2600.97	3200.52	3181.58	2886.52	3240.67	3165.22	3138.75	3207.25	3048.18	3191.73	3239.66	2359.04	2381
	2170.58	3330.39	3221.51	2865.05	2663.86	3036.43	3079.68	3376.52	3236.4	3463.08	3158.45	3205.72	3236.94	3547.89	3332.16	3220.42	3202.12	3588.9	3528.14	2417.66	2791.25	3347.56	2992.47	2881.35	3319.01	3772.34	3646.38	2896.93	3540.05	3556.55	3250.73	3589.52	3632.82	2930.64	3452.32	3636.26	2906.35	3556.74	3559.59	3230.61	3612.31	3529.47	3504.93	3569.43	3439.77	3568.88	3604.65	2651.44	2648.24
	2433.2	3732.68	3592.52	3218.35	2979.1	3388.28	3448.84	3767.1	3614.89	3836.1	3543.54	3567.28	3614.46	3961.6	3727.2	3587.48	3569.66	4007.22	3960.02	2709.32	3131.58	3722.49	3329.92	3226.44	3741.42	4211.72	4079.59	3272.08	3964.09	3956.51	3643.28	3997.44	4045.59	3272.2	3856.19	4064.46	3263.91	3981.01	3989.14	3621.48	4020.29	3961.88	3975.26	3988.4	3867.03	3965.82	4015.98	2947.88	2935.96
	2563.03	4095.02	3988.83	3552.44	3252.1	3701.25	3807.96	4136.93	4014	4197.38	3897.42	3968.25	3992.45	4361.52	4118.27	3937.67	3935.42	4397.75	4339.46	2998.24	3459.48	4064.97	3645.86	3572.19	4127.16	4625.46	4482.44	3613.15	4363.47	4396.06	4038.32	4379.71	4434.92	3587.34	4268.24	4469.28	3610.15	4397.31	4365.01	3998.95	4429.69	4373.8	4309.06	4415.45	4293.29	4386.37	4422.35	3260.49	3241.2
	2971.58	4544.03	4403.3	3950.9	3601.01	4074.56	4234.43	4550.1	4426.09	4607.44	4318.19	4341.28	4390.9	4771.34	4553.55	4311.17	4330.48	4824.91	4786.02	3334.41	3860.83	4469.15	4005.75	3979.43	4592.68	5078.97	4917	4021.8	4798.6	4826.4	4463.94	4823.8	4840.29	3964.75	4688.39	4907.9	4044.53	4814.15	4799.27	4436.71	4858.1	4808.13	4756.04	4816.52	4739.16	4806.33	4865.62	3569.31	3538.64
	3134.23	4887.14	4703.33	4242.35	3815.46	4337.86	4565.49	4866.56	4747.52	4900.44	4620.86	4687.38	4689.06	5095.89	4863.22	4600.43	4628.99	5160.39	5093.52	3619.62	4157.76	4774.77	4281.26	4306.98	4932.79	5436.19	5242.06	4353.77	5170.14	5171.36	4858.44	5137.26	5186.62	4229.4	5053	5256.05	4344.02	5171.62	5113.75	4764.44	5177.69	5136.59	5050.45	5154.83	5071.21	5139.33	5190.83	3809.07	3800.19
	3288.94	5208.73	5009.37	4519.69	4058.28	4579.86	4870.16	5139.08	5062.57	5168.54	4930.68	5001.15	4980.05	5428.92	5198.34	4869.48	4909.56	5445.88	5433.32	3907.61	4468.95	5019.83	4522.4	4626.6	5262.71	5747.92	5551.29	4665.3	5500.59	5481.24	5177.39	5428.71	5463.19	4516.05	5398.68	5559.99	4663.97	5486.56	5412.64	5100.65	5459.99	5441.59	5345.59	5469.15	5416.23	5427.95	5485.8	4031.76	4010.53
	3544.57	5456.19	5229.94	4781.52	4268.26	4806.53	5131.59	5359.67	5315.2	5395.08	5192.42	5264.35	5212.59	5679.25	5467.44	5078.39	5111.94	5677.32	5688.59	4174.27	4751.4	5251.15	4721.47	4927.92	5564.91	6018.11	5815.11	4963.89	5785.44	5730.74	5477.2	5658.41	5707.98	4724.7	5676.19	5790.54	4971.9	5707.06	5639.56	5396.79	5708.59	5661.07	5598.08	5700.24	5714.81	5696.48	5741.1	4212.49	4188.7
	3694.61	5686.53	5442.27	4987.81	4402.68	4982.81	5369.76	5557.64	5524.92	5568.98	5445.52	5492.64	5411.6	5908.33	5710.43	5261.88	5308.42	5890.39	5872.21	4395.67	5001.67	5407.77	4884.51	5176.14	5774.65	6237.81	6019.64	5237.64	6027.72	5924.86	5743.52	5857.74	5882.66	4879.38	5916.99	6010.92	5228.29	5958.69	5848.72	5651.39	5892.01	5856.05	5767.77	5907.65	5952.51	5884.73	5968.29	4362.17	4347.4
	3770.24	5793.63	5545.38	5113.04	4484.67	5045.51	5489.74	5635.94	5609.69	5648.1	5576.59	5629.11	5471.88	6003.08	5831.68	5327.51	5359.98	5946.4	5979.37	4582.25	5163.38	5475.45	4985.09	5328.58	5904.88	6345.15	6075.14	5387.9	6168.15	6008.07	5872.14	5915.77	5964.06	4971.95	6070.46	6095.39	5412.14	6028.06	5918.86	5799.37	5973.32	5955.15	5834.39	5965.24	6080.12	5977.63	6035.42	4436.45	4394.52
	3879.4	5851.76	5612.32	5224.48	4562.48	5103.49	5627.03	5704.25	5728.88	5704.9	5683.5	5725.59	5549.11	6083.66	5940.81	5381.23	5416.91	6037.05	6039.79	4755.43	5335.12	5553.29	5030.2	5499.78	6023.22	6425.57	6161	5562.01	6305.37	6093.95	6010.9	5982.36	6019.07	5038.1	6214.81	6146.4	5588.12	6077.85	5967.1	5946.2	6016.53	6002.67	5902.72	6024.89	6167.77	6026.05	6093.07	4482.31	4459.01
	3826.59	5855.87	5632.19	5219.18	4540.99	5087.64	5636.98	5683.68	5733.56	5670.7	5727.72	5770.45	5533.93	6107.14	5956.35	5360.48	5385.67	6000.99	6026.54	4857.66	5418.75	5505.11	5017.92	5551.04	6053.83	6397.85	6139.56	5608.19	6294.11	6060.42	6070.15	5958.98	5976.86	5007.36	6219.59	6132.16	5667.25	6038.47	5926.53	5996.83	5991.69	5981.32	5869.72	6004.28	6189.89	5993.8	6080.57	4501.92	4454.6
	3961.65	5894.67	5612.55	5271.39	4544.86	5081.02	5682.57	5659.21	5740.33	5664.78	5777.57	5816.41	5529.41	6088.97	6013.77	5358.27	5400.53	5992.31	5997.67	4956.01	5501.75	5503.07	4993.43	5647.5	6104.22	6400.44	6136.59	5704.46	6358.59	6038.61	6110.14	5935.05	5949.98	4989.18	6268.44	6111.28	5777.4	6039.81	5902.09	6071.87	5945.16	5952.72	5856.94	5950.76	6196.76	5980.4	6083.56	4471.88	4448.2
	3870.07	5833.27	5548.17	5205.41	4480.93	5007.06	5623.3	5562.52	5649.8	5563.24	5702.36	5759.15	5398.45	5980.81	5939.1	5268.85	5310.49	5867.49	5886.45	5011.25	5513.95	5401.55	4900.89	5623.77	6022.46	6298.94	6008.67	5672.51	6267.46	5919.28	6062.58	5827.31	5829.66	4893.2	6218.83	5999.61	5737.15	5933.77	5767.31	6036.26	5825.71	5846.5	5718.15	5839.06	6108.94	5838.41	5964.17	4411.56	4380.07
	3768.73	5757.43	5441.69	5125.95	4397.79	4889.66	5537.42	5460.53	5540.65	5418.98	5644.27	5693.07	5309.43	5886.25	5865.98	5123.42	5178.68	5747.77	5774.69	4999.3	5494.26	5264.15	4800.1	5603.57	5894.91	6153.86	5889.02	5651.02	6206.08	5803.6	6021.47	5678.16	5707.56	4820.2	6129.73	5859.3	5728.13	5812.27	5640.41	5971.7	5713.52	5710.53	5575.42	5726.48	5995.89	5721.8	5848.87	4329.01	4297.68
	3818.7	5608.91	5326.56	5060.19	4313.55	4814.95	5501.31	5330.43	5453.13	5304.14	5578.91	5620.56	5180.67	5757.1	5745.81	5018.46	5065.97	5618.7	5631.92	5013.6	5465.49	5156.09	4716.87	5576.61	5833.52	6035.78	5757.28	5606.24	6099.69	5658.54	5896.7	5557.84	5569.31	4705.45	6050.01	5712.55	5719.51	5655.72	5515.99	5895.66	5567.84	5590.42	5411.1	5588.53	5895.87	5580.35	5728.55	4227.15	4225.31
	3817.5	5528.79	5236.27	4994.58	4225.37	4694.48	5411.84	5252.45	5357.88	5177.55	5511.28	5534.93	5105.95	5674.09	5690.18	4922.32	4959.23	5482.58	5517.92	5004.69	5434.49	5025.73	4591.5	5510.63	5731.99	5912.38	5615.89	5541.64	6006.15	5535.48	5838.15	5421.43	5424.67	4593.85	5966.69	5598.64	5673.71	5530.02	5369.21	5849.87	5425.56	5451.51	5318.49	5455.92	5795.64	5450.06	5598.05	4136.99	4118.68
	3636.04	5361.45	5068.7	4836.25	4103.53	4545.67	5232.24	5063.83	5187.95	5011.57	5354.31	5422.33	4931.15	5491.4	5528.44	4753.45	4760.54	5305.27	5335.95	4935.93	5356.31	4862.61	4429.23	5401.92	5565.51	5706.64	5438.45	5420.11	5856.84	5327.44	5653.6	5226.95	5244.05	4470.83	5805.45	5381.6	5573.57	5349.52	5191.32	5718.84	5242.44	5255.4	5093.73	5273.26	5613.25	5241.72	5409.61	4024.52	3996.74
	3352.01	5245.49	4936.95	4696.04	3970.16	4390.98	5121.06	4913.95	5051.16	4858.29	5204.36	5304.5	4749.01	5329.95	5381.51	4602.94	4632.15	5124.57	5163.62	4910.9	5264.25	4688.03	4312.34	5308.26	5393.3	5512.46	5266.82	5332.59	5682.18	5189.45	5561.76	5058.26	5085.15	4338.22	5666.04	5244.75	5467.9	5176.25	4997.71	5573.16	5080.11	5096.99	4945.28	5117.69	5460.31	5101.65	5227.26	3928.49	3875.29
	3384.7	5042.1	4784.6	4585.25	3849.22	4271.06	5007.54	4767.1	4887.81	4711.08	5090.68	5148.33	4602.74	5180.21	5251.29	4453.89	4488.84	4972.22	4986.45	4835.19	5162.52	4564.93	4163.9	5221.98	5270.83	5364.41	5104.2	5250.09	5535.74	5042.6	5428.04	4902.93	4911.18	4185.83	5511.58	5050.78	5367.94	5014.35	4846.07	5445.67	4894.55	4945.07	4784.67	4940.31	5312.62	4927.21	5076.49	3781.24	3752.56
	3332.81	4966.66	4648.07	4486.31	3755.8	4154.73	4927.74	4628.52	4781.1	4575.92	4986.66	5045.89	4492.74	5046.65	5140.21	4332.55	4381.27	4848.04	4872.94	4787.8	5092.75	4438.07	4060.5	5125.7	5145.64	5237.53	4977.97	5167.77	5424.29	4888.9	5313.74	4773.69	4782.8	4097.93	5397.37	4921.29	5277.57	4896.01	4723.35	5348.48	4762.14	4798.96	4652.07	4812.71	5163.42	4802.69	4954.4	3691.55	3672.5
	3209.81	4810.05	4524.62	4371.81	3644.01	4023.33	4743.05	4485.66	4626.84	4424.07	4851.86	4910.14	4338.86	4899.67	4987.53	4202.91	4225.27	4680.42	4708.64	4704.37	4979.45	4276.05	3915.34	5008.87	4986.16	5048.71	4816.05	5046.61	5277.34	4719.81	5174.99	4616	4620.42	3933.3	5267.7	4760.68	5184.86	4712.17	4526.12	5209.78	4622.18	4645.95	4462.8	4646.16	5031.95	4628.75	4793.04	3586	3560
	3020.68	4664.1	4372.32	4230.05	3516.32	3864.07	4587.95	4324.25	4472.91	4263.46	4708.78	4774.53	4186.22	4742.07	4825.02	4049.98	4079.97	4521.76	4563.44	4610.96	4862.73	4140.82	3785.43	4873.71	4826.09	4889.56	4636.77	4929.19	5110.29	4554.63	5025.63	4444.73	4446.5	3799.67	5101.86	4615.49	5042.01	4559.87	4368.52	5061.78	4436.27	4479.37	4332.82	4470.98	4872.7	4465.18	4623.61	3443.95	3413.59
	3005	4523.05	4254.15	4116.45	3409.86	3763.94	4503.57	4204.24	4349.22	4119.84	4590.39	4661.73	4054.07	4598.27	4706.76	3913.77	3966.22	4390.36	4417.48	4531.72	4757.6	4012.11	3690.49	4762.2	4723.15	4756.36	4518.76	4802.13	4972.56	4436.14	4893.88	4315.56	4326.19	3696.2	4973.01	4469.69	4954.98	4400.56	4215.67	4942.71	4305.21	4341.14	4174.44	4345.78	4733.13	4323.95	4489.47	3358.38	3328.91
	2950.25	4390.95	4139.15	4011.63	3341.26	3663.29	4404.37	4074.6	4241.54	4016.83	4476.64	4546.57	3950.01	4472.52	4588.53	3804.99	3843.95	4253.26	4288.7	4464.74	4692.19	3903.63	3585.86	4669.93	4576.98	4597.96	4379.63	4700.23	4855.17	4286.44	4780.92	4174.72	4181.92	3610.97	4855.6	4327.11	4862.75	4269.19	4105.83	4831.66	4169.28	4214.97	4041.46	4223.24	4602.38	4198.12	4362.85	3269.7	3241.97
	2982.26	4249.05	4022.04	3920	3225.59	3550.42	4268.74	3949.49	4113.13	3908.23	4376.24	4422.16	3842.54	4360.07	4438.25	3697.17	3728.03	4119.37	4168.78	4382.08	4577.63	3776.29	3465.72	4587.17	4436.51	4473.72	4240.61	4610.94	4707.05	4174.55	4621.86	4051.31	4056.45	3474.52	4725.02	4191.67	4749.74	4131.55	3971.85	4721.66	4035.73	4075.3	3925.14	4069.85	4463.05	4067.69	4221.72	3161.74	3142.91
	2845.49	4126.62	3902.71	3797.5	3123.29	3456.09	4152.45	3847.76	3989.24	3768.25	4254.39	4301.65	3721.14	4220.85	4339.64	3576.99	3602.12	3996.35	4012.13	4291.75	4470.58	3643.03	3351.92	4464.92	4324.07	4331.24	4118.14	4499.68	4578.03	4030.76	4505.33	3918.77	3926.9	3367.17	4572.65	4038.74	4603.37	4010.04	3834.01	4577.75	3931.98	3965.77	3759.98	3959.16	4335.44	3945.9	4089.57	3069.81	3052.95
	2874.04	3975.11	3787.63	3695.33	3058.99	3344.24	4074.05	3725.85	3884.12	3684.56	4158.23	4180.18	3613.82	4078.84	4227.16	3492.38	3489.2	3879.26	3923.16	4200.48	4366.31	3539.69	3269.42	4363.13	4221.83	4225.82	3991.78	4394.12	4456.24	3902.18	4370.16	3808.34	3809.25	3278.8	4455.6	3931.61	4538.41	3915.67	3706.38	4463.54	3792.85	3824.1	3661.49	3825.83	4185.32	3809.46	3982.06	2972.86	2965.55
	2769.05	3898.67	3692.09	3620	2981.7	3242.5	3966.65	3635.43	3774.66	3554.95	4057.31	4104.02	3516.09	3994.63	4122.41	3369.52	3421.56	3799.64	3821.07	4146.48	4296.05	3451.54	3174.07	4265.3	4117.88	4116.19	3885.96	4303.31	4344.83	3826.39	4309.98	3720.3	3720.12	3197.25	4371.01	3835.41	4433.58	3801.47	3620.57	4377.64	3701.41	3720.3	3584.98	3732.61	4091.43	3714.8	3871.76	2900.57	2891.76
	2558.2	3800.63	3579.53	3493.67	2876.88	3153.95	3852.62	3502.67	3664.69	3440.5	3919.34	3986.27	3394.81	3877.06	4001.02	3265.35	3295.11	3652.71	3678.38	4042.8	4188.93	3344.89	3053.41	4163.64	3962.72	3985.7	3758.66	4144.87	4219.67	3692.86	4156.7	3578.32	3596.33	3084.97	4250.28	3715.79	4309.37	3686.73	3493.95	4252.04	3575.57	3604.64	3437.8	3615.22	3976.82	3617.16	3751.56	2830.33	2793.12
	2573.66	3689.65	3482.35	3426.38	2803.17	3059.62	3735.71	3421.91	3592.39	3351.95	3827.39	3900.53	3306.62	3777.88	3909.53	3181.11	3212.92	3566.61	3583.21	3965.24	4104.05	3251.62	2996.61	4065.08	3871.91	3871.58	3647.53	4067.56	4109.02	3592.97	4079.7	3488.84	3512.84	2994.23	4128.73	3605.09	4226.6	3571.96	3400.66	4151.74	3501.55	3528.14	3352.31	3513.32	3886.81	3504.71	3641.73	2757.95	2712.45
	2462.9	3579.29	3392.06	3326.96	2728.13	2975.94	3678.29	3348.07	3487.37	3265.77	3745.81	3790.02	3213.23	3672.8	3800.56	3099.33	3133.71	3459.11	3493.38	3880.72	4009.58	3163.99	2903.04	3978.3	3788.97	3761.23	3559.73	4002.49	4000.31	3499.41	3981.47	3404.25	3393.72	2933.1	4042.55	3511.04	4139.94	3488.64	3299.12	4047.55	3385.04	3440.01	3251.86	3423.37	3781.74	3425.3	3557.77	2662.03	2655.75
	2458.49	3498.41	3315.28	3256.69	2662.07	2919.3	3579.49	3268.22	3397.2	3194.81	3651.58	3726.78	3149.11	3589.34	3724.34	3038.23	3042.11	3390.14	3427.37	3822.65	3933.99	3094.2	2842.75	3919.08	3685.67	3683.62	3487.08	3923.47	3939.34	3413.11	3891.8	3335.78	3311.66	2869.88	3957.32	3443.78	4064.22	3406.23	3229.77	3976.41	3311.55	3348.62	3166.83	3335.92	3703.29	3340.84	3484.55	2609.93	2596.73
	2417.09	3397.46	3220.82	3152.71	2600.77	2828.6	3486.33	3164.67	3311.64	3104.7	3559.18	3611.45	3063.64	3496.84	3625.74	2954.41	2959.71	3296.87	3343.51	3740.3	3824.82	2999.58	2777.96	3793.38	3593.47	3589.39	3401.7	3820.6	3823.22	3323.7	3786.41	3216.84	3217.7	2793.26	3853.21	3349.89	3965.43	3311.11	3136.58	3872.6	3220.65	3247.79	3086.45	3234.16	3605.98	3237.39	3374.13	2542.92	2512.61
	2312.97	3323.63	3149.34	3082.46	2534.83	2761.54	3406.82	3107.05	3231.47	3026.11	3479.36	3529.26	2999.38	3414.76	3538.34	2888.86	2902.55	3209.7	3252.33	3657.64	3754.47	2937.78	2706.85	3708.78	3521.12	3497.83	3304.22	3738.05	3741.46	3238.66	3709.53	3150.34	3154.25	2715.9	3761.51	3264.54	3884.18	3230.65	3056.3	3800.18	3139.05	3170.49	3006.99	3159.68	3509.08	3160.86	3307.79	2488.45	2466.57
	2252.61	3242.69	3075.37	2996.83	2473.42	2688.1	3322.05	3034.5	3153.95	2957.41	3401.46	3474.82	2908.78	3336.49	3472.3	2799.45	2843.82	3140.52	3178.99	3608.77	3678.83	2878.03	2633.47	3660.46	3428.79	3417.82	3220.46	3656.91	3650.05	3174.49	3635.14	3083.43	3089.14	2660.55	3687.95	3185.66	3805.05	3140.54	2967.27	3709.55	3067.41	3078.75	2947.38	3103.8	3435.71	3085.41	3225.39	2443.73	2408.39
	2248.95	3175.6	3013.11	2966.71	2435.2	2653.32	3269.98	2952.51	3081	2895.69	3343.93	3413.08	2862.08	3279.35	3401.86	2759.45	2784.39	3073.68	3134.88	3560.74	3638.33	2813.72	2589.84	3587.22	3363.63	3351.16	3172.9	3620.12	3594.55	3112.55	3577.27	3010.87	3027.44	2601.06	3632.65	3112.65	3749.44	3100.49	2919.27	3646.69	3007.78	3041.59	2860.6	3037.21	3375.03	3052.69	3169.25	2367.29	2358.83
	2197.73	3086.95	2952.06	2884.52	2376.76	2591.29	3210.06	2893.55	3001.31	2813.37	3277.11	3333.01	2800.45	3202.45	3320.74	2703.14	2716.39	3009.56	3029.44	3491.39	3545.66	2755.34	2524.95	3518.43	3272.38	3268.89	3109.61	3500.89	3506.1	3044.77	3486.12	2957.33	2959.82	2551.13	3536.32	3051.99	3675.68	3010.98	2843.67	3559.51	2933.11	2986.66	2804.24	2975.88	3295.65	2975.72	3097.05	2335.64	2301.75
	2222.11	3038.2	2886.83	2848.08	2342.74	2538.5	3141.86	2841.04	2965.8	2783.73	3212.69	3259.01	2744.1	3139.44	3259.78	2644.57	2667.99	2950.81	2983.02	3425.55	3489.47	2695.03	2486.01	3456.26	3212.34	3204.85	3042.37	3479.82	3458.36	2972.22	3423.14	2894.74	2901.13	2492.79	3483.69	2995.51	3619.37	2975.48	2782.03	3506.7	2887.72	2908.14	2731.42	2896.99	3245.39	2900.69	3022.7	2285.95	2257.12
	2200.96	2977.45	2828.2	2780.74	2278.01	2493.45	3091.79	2776.26	2912.3	2702.53	3139.32	3199.76	2687.3	3068.91	3202.32	2596.34	2608.57	2892.14	2925.8	3379.13	3436.68	2638.1	2421.94	3392.72	3176.35	3134.5	2971.84	3419.74	3374.91	2912.61	3354.38	2837.69	2835.01	2439.22	3401.34	2922.68	3547.4	2904.44	2722.81	3437.28	2804.23	2837.44	2693.38	2846.07	3145.25	2863.29	2970.8	2228.09	2212.68
	2106.4	2900.14	2767.08	2729.81	2243.8	2428.03	3026.19	2725.77	2843.8	2653.95	3095.24	3142.38	2625.13	3016.38	3145.33	2538.91	2559.08	2830.93	2864.89	3331.78	3382.59	2596.5	2374.69	3347.4	3105.99	3085.87	2915.52	3326.3	3316.28	2864.49	3309.62	2782.75	2767.51	2397.04	3349.24	2876.46	3492.12	2847.99	2664.06	3368.23	2766.71	2799.98	2625.09	2785.66	3108.57	2786.32	2915.21	2191.93	2173.97
	2046.17	2849.5	2736.19	2672.29	2196.04	2388.16	2966.92	2676.24	2804.22	2606.25	3030.36	3097.9	2585.61	2958.33	3080.83	2493.99	2498.22	2774.68	2809.68	3260.21	3317.74	2551.95	2328.66	3272.12	3038.64	3030.63	2867.78	3282.08	3244.29	2796.51	3220.7	2723.21	2723.12	2346.81	3274.47	2812.83	3412.13	2794.16	2612.87	3305.79	2710.07	2750.14	2546.59	2736.57	3032.02	2729.3	2858.97	2154.66	2132.03
	2002.78	2811.97	2668.42	2618.36	2147.45	2334.1	2892.92	2617.45	2743.67	2543.55	2963.67	3022.85	2535.07	2899.21	3024.42	2436.45	2464.28	2729.6	2758.99	3193.29	3239.5	2496.2	2279.74	3222.05	2980.36	2956.91	2807.03	3222.18	3181.89	2757.59	3163.12	2664.13	2683.69	2315.21	3222.46	2756.22	3357.2	2727.89	2569.95	3247.38	2662	2695.18	2518.54	2682.27	2985.04	2694.06	2813.45	2110.33	2094.26
	2010.56	2744.65	2607.3	2583.93	2121	2313.4	2856.13	2572.27	2683.56	2504.35	2933.92	2977.1	2483.97	2855.17	2973.16	2397.85	2424.14	2683.68	2706.71	3152.95	3195.54	2448.88	2254.31	3158.95	2925.2	2927.38	2756.73	3166.53	3132.45	2693.64	3123.15	2634.99	2625.16	2273.57	3167.98	2716.02	3311.24	2689.56	2517.92	3196.35	2612.43	2648.71	2465.15	2634.92	2933.36	2641.18	2767.96	2068.79	2063.63
	1973.57	2704.83	2581.51	2532.41	2083.62	2264.71	2836.98	2558.94	2631.84	2473.63	2891.13	2941.93	2459.67	2826.95	2932.6	2378.16	2388.3	2653.76	2676.8	3115.89	3169.66	2419.61	2211.45	3108.78	2889.77	2871.54	2716.77	3125.36	3094.31	2660.22	3072.45	2582.31	2591.19	2244.92	3130.43	2677.44	3274.04	2648.23	2489.83	3165.55	2575.13	2611.01	2423.05	2601.42	2913.82	2596.58	2717.14	2045.93	2019.5
	1976.13	2666.49	2524.14	2497.13	2065.99	2234.33	2758.5	2500.27	2620.06	2429.74	2834.68	2895.07	2432.88	2776.78	2885.06	2333.23	2337.01	2601.65	2626.68	3071.27	3103.63	2379.79	2176.22	3060.11	2828.91	2833.83	2681.62	3078.48	3041.75	2608.14	3039.44	2545.2	2562.47	2196.01	3076.82	2640.78	3207.2	2621.64	2435.96	3104.85	2521.27	2559.43	2397.18	2548.43	2841.5	2558.55	2675.48	2009.28	1994.77
	1940.86	2609.4	2479.07	2424.82	2011.86	2189.72	2716.37	2467.16	2549.93	2388.13	2787.48	2827.87	2369.95	2720.14	2831.76	2294.21	2304.21	2560.03	2593.98	3005.51	3054.72	2333.56	2133.09	3008.19	2803.82	2782.49	2621.01	3011.82	2979.59	2558.6	2971.3	2494.6	2497.9	2148.39	3016.49	2579.22	3145.8	2569.29	2395.46	3033.31	2472.37	2517.91	2345.63	2505.64	2806.36	2511.91	2621.99	1974.93	1952.34
	1933.58	2555.46	2429.86	2422.58	1969.85	2157.68	2668.33	2417.5	2506.03	2335.6	2738.69	2790.62	2314.7	2676.97	2779.3	2254.04	2265.05	2513.46	2550.27	2975.38	3004.83	2297.85	2098.25	2971.41	2723.81	2725.66	2570.6	2969.79	2925.11	2529.53	2918.17	2462.05	2450.65	2120.05	2970.92	2527.78	3111.41	2502.34	2349.25	2986.51	2451.05	2463.42	2317.12	2466.98	2746.39	2482.81	2588.62	1945.26	1931.54
	1932.46	2502.83	2398.76	2382.26	1958.01	2130.04	2645.13	2369.79	2486.01	2312.09	2688.46	2735.07	2302.09	2636.01	2741.55	2215.62	2227.2	2499.22	2514.48	2934.35	2978.71	2261.68	2063.03	2929.85	2708.13	2707.24	2536.84	2948.86	2889.12	2482.45	2884.55	2425.77	2421.19	2080.66	2938.7	2481.7	3076.11	2479.48	2314.05	2968.16	2400.27	2429.9	2271.12	2429.21	2708.08	2449.58	2539.81	1902.46	1895.99
	1836.73	2466.13	2359.11	2323.63	1906.04	2081.55	2586.3	2331.87	2432.8	2265.07	2651.23	2712.32	2256.57	2585.13	2700.82	2190.1	2188.72	2425.53	2459.88	2885.27	2917.47	2226.36	2048.72	2878.56	2660.64	2646.51	2490.78	2901.87	2847.53	2441.73	2844.04	2376.83	2386.31	2066.08	2878.58	2469.54	3008.64	2447.98	2264.11	2913.64	2360.29	2399.68	2222.57	2395.2	2662.87	2398.38	2520.92	1883.3	1865.17
	1807.91	2424.25	2312.11	2299.88	1871.85	2046.99	2546.42	2288.9	2392.41	2220.78	2581.65	2657.79	2220.07	2530.21	2652.64	2138.03	2149.43	2383.37	2428.6	2839.2	2863.01	2179.3	1986.55	2849.35	2606.33	2593.46	2455.94	2836.34	2802.76	2405.72	2782.14	2336.78	2343.62	2017.63	2844.04	2419.23	2960.43	2393.49	2221.96	2855.61	2314.03	2364.09	2190.34	2363.81	2630.24	2354.14	2460.92	1831.81	1832.99
	1807.54	2376.4	2268.2	2251.94	1846.47	2026.42	2501.64	2250.23	2338.2	2192.79	2541.93	2612.8	2181.09	2497.16	2595.11	2089.72	2109.65	2360.98	2386.18	2810.18	2838.52	2141.07	1969.83	2800.81	2565.23	2560.94	2419.52	2811.84	2760.95	2380.48	2751.4	2303.97	2312.91	1988.05	2798.99	2366.36	2926	2350.96	2187.31	2817.93	2292.34	2314.33	2148.78	2320.1	2595.78	2323.62	2426.5	1805.56	1808.42
	1787.21	2341.25	2247.85	2223.6	1829.54	1986.91	2473.8	2216.36	2310.59	2150.9	2525.53	2581.77	2134.06	2473.26	2571.47	2072.56	2105.96	2321	2345.09	2773.44	2788.61	2115.61	1936.64	2775.64	2544.48	2520.53	2382.03	2785.11	2728.32	2331.51	2725.31	2269.54	2265.54	1964.96	2769.1	2353.01	2891.98	2320.13	2152.76	2788.55	2256.78	2289.86	2114.04	2301.16	2558.83	2292.42	2408.67	1775.67	1772.09
	1765.84	2302.08	2208.37	2187.3	1801.04	1955.88	2437.88	2188.83	2287.28	2127.59	2480.25	2541.86	2118.06	2436.5	2523.41	2048	2058.6	2287.61	2324.35	2713.13	2733.71	2083.86	1910.34	2724.33	2491.69	2495.62	2341.72	2733.79	2675.55	2297.09	2669.7	2239.24	2235.25	1950.97	2726.16	2306.6	2838.46	2282.7	2121.62	2743.79	2217.05	2247.57	2085.42	2260.41	2503.83	2245.21	2362.22	1759.31	1749.81
	1718	2277.97	2169.3	2136.67	1769.38	1923.74	2393.74	2155.56	2229.33	2093.6	2465.9	2503.08	2084.45	2403.2	2506.51	2012.62	2025.22	2247.57	2294.23	2688.31	2707.28	2056.91	1880.69	2678.98	2431.8	2459.77	2316.11	2671.11	2639.5	2256.51	2634.95	2209.34	2204.54	1911.63	2673.91	2273.64	2797.19	2264.76	2078.22	2711.73	2182.42	2221.46	2038.93	2221.88	2446.46	2235.99	2341.17	1741.43	1720.33
	1689.23	2251.39	2139.27	2108.45	1730.68	1896.21	2379.16	2123.4	2211.71	2060.23	2405.53	2465.49	2047.94	2351.61	2467.36	1981.11	1999.8	2212.8	2249.79	2653.91	2668.84	2037.11	1863.5	2639.25	2411.06	2418.1	2279.82	2649.26	2608.4	2241.03	2612.93	2179.88	2173.8	1867.78	2645.39	2244.7	2753.22	2235.1	2060.91	2674.82	2158.29	2183.84	2015.41	2190.18	2426.55	2181.94	2302.94	1714.46	1697.36
	1720.58	2224.63	2121.14	2094.19	1737.74	1885.24	2351.3	2106.25	2194.12	2039.25	2396.71	2445.87	2054.91	2347.48	2445.13	1969.51	1990.26	2222.41	2242.79	2629.64	2657.5	2007.96	1848.24	2632.25	2407.03	2418.95	2266.58	2636.61	2581.53	2206.69	2570.61	2156.68	2168.91	1867.5	2628.3	2228.72	2745.57	2208.11	2045.82	2644.87	2134.23	2168.25	2001.55	2162.72	2404.97	2175.07	2286.76	1694.1	1673.83
	1650.12	2175.83	2108.24	2070.23	1694.48	1846.35	2314.28	2071.02	2156.33	2011.98	2372.36	2420.53	1999.78	2304.51	2407.7	1932.89	1964.21	2170.47	2205.49	2591.46	2609.6	1968.12	1812.18	2591.48	2357.86	2360.95	2235.74	2586.86	2550.76	2184.07	2529.83	2130.53	2133.24	1823.05	2584.18	2195.92	2698.45	2172.94	2010.8	2601.13	2107.82	2127.9	1954.91	2130.85	2377.91	2146.5	2253.85	1668.51	1663.94
	1625.01	2144.48	2065.01	2027.71	1669.86	1826.63	2272.81	2053.17	2121.83	1987.31	2324.64	2378.21	1977.81	2273.64	2368.03	1902.83	1944.61	2147.74	2175.68	2551.6	2567.51	1957.69	1780.69	2556.64	2320.03	2336.46	2196.38	2555.59	2509.27	2130.65	2487.39	2100.78	2105.26	1823.43	2540.49	2157.76	2665.99	2158.58	1980.93	2568.77	2086.11	2091.37	1945.91	2110.69	2338.42	2107.93	2220.3	1647.81	1627.21
	1636.05	2116.93	2029.24	2014.68	1641.85	1800.35	2269.48	2034.5	2109.77	1963	2292.27	2357.07	1957.19	2256.42	2334.53	1878.71	1900.32	2125.25	2149.79	2516.27	2539.66	1933.25	1761.8	2522.45	2285.34	2309.87	2174.12	2526.79	2481.1	2138.51	2479.19	2070.09	2074.57	1787.03	2509.28	2151.24	2657.27	2116.21	1961.56	2552.7	2061.34	2062.26	1923.37	2088.06	2311.18	2089.93	2212.72	1631.17	1609.01
	1611.88	2100.28	2023.83	1996.99	1637.64	1792.16	2243.21	2006.27	2096.78	1943.42	2283.54	2338.17	1931.21	2233.41	2318.8	1879.88	1885.47	2096.62	2115.86	2501.54	2522.39	1921.81	1759.78	2506.49	2277.77	2283.12	2159.34	2515.82	2467.04	2109.95	2467.11	2053.48	2063.57	1759.72	2496.7	2120.5	2608.35	2104.51	1935.88	2523.19	2037.68	2070.09	1898.67	2071.53	2308.9	2076.26	2177.54	1607.71	1594.29
	1599.41	2078.29	1996.15	1965.24	1618.34	1772.1	2205.58	1985.1	2066.31	1933.77	2251.7	2321.53	1922.85	2211.65	2303.7	1852.83	1889.95	2084.88	2105.15	2463.2	2502.27	1884.23	1726.75	2485.81	2245.56	2264.67	2135.08	2475.03	2440	2084.02	2418.38	2029.23	2058.52	1744.88	2463.3	2110.15	2580.06	2084.23	1921.43	2490.29	2016.64	2045.3	1871.62	2047.71	2278.37	2052.54	2147.3	1592.04	1582.96
	1569.26	2046.25	1958.95	1936.56	1594.13	1744.87	2198.29	1970.87	2047.8	1907.39	2233.93	2279.47	1908.48	2179.57	2281.24	1836.13	1857.87	2047.7	2078.16	2452.91	2453.21	1878.16	1715.29	2428.1	2221.38	2252.97	2112.15	2439.32	2402.23	2070.96	2383.82	2007.81	2012.07	1740.27	2422.21	2074.43	2541.63	2069.12	1900.92	2465.35	1992.65	2015.17	1859.28	2033.93	2253.97	2026.27	2136.88	1574.57	1564.93
	1612.62	2024.87	1955.56	1923.8	1597.07	1736.06	2160.56	1949.89	2038.54	1888.27	2213.67	2245.88	1889.79	2154.69	2265.59	1818.61	1832.55	2042.18	2071.14	2412.17	2439.55	1864.06	1705.96	2414.25	2209.81	2226.13	2100.42	2424.41	2385.61	2047.7	2384.14	2006.7	2005.14	1706.62	2420.22	2052.49	2534.75	2054.79	1880.92	2459.59	1979.38	1993.3	1837.4	2012.57	2229.88	2001.07	2117.67	1555.92	1555.03
	1615.64	2018.72	1938.79	1923.99	1573.83	1732.08	2142.14	1925.56	2007.29	1883.32	2198.68	2237.3	1878.36	2150.87	2250.59	1810.3	1821.22	2032.24	2060.03	2399.15	2419.24	1847.54	1687.92	2386.22	2204.2	2208.43	2084.01	2396.25	2365.37	2040.24	2366.37	1987.12	1992.1	1703.92	2398.12	2038.32	2511.37	2034.65	1856.57	2423.92	1964.21	1982.13	1824.82	1989.98	2211.76	1997.96	2113.06	1535.61	1530.87
	1600.3	1996.37	1924.87	1894.93	1561.27	1719.7	2131.18	1917.02	1988.9	1860.97	2174.97	2238.44	1866.1	2123.63	2210.34	1783.45	1813.99	2016.76	2039.21	2373.68	2402.48	1830.77	1673.53	2382.32	2170.82	2181.27	2053.87	2373.33	2341.7	2006.34	2331.75	1964.05	1968.77	1695.96	2378.71	2023.23	2467.94	2012.54	1843.19	2405.09	1949.22	1971.15	1794.33	1979.5	2183.22	1986.75	2075.49	1539.31	1523.82
	1576.55	1971.01	1890.97	1871.36	1547.52	1690.16	2110.59	1896.67	1961.35	1841.19	2152.62	2201.24	1847.08	2107.84	2184.05	1770.99	1801.82	1998.98	2003.79	2336.44	2366.3	1811.59	1663.47	2359.47	2143.53	2170.32	2039.92	2353.49	2311.6	1990.66	2303.83	1956.74	1957.9	1669.54	2352.49	2000.93	2450.18	1984.77	1842.65	2365.08	1917.05	1948.09	1797.03	1955.88	2154.19	1955.08	2071.42	1530.95	1516.34
	1545.29	1942.31	1861.67	1850.57	1528.14	1676.98	2071.7	1881.13	1944.96	1814.86	2127.86	2169.02	1826.27	2090.18	2170.39	1766.85	1773.24	1980.26	2000.8	2313.2	2348.69	1798.54	1641.88	2318.58	2120.62	2143.97	2021.79	2326.34	2285.15	1979.18	2281.17	1920.32	1937.37	1665.47	2326.91	1982.93	2435.73	1964.9	1822.28	2345.6	1908.61	1945.05	1770.78	1936.9	2155.3	1936.08	2039.38	1499.51	1500.58
	1501.51	1925.32	1860.82	1832.46	1502.59	1664.15	2044.3	1858.07	1931.51	1801.52	2103.95	2162.83	1801.85	2064.47	2151.91	1744.19	1754.81	1963.91	1983.6	2305.53	2318.3	1780.35	1622.56	2298.42	2093.67	2130.62	1988.84	2308.74	2264.13	1962.55	2273.02	1900.2	1921.07	1635.94	2300.1	1974.12	2405.36	1955.82	1799.6	2319.98	1891.41	1916.07	1737.59	1918.18	2130.86	1920.33	2018.67	1513.64	1479.34
	1541.41	1925.99	1838.09	1835.16	1513.47	1660.44	2051.93	1866.82	1915.48	1792.68	2099.49	2141.04	1800.85	2058.82	2135.2	1733.48	1747.31	1951.03	1976.24	2278.83	2302.22	1769.52	1632.44	2276.08	2099.34	2112.31	2002.99	2298.58	2255.47	1962.91	2246.16	1911.71	1901.4	1630.62	2300.62	1947.97	2394.28	1955.27	1783.07	2317.09	1889.38	1911.93	1738.8	1911.68	2121.97	1912.86	2030.77	1479.55	1473.1
	1522.79	1896.99	1833.84	1801.92	1505.73	1641.65	2031.29	1834.37	1906.14	1781.26	2078.58	2128.36	1780.17	2031.07	2119.62	1716.51	1734.24	1930.51	1957.06	2253.53	2277.2	1759.26	1601.65	2264.82	2076.99	2107.27	1972.65	2265.84	2240.07	1935.99	2229.48	1886.71	1893.67	1617.04	2270.78	1944.76	2354.36	1935.48	1760.78	2284.55	1861.13	1892.32	1721.57	1891.45	2093.74	1886.97	1997.27	1470.96	1473.55
	1499.78	1878.2	1815.31	1788.02	1474.33	1631.98	1994.47	1827.94	1881.7	1764.2	2051.13	2104.76	1759.11	2024.81	2099.61	1703.1	1732.82	1917.73	1936.76	2236.51	2251.82	1739.35	1590.66	2241.58	2047.21	2079.35	1954.69	2244.55	2215.01	1923.32	2213.61	1866.53	1882.05	1611.14	2242.42	1927.51	2345.85	1917.87	1752.18	2273.87	1847.52	1875.01	1707.32	1878.19	2073.14	1902.71	1990.86	1458.24	1452.63
	1485.28	1879.85	1820.69	1787.77	1481.15	1626.52	2003.62	1818.63	1875.2	1758.2	2051.84	2075.97	1744.12	2004.83	2082.55	1708.08	1703.16	1921.26	1926.7	2222.98	2238.96	1750.75	1583.77	2239.96	2043.44	2074.93	1948.27	2221.65	2210.05	1909.13	2199.99	1865.64	1870.38	1608.92	2243.58	1922.03	2329.97	1906.46	1743.78	2276.11	1838.23	1877.21	1698.24	1858.69	2072.11	1888.78	1981.12	1450.67	1440.74
	1476.04	1845.97	1789.46	1767.31	1469.95	1612.28	1986.51	1811.57	1865.28	1749.01	2014.93	2077.39	1756.25	1996.4	2066.78	1690.52	1696.22	1902.59	1915.21	2202.56	2223.33	1710	1571.35	2210.84	2035.99	2075.5	1940.82	2215.25	2182.11	1891.63	2188.1	1852.62	1858.07	1607.1	2226.74	1910.64	2302.38	1880.13	1737.26	2244.14	1839.94	1862.75	1684.59	1855.04	2051.84	1866.44	1967.65	1448.81	1444.16
	1503.29	1828.55	1773.14	1739.03	1457.78	1591.43	1972.46	1783.1	1854.67	1729.43	2017.42	2061.21	1746.89	1974.32	2056.45	1677.45	1688.05	1886.01	1919.31	2184.69	2192.15	1721.96	1566.14	2193.51	2011.23	2039.43	1925.72	2191.62	2167.76	1886.05	2161.45	1834.49	1842.55	1587.62	2200.85	1889.69	2285.35	1874.89	1719.3	2228.24	1811.24	1846.1	1668.17	1847.31	2043.97	1851.09	1953.23	1438.08	1421.33
	1463.1	1818.43	1758.74	1737.98	1447.8	1584.64	1952.1	1769.69	1835.56	1720.07	2002.36	2061.11	1725.7	1964.02	2033.44	1662.08	1681.22	1868.91	1900.79	2162.54	2183.99	1708.36	1553.64	2194.24	1992.47	2042.08	1912.11	2173.96	2159.72	1875.47	2149.88	1822.08	1831.26	1572.62	2190.71	1876.26	2266.66	1867.07	1708.21	2202.24	1814.56	1822.28	1659.13	1836.27	2022.41	1843.43	1934.31	1422.25	1403.07
	1450.3	1803.51	1761.64	1730.52	1440.45	1577.37	1932.38	1759.71	1835.63	1711.41	1981.38	2039.88	1719.74	1957.48	2036.98	1657.15	1683.15	1858.86	1887.98	2151.81	2173.15	1686.54	1547.91	2159.95	1981.61	2007.46	1908.04	2154.19	2146.34	1861.16	2137.87	1815.52	1827.54	1551.3	2175.2	1876.77	2256.3	1855.32	1698.46	2199.26	1806.47	1833.64	1644.44	1823.94	2007.49	1825.86	1929.38	1418.39	1403.87
	1473.78	1788.09	1743.07	1719.36	1425.61	1560.9	1945.19	1786.01	1812.17	1702.55	1977.63	2012.21	1709.05	1948.84	2016.87	1645.05	1662.68	1841.08	1881.72	2121.63	2165.03	1687.99	1541.37	2148.13	1979.94	2005.77	1888.31	2149.82	2139.25	1855.93	2115.01	1820.46	1810.3	1556.38	2162.51	1861.27	2243.63	1846.72	1684.99	2185.16	1798.82	1799.45	1637.59	1807.27	2007.72	1839.14	1921.46	1413.24	1396.62
	1482.88	1782.85	1728.8	1711.34	1430.14	1565.6	1931.88	1759.42	1798.07	1688.78	1962.77	2003.39	1702.74	1940.39	1987.77	1637.8	1651.36	1840.64	1870.6	2117.46	2149.83	1679.59	1534.94	2134.74	1967.38	1994.22	1880.29	2137.36	2113.36	1854.58	2115.26	1799.53	1817.89	1549.86	2159.77	1853.23	2236.82	1840.56	1677.88	2157.56	1778.47	1797.4	1636.48	1803.67	2000.31	1808.09	1906.72	1396.37	1379.66
	1447.85	1772.64	1716.01	1692.19	1418.2	1542.94	1906.59	1725.65	1800.8	1686.37	1950.75	1998.58	1678.53	1932.46	2002.04	1632.49	1650.98	1837.04	1843.25	2100.46	2127.76	1663.47	1521.58	2107.99	1945.15	1992.94	1873.67	2121.01	2097.99	1831.42	2071.11	1793.42	1798.43	1551.12	2133.42	1838.94	2215.1	1828.39	1664.34	2149.44	1772.04	1777.02	1630.27	1793.6	1969.4	1797.84	1895.46	1393.66	1391.44
	1460.23	1763.08	1709.95	1676.01	1403.25	1545.65	1890.38	1734.5	1789.14	1679.56	1948.09	1989.85	1690.11	1911.24	1973.89	1630.34	1648.07	1837.64	1828.92	2090.78	2128.09	1652.97	1518.92	2121.16	1936.4	1982.31	1863.45	2105.12	2094.09	1839.37	2091.67	1787.09	1792.95	1536.86	2126.12	1838.98	2208.54	1819.32	1655.57	2139.21	1762.72	1784.12	1621.51	1781.09	1962.96	1793.18	1893.05	1385.22	1371.85
	1421.58	1748.64	1697.51	1673.18	1400.13	1528.42	1883.27	1720.57	1763.91	1670.83	1926.1	1960.59	1656.68	1902.7	1959.98	1622.99	1630.72	1809.41	1834.61	2072.81	2091.34	1646.58	1501.52	2073.15	1925.7	1961.48	1853.99	2091.04	2070.77	1819.62	2074.36	1770.94	1780.05	1515.64	2109.87	1826.13	2182.63	1814.37	1656.74	2115.3	1751.52	1771.05	1607.64	1779.8	1961.59	1791.2	1878.25	1377.65	1374.23
	1434.55	1727.2	1689.56	1664.62	1397.97	1530.13	1873.54	1726.98	1776.63	1645.82	1911.9	1950.25	1663.02	1907.64	1955.37	1608.11	1619.97	1813.43	1829.77	2062.52	2074.96	1648.81	1518.62	2087.78	1911.91	1942.34	1845.97	2081.6	2069.82	1811.1	2052.75	1764.6	1767.64	1510.6	2074.02	1812.39	2173.51	1804.02	1645.76	2098.94	1740.75	1776.02	1604.54	1766.09	1946.21	1781.62	1864.08	1359.33	1365.54
	1441.83	1718.99	1676.76	1649.5	1387.17	1537.68	1869.62	1708.21	1752.33	1666.71	1915.43	1950.47	1654.93	1892.42	1949.43	1606.62	1618.87	1792.1	1812.87	2049.89	2072.72	1634.28	1504.18	2078.48	1912.02	1957.2	1835.09	2050.73	2070.03	1795.09	2043.25	1756.16	1770.97	1510.96	2083.83	1809.2	2159.92	1795.67	1640.4	2086.36	1731.32	1749.23	1585.36	1762.07	1932.98	1768.67	1860.29	1369.54	1352.88
	1430.97	1714.1	1667.18	1661.41	1379.11	1519.36	1856.55	1698.44	1745.94	1647.25	1907.73	1930.97	1646.44	1870.31	1940.25	1594.23	1603.25	1801.01	1800.05	2028.94	2061.52	1634.76	1482.04	2057.72	1896.96	1938.12	1836.93	2051.72	2038.65	1794.78	2044.12	1746.94	1757.03	1498.46	2068.11	1793.74	2139.46	1779.98	1637.68	2080.49	1732.26	1750.7	1594.04	1760.3	1928.75	1775.92	1862.06	1357.09	1350.32
	1432.38	1702.31	1659.12	1636.16	1376.19	1506.75	1847.11	1684.14	1737.65	1636.55	1895.61	1924.84	1625.78	1872.91	1925.72	1569.23	1601.32	1783.98	1783.3	2022.16	2048.75	1617.24	1485.65	2042.27	1881.47	1928.1	1826.36	2041.2	2037.01	1792.28	2014.02	1748.97	1748.6	1494.96	2057.49	1794.51	2141.3	1781.52	1619.03	2071.12	1717.17	1736.32	1566.86	1746.6	1922.86	1753.05	1835.72	1348.18	1343.24
	1404.94	1689.21	1648.09	1628.53	1358.64	1489.18	1830.32	1687.98	1724.89	1623.09	1869.67	1912.67	1621.84	1860.06	1924.45	1579.92	1580.67	1779.81	1785.98	1992.61	2023.13	1616.78	1475.5	2031.16	1867.92	1911.38	1804.75	2026.27	2018.18	1773.06	2013.84	1719.54	1736.01	1490.19	2049.62	1776	2096.88	1775.8	1609.87	2056.13	1706.01	1728.96	1573.52	1738	1896.7	1736.36	1830.1	1350.55	1336.82
	1365.93	1683.97	1632.32	1599.03	1330.48	1479.65	1814.9	1662.08	1696.26	1606.72	1843.18	1902.28	1602.7	1831.91	1902.15	1573.08	1571.17	1753.62	1763.28	1985.62	2002.32	1605.26	1451.69	1991.72	1831.35	1899.06	1780.72	2007.94	1996.12	1761.14	2002.43	1712.1	1719.13	1470.65	2018.69	1758.67	2086.89	1750.92	1597.79	2037.03	1698.53	1710.63	1548.54	1721.56	1876.11	1726.2	1814.68	1332.65	1316.56
	1399.22	1674.91	1633.79	1610.41	1350.76	1475.85	1801.31	1677.33	1702.89	1610.23	1852.24	1904.65	1625.88	1837.6	1893.75	1569.63	1585.29	1763.75	1766.39	1976.57	2003.67	1602.4	1462.11	1997.33	1850.09	1905.01	1797.39	2002.02	2003.11	1758.37	1993.46	1722.91	1726.96	1473.83	2027.55	1751.3	2089.46	1755.39	1591.28	2037.49	1695.21	1713.35	1548.59	1724.08	1888.38	1723.95	1832.17	1329.96	1328.72
	1383.75	1665.2	1620.5	1592	1349.88	1477.95	1807.76	1661.26	1685.53	1613.82	1838.17	1879.15	1625.89	1822.77	1891.89	1553.02	1566.95	1762.7	1762.42	1967.92	1997.23	1599.82	1455.58	1995.76	1837.69	1887.7	1767.51	1988.79	1992.49	1748	1968.33	1710.57	1720.11	1466.31	2009.52	1761.68	2086.05	1754.09	1599.03	2018.14	1687.57	1707.27	1532.33	1730.88	1866.84	1726	1811.24	1334.63	1319.11
	1353.97	1638.65	1604.12	1572.84	1317.15	1474.7	1771.63	1651.67	1683.72	1583.74	1816.01	1871.24	1600.41	1807.23	1868.35	1544.23	1571.34	1746.16	1754.4	1947.03	1969.1	1578.98	1441.22	1969.28	1807.6	1872.5	1767.17	1967.24	1963.41	1729.72	1953.52	1690.73	1710.16	1443.32	1997.13	1735.31	2037.72	1734.68	1574.45	2003.34	1676.58	1687.19	1518.67	1703.7	1842.43	1704.64	1786.51	1322.35	1315.67
	1359.57	1640.05	1615.03	1562.26	1329.29	1468.7	1780.79	1645.9	1673.03	1590.91	1803.23	1857.1	1592.63	1805.47	1866.04	1553.08	1545.3	1728.81	1747.37	1922.38	1967.69	1575.8	1448.39	1965.76	1810.75	1868.33	1759.61	1952.86	1972.56	1734.7	1955.67	1690.91	1700.57	1456.2	1973.54	1730.2	2040.58	1722.69	1580.89	1990.7	1676.37	1700.62	1531.09	1698.91	1838.06	1694.28	1790.82	1316.36	1316.39
	1385.96	1633.5	1600.28	1572.58	1327.62	1460.35	1771.22	1641.06	1671.72	1584.57	1805.13	1851.65	1595.82	1813.23	1857.9	1534.93	1550.59	1726.97	1753.35	1926.76	1960.5	1578.35	1443.52	1947.26	1811.07	1870.28	1761.62	1957.21	1970.43	1738.88	1948.63	1697.91	1698.04	1463.21	1980.61	1743.96	2047.49	1735.52	1576.16	1988.97	1676.24	1676.71	1522.04	1689.08	1840.77	1704.45	1785.34	1317.02	1311.4
	1371.3	1626.81	1596.39	1572.9	1324.24	1458.66	1767.13	1635.1	1664.99	1572.99	1800.77	1847.89	1584.24	1789.99	1853.82	1528.57	1555.47	1723.85	1744.64	1916.76	1952.79	1576.55	1434.43	1943.44	1793.13	1858.02	1762.76	1936.59	1948.26	1710.52	1946.49	1682.36	1690.53	1449.94	1981.8	1734.03	2019.76	1713.43	1556.76	1975.9	1666.7	1683.44	1509.91	1685.63	1842.55	1696.94	1778.97	1311.96	1302.68
	1362.91	1626.61	1584.84	1553.37	1325.1	1454.26	1758.74	1628.21	1648.26	1562.76	1794.08	1835.56	1569.45	1788.78	1838.38	1519.31	1531.12	1717.71	1738.44	1904.03	1929.57	1562.15	1436.08	1941.87	1799.44	1857.62	1747.74	1932.48	1948.05	1705.08	1927.83	1680.35	1691.66	1428.21	1957.36	1731.22	2002.65	1717.19	1563.76	1964.07	1653.12	1680.16	1508.81	1679.17	1831.26	1681.62	1776.52	1302.42	1300.63
	1372.38	1617.05	1562.93	1553.27	1328.38	1447.96	1747.97	1626.36	1649.43	1563.38	1797.35	1838.8	1575.3	1783.66	1825.07	1515.76	1523.04	1708.76	1714.54	1884.83	1914.25	1561.12	1424.17	1917.84	1783.31	1849.96	1738.46	1921.82	1937.82	1704.92	1927.88	1679.84	1681.99	1424.67	1951.58	1715.51	2000.25	1703.48	1551.99	1962.31	1651.35	1671.24	1515.46	1675.38	1813.88	1675.13	1755.08	1292.31	1302.18
	1389.02	1617.5	1570.85	1572.73	1320.47	1448.76	1741.04	1625.24	1656.38	1569.46	1788.63	1826.67	1578.5	1779.82	1828.56	1525.8	1528.02	1723.53	1735.34	1881.64	1933.9	1561.13	1420.39	1942.6	1789.8	1854.82	1748.73	1931.37	1929.19	1713.82	1915.52	1680.34	1689.24	1442.72	1952.65	1715.6	1998.66	1717.57	1549.94	1962.01	1667.83	1668.75	1503.28	1669.14	1821.7	1673.03	1756.66	1305.31	1304.36
	1334.72	1597.51	1563.24	1529.58	1309.97	1429.47	1719.7	1617.35	1637.35	1561.62	1766.11	1811.69	1569.18	1764.98	1819.52	1511.2	1529.04	1701.02	1712.67	1869.04	1892.64	1547.14	1414.93	1900.77	1769.67	1837.17	1733.38	1895.38	1907.2	1700.66	1893.64	1655.03	1672.59	1436.25	1937.76	1699.2	1973.33	1696.38	1540.84	1945.08	1631.76	1663.86	1508.29	1669.88	1809.54	1672.38	1743.81	1300.76	1282.85
	1369.71	1594.19	1545.13	1528.55	1318.73	1428.29	1727.04	1604.91	1621.95	1565.46	1773.62	1809.13	1556.59	1762.59	1811.76	1506.17	1521.07	1696.83	1710.31	1854.6	1900.49	1548.08	1413.09	1887.49	1767.24	1825.23	1730.38	1910.02	1918.39	1707.02	1899.28	1652.68	1669.01	1429.2	1924.96	1702.18	1979.34	1688.28	1527.78	1937.15	1649.44	1657.95	1487.78	1654.86	1802.53	1670.09	1748.07	1278.41	1282.5
	1335.38	1580.58	1540.15	1528.47	1294.9	1422.44	1720.29	1606.96	1628.88	1549.38	1760.76	1810.49	1557.54	1736.45	1796.79	1501.86	1517.98	1681.46	1699.33	1839.98	1881.07	1529.94	1399.78	1894.26	1763.56	1802.76	1713.92	1874.92	1892.08	1681.3	1874.79	1642.33	1663.15	1417.71	1895.31	1704.57	1947.86	1685.66	1528.87	1916.51	1627.36	1652.76	1484.23	1653.16	1794.5	1656.97	1743.21	1290.43	1271.92
	1351.18	1576.27	1539.86	1530.6	1302.03	1424.65	1706.03	1606.36	1611.58	1542.69	1735.98	1784.49	1564.03	1744.94	1797.01	1502.98	1515.68	1690.34	1701.48	1832.81	1866.62	1544.28	1399.81	1874.94	1757.91	1810.49	1712.21	1885.57	1892.33	1687.73	1883.41	1650.53	1659.57	1430.37	1913.07	1681.69	1954.45	1681.31	1528.32	1913.87	1634.16	1639.39	1476.41	1642.96	1792.63	1661.43	1728.67	1273.33	1280.17
	1331.71	1570.33	1527.28	1513.18	1294.8	1418.76	1706.87	1586.59	1610.91	1533.16	1734.26	1772.24	1542.35	1734.35	1785.86	1497.67	1506.52	1678.51	1704.41	1823.26	1861.33	1528.92	1395.74	1867.76	1738.97	1798.52	1707.66	1864.04	1881.09	1694.15	1862.35	1643.58	1645.38	1397.08	1888.72	1677.63	1935.16	1672.43	1509.5	1903.31	1626.47	1650.24	1468.98	1649.25	1752.43	1642.93	1727.27	1296.43	1267.13
	1331.45	1560.69	1522.47	1501.91	1279.37	1421.11	1689.71	1586.9	1606.99	1524.09	1728.4	1768.91	1538.81	1729.2	1786.47	1499.39	1506.38	1678.04	1674.96	1820.03	1848.3	1519.81	1385.35	1851.42	1724	1806.22	1715.98	1859.52	1869.8	1669.76	1857.59	1630.74	1643.08	1391.33	1890.8	1672.57	1925.49	1663.92	1512.73	1891.64	1621.73	1640.43	1465.8	1651.11	1769.35	1637.36	1720.69	1273.84	1272.52
	1340.38	1542.62	1524.23	1486.65	1283.52	1412.15	1688.95	1585.35	1593.61	1529.17	1728.65	1773.72	1543.45	1723.67	1778.56	1485.61	1488.09	1669.35	1686.47	1811.68	1838.23	1517.84	1390.74	1846.95	1730.26	1791.3	1692.63	1839.15	1873.94	1677.93	1850.25	1628.51	1646.83	1391.84	1888.91	1665.87	1921.21	1673.15	1511.66	1880.91	1607.59	1629.14	1472.73	1642.18	1764.75	1642.32	1724.48	1268.31	1267.28
	1304.88	1538.79	1502.12	1484.19	1268.55	1399.03	1682.95	1568.29	1595.26	1528.86	1708.56	1762.92	1525.48	1715.26	1755.66	1471.98	1492.97	1664.67	1657.09	1797.33	1834.01	1515.86	1380.51	1829.78	1718.76	1775.64	1688.78	1837.07	1853.39	1654.72	1829.62	1628.5	1628.8	1395.08	1869.11	1647.08	1898.42	1651.3	1496.28	1883.37	1595.31	1630.22	1466.28	1626.93	1759.5	1629.84	1710.51	1267.04	1251.91
	1349.55	1536.65	1521.29	1502.05	1298.01	1406.15	1672.65	1578.02	1591.99	1527.53	1727.88	1762.33	1531.49	1708.48	1778.58	1485.05	1485.47	1663.46	1680.17	1784.5	1833.96	1513.18	1403.44	1837.26	1720.66	1789.4	1688.64	1847.19	1865.4	1673.07	1831.93	1632.27	1632.61	1403.47	1882.75	1677.13	1901.66	1663.54	1509.15	1877.07	1611.14	1629.68	1455.57	1634.98	1752.63	1625.6	1711.34	1270.43	1261.17
	1314.99	1524.3	1499.65	1477.52	1273.38	1391.23	1669.89	1566.27	1597.28	1514.94	1694.66	1740.35	1522.49	1710.84	1755.87	1467.21	1493.88	1662.99	1668.22	1782.48	1822.7	1506.07	1375.52	1821.71	1709.62	1767.91	1671.27	1826.3	1843.01	1646.43	1828.17	1620.22	1627.77	1386.61	1851.34	1665.9	1891.58	1640.02	1492.92	1862.56	1604.63	1616.26	1444.83	1627.28	1728.63	1624.69	1702.18	1261.97	1249.58
	1312.13	1529.74	1497.97	1483.51	1261.78	1391.21	1652.41	1564.71	1579.81	1502.18	1689.41	1746.65	1522.51	1701.2	1747.11	1466.47	1493.65	1653.22	1655	1780.55	1806.04	1508.96	1381.89	1804.48	1694.78	1766.53	1678.91	1812.84	1844.62	1651.77	1811.42	1605.9	1626.77	1381.8	1847.88	1626.89	1904.97	1631.94	1492.22	1846.43	1594.14	1612.7	1438.04	1618.66	1737.78	1624.03	1700.93	1257.56	1253.38
	1292.44	1518.94	1505.04	1464.86	1268.94	1387.1	1653.18	1566.15	1571.42	1506.63	1685.12	1731.9	1502.35	1701.62	1743.4	1470.21	1479.2	1637.54	1659.68	1765.49	1803.94	1498.04	1368.69	1814.81	1677.47	1761.45	1673.16	1796.22	1825.23	1640.3	1812.01	1595.82	1616.74	1379.46	1837.78	1643.54	1876.35	1640.82	1477.08	1839.21	1594.97	1591.74	1429.82	1616.61	1727.74	1609.79	1699.76	1259.53	1248.39
	1296.52	1524.19	1485.8	1453.05	1261.52	1383.38	1644.71	1554.96	1575.8	1492.99	1682.97	1735.19	1501.84	1687.35	1727.16	1455.42	1460.13	1634.2	1668.83	1754.9	1782.77	1496.9	1371.58	1794.91	1673.86	1757.62	1657.1	1791.77	1826.2	1655.14	1809.36	1605.29	1609.99	1372.34	1838.25	1645.76	1860.36	1640.71	1482.47	1843.15	1577.07	1591.07	1431.89	1606.19	1732.12	1611.54	1684.92	1251.97	1253.9
	1307.3	1508.97	1482.34	1447.7	1254.81	1382.02	1650.15	1552.81	1563.72	1489.41	1674.96	1717.99	1523.35	1699.46	1732.02	1456.4	1478.16	1640.99	1653.28	1732.73	1789.11	1493.06	1374.84	1780.43	1673.71	1755.07	1663.93	1791.51	1819.75	1640.88	1791.13	1604.55	1608.6	1379.5	1828.62	1644.65	1856.83	1636.23	1472.05	1838.01	1570.56	1593.32	1429.34	1605.85	1725.5	1602.82	1675.73	1254.78	1247.36
	1327.84	1519.51	1488.59	1475.05	1258.5	1389.9	1652.06	1562.34	1561.45	1511.68	1669.2	1727.79	1518.13	1685.29	1738.48	1474.8	1472.27	1637.41	1670.52	1742.49	1794.58	1498.53	1379.29	1785.25	1695.24	1769.19	1663.38	1790.33	1819.99	1645.05	1797.2	1616.99	1616.39	1386.68	1825.46	1643.16	1855	1641.63	1486.01	1828.73	1585.68	1604.64	1436.82	1600.5	1724.82	1607.31	1690.56	1251.9	1244.83
	1319.32	1507.79	1481.91	1440.43	1269.35	1379.41	1645.3	1552.56	1555.26	1502.85	1674.39	1716.05	1492.69	1683.1	1714.71	1455.84	1469.02	1636.11	1646.89	1733.92	1783.92	1495.29	1365.01	1778.86	1676.11	1738.72	1662.83	1786.32	1820.27	1635.93	1801.5	1595.48	1605.62	1374.42	1831.97	1630.32	1851.78	1635.32	1479.42	1826.26	1581.03	1608.01	1431.34	1601.83	1702.58	1604.35	1670.93	1243.11	1240.24
	1304.54	1492.96	1483.83	1442.79	1255.62	1373.81	1631.17	1548.62	1554.86	1488.29	1649.43	1716.83	1500.98	1682.39	1716.52	1458.5	1459.25	1620.02	1646.25	1717.81	1762.86	1484.12	1357.57	1778.51	1666.46	1748.73	1659.73	1759.82	1796.04	1635.62	1777.31	1593.92	1610.86	1366.15	1810.32	1631.33	1828.94	1617.42	1474.48	1812.44	1573.24	1596.22	1434.67	1605.34	1697.36	1597.82	1674.18	1241.55	1242.14
	1313.51	1502.63	1478.37	1442.39	1267.06	1380.08	1641.29	1546.07	1571.23	1500.28	1670.87	1706.15	1495.18	1683.28	1726.99	1462.53	1474.46	1646.5	1653.04	1713.07	1771.35	1498.8	1364.58	1768.53	1665.68	1752.43	1655.73	1756.65	1801.34	1624.96	1771.56	1602.65	1601.16	1379.58	1817.06	1635.21	1840.36	1614.99	1480.62	1811.54	1583.04	1604.03	1438.53	1597.24	1707.55	1596.82	1679.3	1247.24	1246.06
	1314.67	1484.29	1476.55	1449.3	1255.97	1366.93	1628.98	1541.52	1554.11	1487.47	1659.74	1701.27	1492.79	1678.78	1700.06	1450.08	1461.16	1632.38	1639.79	1707.34	1751.46	1482.12	1357.21	1759.85	1659.81	1749.89	1651.16	1758.16	1793.86	1624.5	1773.91	1583.58	1595.06	1360.39	1796.34	1639.35	1826.93	1612.08	1481.25	1807.21	1562.12	1587.55	1416.06	1585.92	1703.77	1606.18	1665.49	1244.1	1237.78
	1287.38	1475.25	1467.57	1423.41	1232.06	1359	1619.2	1533.33	1539.49	1481.16	1656.17	1685.24	1485.12	1655.16	1689.38	1447.43	1452.91	1623.01	1627.27	1692.19	1755.16	1465.94	1345.9	1751.6	1652.18	1731.27	1643.18	1749.57	1790.75	1605.34	1764.74	1580.78	1595.38	1371.82	1801.08	1616.67	1824.65	1611.36	1457.16	1792.16	1561.53	1575.9	1419.33	1579.88	1692.18	1584.57	1655.42	1233.22	1233.17
	1281.88	1489.05	1453.21	1426.84	1254.44	1373.6	1615.34	1535.36	1537.56	1479.02	1630.2	1686.64	1483.09	1664.89	1696.91	1444.24	1450.24	1628.63	1634.47	1693.79	1746.63	1476.64	1351.45	1744.88	1638.77	1730.19	1647.03	1735.55	1781.9	1617.91	1744.67	1573.05	1597.62	1364.8	1790.98	1615.62	1809.75	1600.38	1464.21	1788.54	1560.78	1583.68	1410.58	1584.09	1687.9	1600.41	1658.88	1240.11	1242.7
	1296.01	1479.97	1461.48	1417.74	1244.11	1356.98	1605.93	1530.52	1541.63	1480.83	1639.9	1683.14	1485.61	1663.42	1689.35	1446.6	1456.62	1626.67	1627.46	1695.97	1735.47	1481.85	1340.63	1742.7	1646.33	1717.66	1640.61	1731.2	1789.77	1619.91	1752.81	1587.32	1590.16	1357.37	1788.85	1615.85	1798.63	1595.02	1468.96	1790.24	1559.44	1573.38	1411.53	1574.04	1698.1	1580.23	1658.02	1241.16	1229.53
	1285.46	1463.95	1450.37	1416.85	1247.61	1357.9	1602.85	1524.41	1516.96	1479.49	1630.37	1682.68	1477.77	1651.02	1687.43	1443.56	1442.56	1602.03	1610.24	1672.59	1726.47	1461.91	1343.37	1753.07	1639.27	1722.97	1627.06	1729.99	1765.69	1607.53	1756.8	1564.01	1582.88	1348.62	1779.78	1592.23	1795.75	1604.26	1451.98	1772.92	1547.66	1583.97	1384.33	1585.7	1680.34	1576.35	1651.67	1228.54	1225.34
	1290.23	1462.14	1446.06	1430.19	1234.27	1363.51	1604.49	1517.56	1534.65	1484.5	1636.59	1675.96	1488.44	1657.3	1682.25	1436.11	1437.65	1609.59	1615.89	1671.04	1722.7	1467.63	1343.61	1729.03	1635.4	1715.13	1634.85	1737.32	1767.58	1609.85	1745.54	1571.49	1582.99	1344.08	1795.6	1599.28	1799.37	1611.72	1464.41	1775.2	1553.49	1566.88	1409.36	1570.83	1672.24	1572.31	1656.54	1226.57	1229.42
	1311.84	1466.08	1443.25	1425.56	1248.81	1362.15	1598	1518.47	1519.17	1468.93	1630.93	1676.14	1483.53	1656.57	1675.38	1439.44	1455.28	1610.77	1610.69	1671.76	1713.71	1465.7	1339.1	1724.11	1636.92	1720.41	1628.41	1724.01	1775.34	1607.47	1737.9	1580.21	1588.59	1347.71	1769.56	1598.58	1781.88	1599.42	1447.62	1780.87	1565.17	1565.84	1397.34	1574.37	1676.2	1568.99	1649.62	1229.47	1232.01
	1299.7	1472.61	1436.24	1417.63	1239.23	1358.19	1585.54	1525.24	1536.67	1471.6	1616.06	1661.82	1473.78	1645.52	1677.56	1429.57	1442.52	1603.52	1607.68	1647.04	1707.81	1469.64	1341.89	1738.47	1628.61	1712.71	1626.82	1721.43	1759.85	1604.1	1739.62	1574.66	1588.9	1344.55	1759.21	1609.47	1789.67	1590.88	1448.08	1765.34	1547.86	1569.02	1411.41	1561.37	1660.59	1576.24	1653.48	1232.93	1211.59
	1276.04	1449.9	1437.66	1397.59	1231.15	1349.16	1579.81	1513.52	1529.91	1465.13	1605.09	1662.28	1477.27	1631.46	1657.52	1418.04	1428.52	1589.23	1607.1	1638.87	1698.62	1455.72	1333.66	1709.85	1607.36	1712.98	1626.86	1702.69	1743.34	1583.43	1717.54	1556.67	1573.32	1340.86	1756.16	1593.12	1767.96	1575.48	1444.25	1754.97	1541.78	1556.74	1387.16	1559.24	1656.72	1562.43	1631.37	1217.33	1217.65
	1277.04	1446.29	1436.45	1398.78	1234.22	1348.29	1577.2	1501.56	1508.71	1448.88	1605.32	1656.85	1453.72	1638.41	1671.18	1422.86	1431.61	1595.2	1603.08	1658.17	1691.69	1454.67	1327.85	1714.86	1613.5	1711.3	1630.52	1694.37	1746.96	1595.43	1727.57	1560.26	1560.67	1335.69	1751.89	1600.22	1751.97	1592.78	1438.21	1746.4	1537.52	1542.99	1385.88	1561.3	1651.04	1562.4	1637.27	1217.47	1213.15
	1290.24	1454.94	1445.05	1396.73	1238.18	1349.41	1584.33	1515.21	1530.84	1462.64	1607.99	1642.06	1471.76	1637.49	1667.51	1433.51	1426.54	1599.76	1597.91	1646.61	1688.4	1465.58	1329.69	1692.22	1623.06	1704.16	1617.96	1694.37	1746.81	1602.48	1726.78	1565.49	1574.38	1362.43	1766.55	1590.94	1766.9	1581.68	1446.65	1752.53	1548.87	1563.61	1400.36	1561.07	1667.12	1569.81	1638.13	1224.7	1222.09
	1252.7	1437.08	1427.33	1374.63	1225.63	1339.78	1564.02	1503.96	1495.45	1458.87	1603.36	1641.97	1441.91	1620.51	1643.63	1415.19	1420.08	1578.78	1602.13	1626.77	1682.32	1441.74	1325.14	1682.48	1589.08	1690.61	1612.81	1689.22	1738.59	1583.49	1722.33	1541.06	1561.11	1321.27	1739.97	1577.68	1744.33	1585.27	1426.68	1731.96	1538.18	1541.16	1370.65	1558.85	1652.11	1554.16	1609.81	1214.76	1208.11
	1248.81	1430.53	1423.68	1376.97	1207.89	1332.82	1570.26	1496.5	1495.42	1451.84	1577.04	1642.13	1461.28	1614.32	1644.83	1415.26	1428.28	1577.79	1601.47	1617.25	1669.46	1446.23	1320.35	1680.99	1592.19	1686.99	1611.18	1678.94	1725.77	1572.93	1702.52	1546.73	1564.75	1337.3	1740.33	1567.85	1737.03	1575.46	1432.86	1728.65	1537.08	1545.82	1361.37	1557.92	1633.43	1550.03	1609.88	1200.23	1204.94
	1282.49	1440.79	1423.92	1384.02	1231.35	1341.79	1572.02	1508.16	1504.57	1458.53	1593.01	1652.58	1476.33	1634.95	1651.7	1413.92	1428.53	1603.84	1591.09	1633.9	1681.39	1455.11	1321.82	1677.94	1595.11	1695.06	1619.26	1683.87	1726.48	1584.95	1714.15	1569.24	1572.09	1344.98	1746.6	1592.59	1744.51	1585.97	1439.99	1726.56	1537.13	1552.24	1393.8	1560.79	1635.14	1558.02	1627.24	1217.85	1208.12
	1274.02	1431.24	1411.21	1381.41	1214.9	1339.38	1564.78	1489.5	1499.23	1448	1589.06	1631.93	1453.62	1611.83	1643.73	1418.73	1421.62	1574.88	1585.01	1614.15	1675.6	1436.21	1317.56	1666.63	1584.72	1675.09	1614.06	1669.05	1727.68	1570.13	1701.03	1547.71	1545.36	1337.68	1733.29	1575.66	1729	1576.91	1429.78	1720.58	1523.57	1531.45	1369.93	1558.53	1631.22	1536.84	1611.67	1217.31	1210.71
	1245.72	1411.68	1400.01	1350.98	1217.22	1323.81	1537.54	1476.37	1477.81	1433.77	1573.81	1636.63	1459.08	1621	1634.07	1399.3	1416.29	1570.43	1577.25	1588.51	1642.15	1445.04	1316.83	1652.85	1579.33	1672.79	1595.15	1650.52	1710.46	1573.14	1684.91	1530.77	1543.73	1329.89	1727.35	1571.84	1725.74	1572.15	1422.3	1706.67	1530.32	1529.89	1357.62	1536.61	1632.89	1545.41	1615.91	1208.01	1197.66
	1265.05	1422.77	1403.58	1365.73	1209.94	1336.52	1558.48	1503.61	1499.77	1450.19	1576.13	1638.39	1451.85	1609.84	1631.28	1405.45	1418.8	1574.49	1601.94	1592.99	1654.17	1439.3	1321.37	1672.94	1589.72	1680.75	1606.62	1668.31	1709.6	1593.87	1680.06	1533.64	1556.68	1331.24	1711.28	1584.43	1718.38	1565.95	1420.81	1708.38	1535.38	1551.3	1366.11	1548.89	1637.77	1558.12	1609.32	1207.97	1204.33
	1266.14	1414.23	1405.71	1379.43	1221.54	1312.63	1546.53	1489.37	1486.71	1446.63	1568.14	1629.01	1455.43	1603.72	1628.16	1411.12	1415.12	1577.99	1581.99	1602.85	1661.21	1445.04	1317.07	1669.88	1589.29	1678.16	1607.92	1664.35	1715.24	1569.16	1691.89	1546.92	1559.37	1334.92	1731.26	1562.44	1724.63	1568.07	1419.04	1716.1	1522.37	1529.49	1369.31	1545.27	1631.44	1550.51	1608.6	1207.38	1195.2
	1237.54	1399.02	1393.91	1366.95	1195.59	1324.08	1539.05	1474.41	1470.04	1433.99	1553.16	1617.23	1446.48	1600.71	1620.94	1395.75	1413.97	1567.79	1567.9	1583.4	1635.8	1432.04	1313.3	1645.92	1549.29	1656.66	1587.4	1638	1696.29	1555.88	1669.63	1528.74	1542.24	1313.7	1695.59	1557.55	1698.46	1555.98	1402.42	1693.29	1509.63	1519.9	1354.91	1532.51	1611.11	1532.18	1592.67	1201.59	1189.92
	1267.23	1403.83	1400.94	1362.14	1208.21	1339.06	1539.63	1481.36	1485.01	1447.5	1570.67	1611.51	1445.97	1602.93	1629.4	1393.33	1406.94	1573.09	1573.44	1584.37	1643.37	1440.64	1311.65	1662.82	1590.01	1685.33	1601.03	1640.81	1700.81	1559.72	1690.75	1542.78	1545.73	1311.78	1705.79	1565.1	1705.81	1559.39	1419.01	1696.93	1525.14	1550.58	1358.96	1541.35	1620.6	1544.93	1601.41	1199.57	1198.42
	1276.45	1416.37	1401.08	1367.53	1211.2	1322.72	1543.19	1496.36	1494.46	1450.46	1574.32	1615.82	1460.92	1607.54	1628.89	1405.48	1421.35	1571.09	1578.5	1592.7	1642.97	1435.96	1312.6	1658.98	1582.03	1679.07	1601.64	1648.98	1712.64	1574.47	1673.14	1550.18	1561.58	1321.55	1704.06	1565.53	1718.46	1553.74	1434.15	1696.32	1528.03	1552.9	1370.82	1537.06	1616.93	1540.07	1609.97	1203.81	1202.48
	1260.63	1405.89	1387.21	1357.42	1201.26	1331.06	1540.86	1485.76	1479.2	1443.96	1564.59	1623.94	1445.82	1596.08	1624.35	1404.72	1423.15	1567.62	1603.49	1573.75	1643.93	1436.83	1306.96	1649.71	1565.68	1685.37	1594.31	1641.59	1700.68	1568.7	1689.14	1536.87	1548.65	1317.13	1707.33	1579.45	1700.63	1555.04	1424.24	1700.52	1518.78	1531.71	1359.73	1532.43	1615.14	1553.6	1598.66	1210.02	1201.56
	1245.81	1395.55	1391.29	1352.57	1209.36	1315.32	1543.69	1472.2	1465.03	1434.49	1554.23	1607.05	1431.42	1595.63	1614.11	1385.83	1418.4	1564.54	1580.76	1572.16	1616.25	1437.91	1299.54	1636.82	1558.8	1664.43	1591.13	1638.34	1694.74	1556.29	1659.03	1531.1	1543.77	1310.89	1697.35	1568.13	1698.74	1547.15	1408.57	1685.55	1514.99	1518.02	1344.61	1528.9	1605.15	1539.07	1591.35	1195.88	1189.69
	1242.53	1400.95	1373.65	1347.56	1200.33	1314.6	1529.69	1471.56	1485.78	1426.7	1554.82	1600.84	1437.04	1588.03	1612.14	1395.72	1419.82	1559.67	1575.32	1566.66	1626.01	1432.49	1303.83	1627.86	1553.62	1662.58	1578.33	1632.38	1699.52	1554.96	1667.33	1521.39	1534.9	1319.83	1685.01	1557.78	1684.57	1544.86	1409.25	1689.55	1512.21	1534.65	1328.38	1532.54	1604.99	1546.87	1594.82	1201.98	1195.96
	1248.53	1385.83	1385.63	1336.97	1200.11	1315.58	1528.75	1480.34	1474.07	1430.44	1546.41	1603.79	1429.71	1590.85	1608.94	1385.48	1402.68	1562.55	1567.98	1552.87	1616.88	1426.27	1303.98	1633.27	1564.74	1661.08	1580.74	1625.13	1681.05	1555.45	1654.81	1529.63	1539.76	1319.14	1683.23	1554.79	1680.09	1531.41	1411.06	1677.91	1508.17	1545.88	1368.98	1530.3	1594.09	1523.66	1592.2	1195.14	1182.8
	1227.96	1373.91	1372.4	1326.33	1196.22	1301.75	1518.07	1476.87	1459.98	1424.01	1545.3	1603	1425.35	1593.75	1609.75	1385.01	1396.21	1559.05	1557.83	1553.64	1611.05	1421.75	1292.92	1622.15	1540.56	1655.16	1579.04	1618.44	1677.7	1550.71	1653.72	1525.81	1533.3	1306.39	1686.03	1539.13	1671.9	1535.27	1400.38	1666.19	1510.9	1516.24	1345.85	1526.9	1586.52	1531.63	1595.65	1197.12	1178.8
	1254.19	1385.39	1372.07	1354.87	1194.3	1319.75	1529.07	1477.92	1465.37	1424.99	1547.52	1592.5	1440.36	1600.94	1602.79	1395.55	1408.06	1561.61	1572.48	1553.47	1613.66	1434.02	1304.61	1622.38	1557.36	1646.71	1587.46	1595.62	1690.6	1561.37	1645.69	1530.11	1544.87	1310.3	1677.29	1554.74	1676.12	1546.39	1400.47	1666.51	1517.65	1526.87	1350.65	1521.47	1606.01	1536.54	1587.71	1193.06	1187.5
	1275.6	1385.04	1388.49	1347.07	1212.83	1323.81	1532.38	1474.17	1475.15	1434.53	1562.01	1585.38	1437.35	1591.13	1612.55	1408.83	1416.59	1574.32	1566.34	1546.45	1609.42	1433.31	1303.01	1624.11	1568.48	1670.6	1598.24	1622.5	1683.36	1567.18	1666.87	1537.61	1550.86	1325.38	1683.76	1557.42	1685.7	1548.19	1416.6	1682.3	1515.15	1520.29	1356.86	1529.57	1605.56	1529.5	1594.7	1189.36	1186.67
	1268.04	1379.91	1376.41	1343.97	1196.66	1318.01	1517.25	1473.13	1471.47	1430.15	1553.57	1581.77	1428.94	1583.61	1602.85	1403.02	1402.27	1563.17	1552.44	1542.47	1607.05	1410.21	1302.99	1604.07	1549.96	1659.52	1587.25	1614.43	1683.68	1565.04	1647.96	1528.51	1539.53	1314.77	1684.41	1546.78	1673.54	1553.82	1412.67	1671.99	1506.44	1522.2	1360.97	1511.64	1596.5	1530.81	1600.6	1191.45	1195.85
	1277.52	1385.44	1384.59	1336.07	1216.34	1321.25	1526.64	1478.43	1469.17	1438.74	1547.64	1593.94	1421.11	1589.56	1604.96	1400.73	1408.29	1569.97	1553.9	1547.5	1606.38	1418.83	1306.98	1617.85	1559.47	1673.61	1584.35	1611.59	1693.14	1550.83	1635.19	1528.21	1546.74	1305.81	1675.11	1542.76	1666.25	1544.98	1405.63	1667.67	1505.77	1525.82	1353.72	1521.6	1603.35	1525.06	1590.97	1198.9	1200.58
	1246.99	1369.06	1363.99	1336.88	1198.58	1309.58	1497.84	1470.73	1465.16	1430.79	1540.04	1582.74	1429.98	1572.41	1576.24	1378.3	1401.02	1543.02	1557.49	1530.91	1589.62	1421.62	1291.24	1606.48	1533.66	1638.37	1573.87	1610.17	1661.58	1566.68	1643.54	1517.15	1539.78	1304.78	1677.89	1548.74	1651.62	1538.06	1408.01	1646.38	1505.58	1511.02	1344.5	1520.27	1594.9	1526.61	1583.33	1187.11	1182.81
	1255.67	1366.08	1373.83	1329.36	1198.6	1312.82	1506.05	1478.08	1463.38	1428.45	1529.3	1575.01	1431.74	1581.82	1595.81	1390.03	1409.98	1555.66	1563.17	1529.86	1589.52	1421.09	1297.11	1601.35	1545.53	1653.26	1585.34	1613.35	1667.97	1552.81	1637.59	1527.13	1534.65	1300.83	1668.07	1557.31	1652.02	1547.55	1392.47	1649.5	1502.26	1511.44	1339.53	1512.56	1592.64	1516.3	1577.8	1192.58	1186.4
	1258.63	1375.91	1366.56	1344.87	1201.25	1318.01	1519.58	1474.22	1467.82	1428.83	1529.59	1576.69	1423.35	1573.27	1594.21	1392.26	1388.48	1566	1553.59	1506.99	1590.95	1428.07	1293.61	1594.33	1539.75	1662.89	1577.16	1603.91	1670.65	1546.19	1623.48	1521.39	1542.5	1314.84	1664.55	1548.61	1653.61	1532.74	1394.89	1658.33	1513.67	1508.61	1351.89	1516.45	1589.9	1525.52	1574.83	1192.37	1187.22
	1231.5	1357.64	1356.37	1334.57	1177.57	1293.54	1493.49	1452.98	1437.92	1414.26	1512.23	1572.73	1414.63	1565.76	1577.48	1376.52	1387.05	1535.77	1544.18	1521.07	1578.01	1414.53	1286.55	1594.87	1531.29	1629.55	1560.91	1572.52	1651.1	1539.79	1622.83	1502.92	1523.46	1282.11	1657.7	1552.6	1635.71	1537.08	1382.23	1648.21	1497.06	1501.53	1341.88	1519.6	1567.61	1505.73	1583.31	1186.38	1183.82
	1225.63	1348.25	1352.28	1327.85	1185.81	1307.49	1493.26	1452.52	1447.85	1418.37	1517.66	1571.81	1423.94	1566.93	1581.02	1384.15	1393.59	1543.11	1555.61	1515.25	1576.94	1420.34	1286.66	1576.48	1518.75	1639.11	1567.79	1593.52	1658.96	1548.78	1617.99	1516.72	1525.7	1300.04	1652.97	1542.85	1634.25	1522.46	1390.78	1640.76	1496.53	1504.79	1323.19	1524.16	1570.16	1525.06	1573.12	1186.84	1186.71
	1247.46	1339.19	1351.91	1315.81	1184.69	1304.76	1495.34	1463.7	1448.23	1422.95	1519.07	1562.01	1425.52	1571.93	1578.94	1384.2	1388.86	1557.59	1559.33	1516.18	1567.06	1418.44	1290.96	1583.68	1530.48	1639.83	1571.51	1589.21	1653.12	1542.16	1635.96	1510.59	1519.79	1298.85	1663.97	1538.83	1640.31	1540.87	1394.27	1638.91	1490.53	1504.3	1339.54	1511.02	1576.44	1508.1	1578.4	1195.7	1185.04
	1238.54	1355.99	1358.85	1311.63	1191.15	1303.47	1486.29	1456.1	1453.64	1419.24	1515.47	1566.89	1427.79	1575.9	1579.31	1376.3	1384.45	1537.21	1560.9	1496.24	1573.03	1417.3	1295.14	1571.2	1535.99	1638.93	1569.27	1582.38	1660.92	1549.76	1614.54	1529.81	1536.59	1305.88	1645.84	1542.01	1632.11	1530.49	1391.04	1642.83	1489.57	1513.3	1328.23	1516.72	1582.11	1511.97	1579.34	1199.11	1182.14
	1237.72	1347.6	1354.14	1319.41	1189.57	1298.64	1481.6	1459.67	1445.86	1418.7	1511.99	1566.9	1423.05	1567.61	1569.73	1383.27	1380.85	1544.43	1564.35	1510.77	1577.55	1398.52	1288.97	1592.27	1511.46	1626.55	1569.83	1577.6	1653.26	1545.03	1621.7	1523.78	1523.88	1298.03	1661.25	1533.31	1629.06	1522.89	1390.26	1635.88	1495.92	1494.39	1333.41	1511.17	1593.08	1518.18	1582.33	1189.33	1177.65
	1239.16	1336.61	1345.27	1317.38	1191.06	1294.53	1493.94	1449.53	1439.28	1401.77	1498.67	1557.81	1416.17	1557.59	1567.15	1386.16	1394.75	1533.63	1545.41	1491.28	1548.45	1403.19	1280.66	1573.86	1503.32	1634.46	1569.51	1582.12	1639.93	1550.18	1618.43	1510.09	1519.96	1290.68	1631.72	1544.42	1621.7	1518.08	1389.97	1623.77	1491.98	1501.9	1326.32	1507.79	1558.03	1514.1	1564.58	1182.67	1165.61
	1235.77	1344.09	1346.18	1282.41	1183.34	1299.28	1472.43	1451.11	1432.69	1417.74	1502.54	1549.37	1417.48	1568.79	1577.55	1379.01	1384.06	1538.4	1553.79	1498.6	1565.16	1419.36	1284.07	1571.65	1528.61	1632.37	1559.2	1568.52	1652.41	1540.16	1607.02	1519.2	1523.51	1297.96	1643.99	1536.6	1619	1522.37	1392.71	1636.28	1480.25	1508.97	1328.38	1496.18	1580.97	1511.16	1568.57	1184.51	1175.52
	1222.58	1332.71	1328.95	1282.36	1176.75	1300.56	1480.78	1432.98	1435.37	1398.08	1493.67	1542.96	1417.41	1547.27	1566.93	1378.16	1390.02	1534.63	1534.32	1479.97	1545.89	1402.02	1282.55	1559.7	1501.62	1608.53	1554.54	1573.34	1638.48	1512.7	1590.22	1502.49	1506.01	1277.75	1636.94	1523.9	1610.7	1516.86	1371.38	1615.12	1483.68	1498.7	1317.56	1503.07	1555.39	1502.52	1558.8	1182.29	1178.25
	1220.88	1336.03	1343.02	1305.7	1180.76	1294.54	1486.85	1450.76	1439.46	1404.16	1502.9	1560.27	1394.49	1561.72	1560.34	1377.46	1385.06	1534.96	1533.97	1485.02	1549.82	1399.03	1280.6	1564.36	1512.36	1626.93	1556.62	1564.4	1640.42	1530.13	1599.96	1501.4	1509.53	1290.91	1628.01	1517.13	1612.77	1517.94	1373.76	1616.6	1484.08	1504.67	1330.88	1506.26	1565.96	1506.18	1560.54	1178.55	1171.05
	1245.5	1343.89	1344.4	1301.14	1179.89	1294.26	1474	1444.9	1456	1416.85	1499.63	1555.07	1408.67	1561.35	1564.24	1381.65	1388.3	1526.44	1549.28	1487.58	1547.53	1404.04	1285.05	1560.15	1508.33	1630.42	1561.51	1569.12	1633.21	1537.13	1606.22	1518.28	1524.2	1301.45	1637.44	1523.69	1614.1	1519.14	1382.61	1628.84	1490.78	1502.69	1321.72	1494.89	1559.47	1503.99	1557.45	1186.19	1170.01
	1209.24	1335.19	1324.69	1277.34	1177.92	1286.22	1468.71	1443.32	1434.18	1406.27	1503.68	1544.56	1398.37	1550.4	1561.71	1365.17	1365.6	1523.71	1530.66	1474.05	1533.52	1404.14	1275.96	1558.02	1499.31	1630.7	1554.76	1555.69	1633.43	1526.89	1589.51	1503.05	1509.49	1284	1623.83	1523.44	1602.65	1511.4	1376.48	1614.32	1484.08	1487.7	1321.46	1514.46	1557.25	1505.54	1556.3	1172.42	1178.87
	1235.97	1341.23	1337.37	1316.36	1180.61	1298.12	1477.6	1447.32	1445.09	1409.31	1496.41	1546.89	1412.38	1548.05	1564.09	1374.5	1383.04	1523.25	1546.95	1479.59	1542.93	1403.02	1285.31	1560.51	1514.23	1625.04	1558.21	1551.03	1634.89	1532.29	1588.77	1502.06	1522.91	1299.3	1623.29	1534.98	1608.64	1509.36	1383.76	1611.69	1481.2	1497.48	1310.33	1503.28	1554.54	1495.61	1555.31	1184.81	1177.69
	1224.77	1333.41	1336.28	1297.39	1182.84	1286.03	1461.44	1429.36	1424.63	1410.1	1498.63	1548.83	1401.87	1545.08	1558.51	1356.62	1376.09	1515.69	1538.26	1469.13	1533.93	1408.84	1276.02	1549.6	1499.47	1615.29	1554.42	1554.66	1635.89	1530.57	1585.41	1500.52	1501.82	1292.53	1638.89	1518.88	1604.52	1530.35	1381.28	1601.66	1485.88	1496.17	1317.04	1491.9	1566.9	1499.85	1562.69	1176.45	1162.61
	1243.21	1327.31	1344.03	1303.54	1192.68	1297.48	1466.84	1466.59	1428.54	1415.42	1497.96	1549.47	1409.24	1553.01	1566.35	1368.73	1377.14	1542.16	1550.45	1467.98	1544.69	1409.08	1287	1552.16	1519.68	1630.81	1571.58	1557.89	1641.98	1537.4	1606.62	1508.78	1525.06	1302.29	1627.28	1533.12	1613.85	1533.49	1399.05	1607.21	1494.84	1505.9	1330.63	1503.45	1566.28	1504.05	1568.34	1188.15	1170.64
	1234.33	1328.63	1330.87	1289.89	1179.76	1283.4	1461.26	1436.69	1425.07	1408.16	1473.83	1538.35	1396.03	1543.48	1551.26	1361.54	1379.81	1527.98	1549.23	1467.28	1533.03	1396.5	1277.76	1546.6	1504.96	1620.78	1555.56	1539.51	1625.51	1521.21	1583.72	1508.47	1506.16	1304.49	1628.6	1522.13	1589.91	1520.31	1377.54	1609.73	1487.36	1497.82	1331.06	1494.47	1551.68	1495.83	1556.46	1178.35	1165.97
	1238.27	1338.23	1329.1	1291.13	1176.8	1278.67	1473.09	1439.53	1418.54	1392.73	1491.02	1533.33	1413.67	1546.57	1550.16	1365.54	1373.88	1526.34	1544.69	1472.62	1533.54	1401.52	1285.72	1536.13	1503.16	1630.66	1552.96	1545.5	1629.24	1526.73	1588.8	1509.98	1513.12	1292.71	1610.37	1524.63	1596.39	1515.45	1376.63	1597.08	1493.06	1492.05	1317.17	1509.15	1559.3	1506.15	1549.38	1168.9	1173.01
	1237.11	1312.1	1321.96	1287.91	1176.47	1285.24	1469.65	1445.3	1417.97	1402.14	1482.53	1529.54	1410.21	1549.59	1541.29	1367.85	1370.8	1518.91	1536.74	1464.62	1528.31	1398.25	1278.05	1533.78	1497.85	1635.66	1553.07	1540.16	1616.5	1539.05	1591.5	1498.91	1517.31	1294.81	1631.37	1520.41	1593.7	1511.05	1379.05	1598.57	1487.77	1494.58	1318.75	1501.2	1553.07	1491.04	1548.82	1171.93	1165.21
	1225.51	1308.95	1316.2	1280.14	1183.84	1288.66	1457.26	1422.69	1427.21	1399.33	1470.03	1536.98	1399.52	1542.78	1527.48	1364.41	1366.36	1531.92	1534.51	1450.67	1513.91	1389.43	1266.07	1522.89	1497.95	1622.66	1550.69	1535.57	1623.35	1525.48	1582.35	1498.88	1507.07	1296.6	1612.18	1524.58	1579.77	1512.65	1366.83	1587.41	1481.22	1499.4	1304.37	1490.08	1546	1491.95	1557.85	1173.15	1163.46
	1216.89	1307.35	1312.22	1272.8	1176.16	1291.45	1460.73	1432.51	1411.61	1405.79	1474.06	1534.24	1400.69	1536.7	1535.05	1358.9	1377.09	1514.67	1523.61	1448.94	1511.27	1390.22	1274.92	1530.04	1489.67	1616.27	1547.3	1534.37	1599.31	1524.88	1571.82	1502.07	1513.2	1279.32	1604.66	1516.2	1568.69	1496.33	1374.9	1586.21	1482.49	1482.72	1298.05	1489.8	1539.1	1483.61	1550.04	1175.09	1163.66
	1210.08	1300.62	1312.26	1265.5	1159.61	1269.74	1450.74	1420.73	1403.29	1379.29	1461.45	1517.79	1389.82	1524.63	1521.26	1355.64	1380.83	1521.05	1528.72	1436.01	1512.96	1383.7	1263.48	1522.06	1484.04	1599.52	1532.94	1505.72	1610.09	1517.88	1577.27	1480.38	1499.26	1278.64	1596.15	1505.78	1562.29	1490.84	1367.99	1578.19	1469.67	1481.31	1300.18	1483.58	1536.48	1488.7	1533.1	1169.84	1165.57
	1232.48	1319.17	1309.95	1279.38	1177.17	1284.85	1458.27	1430.05	1423.42	1401.04	1477.28	1525.41	1395.74	1541.76	1527.27	1370.68	1359.38	1527.9	1521.06	1434.84	1512.28	1390.98	1271.9	1532.69	1497.31	1623.39	1550.75	1531.76	1621.67	1521.91	1574.36	1500.2	1503.2	1272.01	1599.6	1522.8	1579.25	1508.51	1380.87	1585.98	1484.53	1486.4	1313.08	1488.56	1533.77	1492.54	1549.26	1166.3	1166.8
	1208.97	1315.63	1306.76	1262.67	1168.96	1264.3	1448.07	1425.18	1404.74	1383.62	1463.59	1520.57	1383.67	1512.74	1524.56	1351.26	1364.98	1517.52	1501.9	1437.92	1497.49	1380.34	1265.05	1516.68	1479.45	1604.97	1535.94	1519.26	1597.02	1499.46	1554.14	1481.21	1496.19	1265.52	1590.64	1500	1552.53	1503.79	1364.71	1574.85	1469.41	1456.72	1299.52	1485.72	1524.95	1482.04	1552.82	1167.05	1160.82
	1209.52	1312.21	1310.62	1266.76	1168.96	1274.55	1438.01	1443.9	1390.57	1385.6	1463.48	1516.62	1391.68	1524.54	1524.9	1344.72	1361.95	1507.85	1520	1428.21	1504.41	1380.05	1252.4	1507.32	1463.06	1598.73	1534.33	1511.38	1605.77	1512.59	1563.27	1484.61	1499.54	1293.13	1582.69	1505.32	1562.24	1504.96	1362.39	1567.8	1481.03	1479.3	1297.51	1477.08	1541.55	1473.98	1537.7	1161.13	1156.83
	1195.43	1289.91	1304.09	1257.83	1146.43	1268.02	1441.84	1412.38	1397.24	1380.68	1463.17	1516.48	1374.59	1509.32	1520.16	1344.18	1364.36	1501.28	1518.73	1426.81	1487.88	1384.46	1257.08	1515.03	1450.15	1588.36	1512.34	1496.01	1595.75	1501	1550.7	1474.46	1498.29	1259.3	1586.91	1498.47	1554.66	1483.35	1355.94	1563.14	1453.42	1476.75	1292.02	1475.65	1518.78	1473.26	1526.77	1157.17	1154.12
	1195.58	1308.73	1302.55	1243.68	1152.32	1262.91	1433.34	1412.5	1406.8	1387.32	1449.78	1526.51	1383.55	1522.72	1520.39	1349.61	1354.32	1491.68	1504.65	1433.91	1494.78	1386.28	1255.14	1512.5	1461.92	1587.5	1537.7	1494.14	1592.03	1493.63	1550.64	1470.67	1497.03	1261.75	1593.72	1489.03	1555.02	1487.25	1354.84	1574.26	1463.95	1471.6	1292.07	1482.64	1518.39	1480.9	1538.03	1168.08	1149.88
	1222.54	1303.95	1313.66	1266.15	1174.43	1279.65	1457.41	1421.11	1402.65	1378.71	1464.72	1508.62	1393.34	1520.41	1529.58	1361.01	1366.94	1515.21	1522.98	1435.98	1506.73	1392.62	1265.71	1516.94	1481.72	1627.31	1539.72	1516.19	1605.91	1513.18	1566.03	1488.48	1506.47	1280.26	1599.31	1505.19	1562.66	1509.46	1370.82	1578.86	1475.8	1482.74	1309.62	1489.02	1538.64	1492.01	1544.77	1158.67	1169.22
	1225.86	1299.11	1311.87	1275.38	1172.6	1290.98	1433.21	1447.34	1416.82	1395.57	1470.65	1512.44	1394.43	1527.93	1530.68	1360.42	1356.27	1523.4	1525.6	1423.07	1503.79	1390.28	1266.66	1511.9	1492.07	1616.72	1544.89	1520.56	1603.86	1524.41	1573.46	1490.84	1499.21	1273.86	1589.11	1510.74	1573.46	1512.28	1375.45	1563.69	1479.67	1483.46	1316.38	1479.07	1529.16	1495.64	1553.13	1158.24	1164.91
	1200.09	1293.37	1301.9	1255.73	1166.11	1276.37	1435.42	1411.67	1396.33	1377.3	1459.98	1508.86	1378.41	1517.98	1529.85	1347.86	1358.42	1498.96	1507.68	1421.07	1484.88	1378.98	1262.8	1499.05	1461.29	1596.93	1523.94	1485.89	1590.61	1509.72	1565.25	1489.43	1493.04	1264.3	1581.76	1500.76	1543.49	1496.51	1366.39	1567.88	1464.64	1467.91	1311.48	1479.9	1531.57	1476.18	1540.37	1162.65	1157.26
	1220.74	1308.37	1300.18	1259.25	1160.08	1280.66	1437.3	1425.7	1404.76	1389.46	1467.92	1505.93	1387.86	1530.67	1522.23	1354.74	1359.08	1517.33	1523.94	1419.88	1492.92	1380.25	1263.54	1500.05	1475.18	1602.53	1534.81	1511.08	1604.79	1514.98	1559.31	1482.72	1504.06	1277.96	1589.72	1506.01	1565	1493.72	1371.03	1568.8	1468.57	1482.28	1304.66	1484.59	1528.43	1478.97	1541.45	1162.88	1149.13
	1187.29	1279.75	1288.56	1248.88	1164.62	1264.8	1421.46	1422.15	1394.84	1380.87	1445.73	1508.27	1368.36	1511.16	1511.03	1344.53	1351.46	1493.91	1500.87	1407.22	1480.85	1365.45	1259.93	1483.7	1447.3	1582.03	1526.85	1483.14	1580.13	1492.22	1538.44	1473.55	1493.99	1268.34	1574.66	1491.65	1550.27	1488.39	1363.55	1561.27	1449.63	1465.74	1289.15	1472.73	1520.96	1473.84	1525.88	1153.26	1154.31
	1188.99	1285.18	1295.31	1244.13	1156.49	1263.15	1414.24	1415.33	1394.58	1370.22	1442.73	1495.5	1375.25	1506.9	1512.73	1342.07	1342.91	1499.52	1502.79	1402.01	1479.7	1378.16	1264.83	1486.54	1450.18	1598.23	1513.16	1489.57	1577.71	1489.46	1536.8	1466.74	1491.99	1278.55	1574.63	1498.3	1533.22	1483.06	1346.63	1554.1	1465.22	1466.07	1287.51	1481.08	1497.97	1472.48	1524.46	1160.21	1156.88
	1208.24	1298.75	1293.64	1255.63	1154.77	1281.93	1425.69	1428.98	1397.23	1390.33	1461.45	1507.41	1393.1	1504.42	1513.24	1348.22	1354.85	1514.51	1502.87	1406.83	1474.53	1384.11	1255.32	1499.02	1465.67	1591.36	1532.97	1502.83	1587.56	1502.76	1542.09	1470.8	1493.3	1278.5	1574.8	1501.13	1543.87	1488.74	1356.05	1555.48	1477.53	1464.96	1308.37	1484.18	1519.55	1471.51	1517.91	1162.87	1154.88
	1201.45	1288.31	1298.41	1252.83	1157.8	1267.63	1421.33	1418.19	1400.6	1386.59	1458.2	1497.72	1384.56	1517.09	1506.6	1353.93	1355.92	1514.63	1515.54	1402.05	1477.66	1380.1	1267.13	1484.7	1459.16	1600.47	1525.18	1495.71	1587.71	1490.13	1545.2	1480.18	1494.3	1268.73	1574.32	1501.2	1537.73	1502.16	1369.4	1555.3	1462.29	1478.99	1292.71	1474.62	1508.63	1473.32	1530.4	1157.12	1157.97
	1200.29	1287.86	1291.41	1245.25	1159.91	1267.28	1432.84	1417.61	1406.71	1382.3	1445.45	1495.16	1389.75	1516.6	1519.51	1355.37	1359.84	1510.84	1513.32	1404.13	1482.38	1380.83	1259.69	1485.02	1455.69	1600.46	1532.6	1487.39	1578.51	1498.37	1551.42	1483.65	1507.77	1276.13	1580.26	1500.99	1534.3	1497.96	1339.98	1559.24	1469.03	1473.76	1291.3	1483.72	1523.11	1481.87	1532.71	1154.56	1142.54
	1213.78	1295.99	1301.82	1263.58	1172.17	1277.42	1438.54	1440.38	1399.16	1397.5	1455.17	1491.02	1379.85	1524.64	1523.93	1357.55	1353.46	1505.75	1519.25	1407.73	1480.96	1388.04	1260.31	1506.43	1472.59	1602.85	1537.1	1495.9	1595.44	1507.13	1544.69	1481.13	1504.99	1265.3	1583	1505.25	1538.25	1498.69	1366.76	1562.99	1473.53	1480.96	1289.65	1477.75	1511.96	1487.35	1529.24	1156.62	1162.29
	1197.36	1281.07	1291.35	1261.29	1149.87	1265.7	1418.32	1425.18	1401.86	1378.64	1454.03	1493.71	1397.06	1507.87	1508.93	1343.27	1367.33	1499.76	1509.58	1395.25	1480.83	1379.42	1259.68	1493.36	1462.47	1598.99	1534.8	1478.11	1574.91	1505.72	1543.31	1480.35	1512.06	1269.29	1569.44	1497.83	1541.29	1491.86	1355.52	1562.4	1459.3	1462.35	1286.09	1476.56	1517.52	1476.86	1533.09	1162.28	1165.65
	1212.95	1291.19	1296.52	1253.1	1163.34	1282.01	1434.36	1421.64	1403.04	1382.89	1466.36	1507.76	1390.59	1520.72	1510.32	1344.42	1355.88	1509.37	1529.4	1409.23	1480.1	1373.82	1270.87	1488.58	1463.56	1600.19	1533.83	1482.12	1591.43	1503.26	1542.19	1478.37	1492.88	1272.76	1574.22	1509.49	1535.1	1488.64	1365.18	1554.45	1463.62	1493.38	1289.42	1469.6	1528.54	1478.03	1540.04	1158.12	1164.63
	1186.19	1282.6	1294.34	1240.81	1144.88	1267.35	1416.9	1408.92	1379.88	1360.76	1438.89	1488.86	1389.43	1498.37	1501.29	1335.6	1349.9	1494.62	1508.05	1395.52	1456.62	1378.55	1260.59	1490.7	1438.53	1586.41	1514.98	1470.02	1572.71	1500.82	1544.24	1472.64	1488.77	1271.41	1562.62	1501.07	1528.73	1500.53	1339.4	1553.84	1464	1472.27	1281.46	1475.87	1502.04	1467.86	1523.99	1153.35	1153.89
	1204.79	1280.33	1291.27	1258.31	1171.61	1271.87	1426.94	1425.93	1404.97	1386.01	1459.83	1502.28	1393.27	1517.4	1506.62	1355.85	1344.74	1503.84	1514.26	1396.87	1473.58	1379.89	1265.13	1485.4	1464.42	1596.71	1526.98	1474.87	1571.72	1506.02	1541.33	1479.65	1507.7	1277.23	1579.01	1500.33	1528.75	1498.13	1359.73	1549.36	1480.01	1469.89	1302.03	1472.64	1508.81	1483.76	1534.57	1161.61	1148.7
	1208.42	1285.92	1288.08	1239.86	1150.14	1276.1	1409.73	1411.96	1389.3	1383.42	1446.03	1481.98	1386.1	1508.37	1500.38	1353.86	1363.9	1508.91	1506.43	1390.51	1462.32	1361.21	1256.03	1482.83	1459.28	1593.43	1517.74	1471.34	1573.67	1506.48	1530.07	1468.09	1490.09	1265.61	1568.39	1484.24	1527.92	1503.38	1358	1544.72	1461.7	1468.67	1296.17	1480.78	1508.13	1487.97	1531.6	1154.12	1152.98
	1208.36	1279.71	1292.8	1254.13	1170.76	1268.28	1429.35	1424.64	1393.37	1394.54	1445.56	1496.84	1368.5	1519.98	1505.51	1355.39	1351.75	1502.42	1518.22	1398.5	1465.12	1386.69	1265.18	1476.71	1460.58	1595.06	1539.02	1493.08	1577.55	1510.45	1537.59	1478.05	1495.96	1256.05	1569.8	1497.99	1527.9	1480.06	1354.81	1548.15	1464.09	1475.18	1297.26	1478.55	1519.71	1473.24	1540.22	1162.65	1161.21
	1191.64	1275.18	1284.14	1254.91	1160.27	1272.16	1420.08	1431.79	1383.71	1383.96	1441.56	1497.24	1365.56	1520.21	1504.39	1343.39	1366.56	1515.33	1501.68	1394.76	1471.4	1381.74	1256.73	1489.33	1457.6	1603.72	1526.04	1482.36	1583.96	1508.35	1534.46	1485.73	1489.71	1266.58	1570.17	1496.01	1526.14	1485.02	1349.45	1550.7	1463.67	1473.1	1289.92	1469.38	1515.9	1473.18	1523.6	1172.78	1165.31
	1191.9	1276.46	1276.81	1244.39	1155.64	1267.09	1418.96	1417.17	1392.24	1379.77	1438.88	1497.55	1379.59	1510.74	1497.54	1345.7	1349.3	1493.5	1510.1	1389.02	1461.54	1387.11	1262.9	1465.15	1450.1	1594.62	1523.66	1477.84	1571.23	1491.07	1531.04	1479.42	1488.66	1257.03	1569.48	1493.75	1522.99	1484.14	1346.44	1541.82	1448.34	1479.63	1294.93	1476.6	1506.65	1472.44	1516.35	1159.39	1147.58
	1185.7	1262.95	1269.04	1243.94	1156.5	1260.93	1404.46	1400.95	1371.7	1371.57	1421.11	1488.7	1362.46	1505.83	1502.67	1333.89	1346.46	1493.53	1497.92	1379.52	1447.02	1368.43	1255.55	1457.08	1437.26	1571.44	1506.77	1463.84	1566.74	1486.38	1520.88	1465.88	1479.43	1272.82	1547.83	1485.44	1506.03	1459.81	1337.74	1521.57	1449.11	1447.63	1277.36	1459.55	1505.38	1459.01	1519.22	1151.4	1148.23
	1194.11	1267.09	1281.91	1241.6	1163.53	1272.09	1410.05	1411.08	1377.9	1385.57	1439.35	1492.35	1372.62	1504.68	1512.4	1337.24	1353.42	1498.58	1500.45	1376.58	1457.34	1379.1	1259.84	1475.31	1451.02	1586.79	1531.49	1474.85	1568.24	1506.26	1523.22	1477.3	1488.67	1266.12	1561.1	1503.76	1525.88	1477.86	1366.18	1535.12	1457.61	1470.1	1294.64	1469.03	1510.57	1470.41	1522.29	1160.87	1160.42
	1182.12	1253.09	1277.25	1235.97	1138.19	1251.84	1396.58	1400.21	1370.46	1366.96	1425.16	1482.65	1357.55	1494.59	1480.18	1330.12	1336.6	1491.54	1494.84	1369.58	1440.38	1371.97	1249.98	1450.81	1434.22	1573.01	1498.2	1452.29	1559.38	1495.87	1519.38	1460.8	1469.53	1259.78	1553.49	1483.4	1497.15	1478.77	1340.86	1530.6	1450.96	1447.85	1276.6	1473.07	1499.7	1455.89	1515.37	1149.37	1141.93
	1177.03	1251.19	1262.63	1224.89	1142.43	1254.24	1417.53	1404.12	1361.26	1369.58	1417.81	1490.95	1367.1	1490.16	1486.94	1329.99	1343.45	1486.87	1487.78	1360.26	1436.99	1363.21	1246.43	1469.16	1425.12	1572.01	1504.41	1460.04	1550.3	1469.81	1510.7	1465.74	1479.55	1265.87	1544.22	1476.19	1500.89	1469.01	1336.67	1530.47	1445.66	1462.11	1282.3	1462.87	1489.04	1458.31	1511.13	1146.17	1134.49
	1191.1	1250.13	1277.02	1228.97	1141.86	1256.59	1406.29	1393.14	1368.53	1363.73	1427.75	1473.68	1371.41	1506.91	1489.55	1337.34	1356.59	1485.58	1500.25	1368.83	1446.4	1376.82	1240.69	1468.08	1435.82	1583.55	1510.43	1460.27	1563.55	1491.54	1520.17	1472.49	1491.74	1266.96	1549.32	1479.26	1497.12	1471.39	1338.74	1522.93	1452.24	1449.82	1294.75	1469.53	1495.61	1460.01	1520.09	1148.39	1150.48
	1199.51	1253.34	1286.08	1238.75	1145.11	1256.88	1393.01	1402.36	1375.78	1369.54	1434.21	1478.93	1368.97	1499.33	1486.5	1332.71	1344.23	1492.88	1504.49	1365.04	1451.77	1382.79	1246.17	1455.34	1445.2	1579.64	1521.72	1453.31	1564.04	1489.14	1520.43	1472.23	1482.04	1261.24	1554.74	1484.45	1509.11	1484.38	1353.2	1532.98	1455.38	1459.16	1280.74	1473.04	1497.14	1465.44	1516.84	1156.27	1139.7
	1191.11	1260.23	1266.72	1235.92	1144.28	1263.61	1400.99	1410.79	1369.61	1376.82	1432.31	1483.16	1362.53	1506.06	1486.9	1341.99	1349.58	1495.38	1504.25	1359.71	1432.47	1371.91	1252.95	1454.41	1432.45	1569.15	1519.3	1447.37	1564.79	1496.72	1528.01	1466.56	1479.11	1254.97	1554.16	1491.63	1497.28	1477.46	1348.64	1518.57	1459.45	1452.76	1286.11	1478.42	1484.69	1465.56	1521.25	1154.45	1148.18
	1197.44	1251.47	1270.78	1224.53	1151.93	1262.71	1408.53	1400.88	1375.85	1374.6	1418.46	1463.64	1374.1	1502.03	1501.02	1343.08	1346.95	1489.51	1494.93	1359.99	1434.97	1364.84	1253.26	1466.16	1444.59	1585.63	1510.31	1452.43	1565.04	1491.15	1512.01	1463.79	1477.28	1258.93	1548.7	1492.47	1501.58	1464.94	1350.33	1523.38	1458.29	1460.56	1280	1459.38	1492.77	1465.38	1521.48	1147.75	1136.05
	1180.83	1245.02	1253.66	1215.09	1131.58	1241.1	1386.35	1397.01	1362.68	1352.47	1407.15	1460.22	1355.27	1483.99	1473.09	1327.9	1338.72	1477.98	1482.89	1353.05	1429.16	1369.19	1236.13	1445.57	1428.71	1557.4	1500.35	1429.52	1549.24	1473.82	1506.54	1450.27	1470.57	1252.34	1527.92	1471	1490.65	1475.39	1345	1515.51	1443.07	1445.6	1285.5	1458.9	1480.74	1458.06	1504.32	1141.93	1136.8
	1183.07	1252.81	1281.06	1229.74	1153.3	1260.68	1394.58	1404.89	1383.94	1371.93	1435.11	1486.68	1380.08	1500.17	1488.9	1341.06	1353.31	1504.32	1502.01	1362.98	1437.76	1375.47	1247.1	1455.33	1443.73	1576.59	1508.27	1442.36	1565.75	1493.6	1509.43	1472.04	1486.14	1255.76	1544.42	1484.85	1496.14	1478.08	1357.38	1524.66	1453.66	1466.28	1281.14	1462.79	1503.94	1464.02	1517.12	1146.54	1139.3
	1208.75	1265.03	1274.63	1248.88	1163.4	1262.97	1413.31	1407.01	1392.61	1367.27	1433.47	1474.67	1381.94	1516.1	1498.23	1343.69	1353.29	1502.93	1522.14	1358.51	1437.16	1383.01	1261.98	1460.97	1458.6	1597.56	1528.12	1465.08	1569.72	1505.66	1524.72	1490.71	1501.82	1273.22	1547.1	1498.01	1508.01	1488.23	1354.45	1520.91	1468.99	1458.95	1302.86	1463.3	1501.94	1475.16	1526.33	1151.96	1149.17
	1186.68	1259.87	1277.12	1232.28	1143.24	1268.07	1387.38	1400.21	1372.64	1358.27	1424.2	1468.68	1367.92	1493.04	1485.62	1338.34	1351.08	1493.31	1505.7	1353.29	1432.8	1375.23	1255.01	1461.21	1426.55	1568.04	1508.56	1446.24	1551.43	1482.35	1505.2	1470.55	1484.84	1248.9	1543.08	1484.5	1492.93	1476.25	1351.43	1517.45	1446.75	1446.95	1273.73	1459.14	1489.72	1457.73	1519.96	1146.51	1158.17
	1164.29	1237.27	1257.44	1209.18	1137.12	1240.95	1371.42	1383.7	1357.28	1345.48	1398.3	1465.17	1368.59	1481.07	1470.88	1311.58	1336.29	1482	1485.87	1342.71	1422.83	1346.84	1238.28	1440.95	1410.39	1567.88	1498.59	1442.78	1539.54	1475.56	1482.4	1459.95	1461.51	1246.28	1530.66	1461.84	1479.53	1465.06	1329.59	1492.49	1441.28	1436.72	1271.72	1457.72	1487.06	1438.26	1501.09	1141.58	1134.07
	1182.51	1240.31	1253.49	1211.2	1134.76	1237.93	1386.23	1395.82	1351.61	1358.09	1408.64	1484.04	1357.74	1487.63	1482.52	1327.84	1329.77	1492.97	1500.02	1346.02	1422.66	1367.13	1240.47	1439.13	1428.8	1563.73	1503.82	1439.46	1537.57	1482.49	1496.03	1460.9	1473.46	1252.96	1541.4	1481.53	1484.75	1469.67	1334.09	1508.09	1446.3	1457.37	1255.25	1456.3	1470.69	1452.4	1508.67	1153.75	1134.56
	1177.08	1226.13	1265.25	1217.91	1135.91	1241.39	1379.56	1390.67	1365.55	1369.4	1405.93	1462.02	1368.75	1477.01	1462.77	1340.15	1336.98	1470.96	1480.29	1348.97	1414.14	1365.91	1239.71	1446.4	1411.26	1571.7	1509.06	1430.27	1539.58	1469.77	1507.62	1461.89	1476.3	1239.91	1525.4	1478.52	1480.26	1481.37	1342.8	1501.31	1446.05	1451.05	1269.31	1450.36	1472.57	1451.27	1502.39	1149.97	1136.23
	1183.31	1238.59	1259.89	1199.38	1130.81	1251.73	1369.84	1391.18	1365.1	1357.34	1408.91	1459.15	1360.05	1473.39	1475.54	1329.43	1337.93	1485.39	1474.51	1345.34	1415.2	1363.97	1246.22	1438.03	1422.23	1562.92	1501.05	1434.52	1547.36	1490.78	1491.36	1454.57	1473.76	1239.59	1525.59	1469.64	1476.34	1465.59	1341.31	1515.44	1449.61	1438.28	1273.51	1456.92	1478.26	1458.42	1508.44	1147.94	1139.3
	1178.6	1237.13	1246.72	1215.96	1134.18	1249.93	1396.58	1397.7	1358.17	1361.89	1410.33	1466.87	1365.23	1483.94	1464.26	1320.85	1352.65	1468.45	1489.42	1337.05	1419.46	1363.94	1245.27	1429.42	1414.83	1560.45	1497.78	1442.3	1541.79	1475.68	1495.32	1457.59	1477	1249.21	1525.18	1478.48	1472.65	1471.95	1329.45	1496.06	1453.67	1451.84	1286.09	1460.55	1478.73	1449.45	1512.67	1148.82	1136.97
	1192.05	1252.31	1273.44	1230.15	1157.74	1254.67	1394.13	1404.94	1372.2	1371.14	1412.83	1455.3	1359.13	1497.67	1482.57	1333.05	1347.45	1494.24	1507.22	1348.57	1429.49	1370.96	1252.88	1445.22	1430.62	1574.03	1513.3	1441.86	1558.24	1490.62	1508.12	1477.53	1480.12	1264.62	1530.1	1478.73	1486.82	1470.7	1346.82	1515.32	1457.19	1445.14	1280.6	1461.96	1481.12	1451.01	1514.09	1146.6	1138.82
	1192.33	1257.8	1256.74	1214.12	1149.51	1259.99	1397.43	1402.76	1366.2	1373.12	1426.8	1458.49	1370.67	1495.78	1484.3	1340.61	1335.15	1496.54	1502.4	1340.86	1420.99	1367.01	1245.97	1427.2	1431.8	1568.47	1521.33	1433.99	1562.24	1497.91	1510.54	1466.56	1482.09	1260.52	1531.05	1477.85	1481.84	1472.1	1342.21	1503.02	1449.58	1462.93	1264.46	1467.15	1487.77	1471.1	1515.02	1158.71	1132.77
	1197.3	1264.47	1265.81	1246.13	1157.51	1266.96	1382.89	1410.65	1391.74	1377.35	1439.04	1464.24	1373.51	1494.97	1490.58	1343.64	1354.38	1505.51	1511.42	1342.25	1427.17	1381.79	1264.03	1434.9	1461.53	1588.71	1524.2	1456.6	1557.39	1495.63	1512.36	1474.05	1489.21	1274.75	1540.26	1478.31	1493.13	1481.25	1354.37	1510.87	1465.54	1459.7	1288.42	1459.28	1487.49	1474.57	1520.45	1145.32	1149.12
	1199.27	1259.41	1276.62	1232.09	1157.55	1264.48	1404.37	1415.45	1377.74	1382.47	1419.85	1464.66	1392.99	1512.85	1481.91	1363.55	1348.89	1489.54	1510.62	1342.53	1424.56	1368.12	1264.92	1463.28	1452.86	1580.71	1523.84	1451.54	1561.28	1496.02	1506.18	1483.05	1497.44	1259.26	1536.32	1488.46	1486.57	1489.74	1357.17	1515.88	1452.55	1460.1	1295.32	1460.79	1495.62	1468.8	1521.55	1147.28	1146.13
	1205.4	1269.43	1266.44	1235.72	1150.55	1277.28	1412.88	1400.38	1374.69	1371.95	1424.8	1459.39	1376.14	1492.42	1482.47	1343.14	1347.34	1501.68	1488.87	1345.18	1426.25	1373.52	1236.78	1457.25	1440.82	1586.63	1521.58	1438.16	1553.78	1501.86	1513.78	1475.8	1480.06	1269.21	1548.36	1491.36	1499.06	1481.77	1362.16	1509.39	1451.43	1471.45	1285.22	1465.08	1486.94	1448.23	1514.59	1153.11	1146.29
	1187.75	1257.69	1266.29	1233.19	1144.84	1258.18	1392.64	1397.55	1371.97	1373.49	1420.92	1466	1374.24	1493.23	1466.35	1339.66	1337.04	1485.23	1491.88	1338.26	1419.62	1365.26	1249.98	1440.81	1425.85	1576.98	1511.39	1435.41	1545.56	1491.58	1505.7	1472.05	1471.88	1256.4	1528.64	1478.62	1467.05	1481.04	1348.75	1508.45	1449.77	1455.87	1280.13	1458.22	1488.77	1452.56	1513.98	1145.93	1135.89
	1177.02	1246.16	1249.79	1203.69	1138.7	1239.93	1379.59	1390.89	1363.42	1360.85	1388.82	1453.1	1354.87	1485.4	1468.62	1327.14	1331.39	1487.21	1485.21	1319.02	1412.33	1360.57	1243.49	1426.75	1411.42	1559.1	1500.41	1419.32	1538.38	1474.14	1499.17	1453.87	1471.4	1254.59	1525.04	1468.63	1470.33	1482.73	1324.18	1501.57	1438.34	1448.84	1273.88	1453.05	1473.32	1444.38	1494.42	1141.79	1137.48
	1178.02	1230.85	1249.13	1211.43	1138.12	1262.7	1363.83	1408.5	1356.03	1345.9	1405.89	1453.61	1349.11	1475.28	1460.36	1327.27	1341.2	1485.45	1481.95	1320.23	1406.35	1352.34	1241.47	1430.33	1408.96	1550.05	1508.08	1415.48	1535.26	1471.03	1494.8	1457.6	1460.85	1248.68	1522.34	1473.39	1463.82	1455.06	1329.35	1484.99	1438.16	1447.92	1277.01	1456.71	1477.57	1449.84	1490.28	1136.2	1138.69
	1185.31	1251.11	1252.15	1208.26	1144.97	1245.59	1374.77	1395.03	1362.9	1365.45	1413.53	1458.41	1361.83	1490.02	1463.02	1327.67	1337.61	1488.8	1483.74	1326.38	1416.64	1358.24	1234.65	1434.29	1418.42	1570.33	1512.91	1432.82	1542.4	1494.35	1493.96	1454.94	1481.63	1246.72	1523.03	1473.74	1465.75	1478.65	1345.67	1502.54	1452.52	1456.88	1286.86	1454.6	1467.02	1451.12	1515.08	1142.48	1137.91
	1176.84	1228.23	1267.88	1212.03	1147.35	1249.41	1376.86	1400.38	1362.16	1354.87	1405.18	1449.93	1355.74	1482.68	1461.54	1328.66	1331.75	1488.29	1481.48	1323.27	1396.19	1373.68	1236.16	1434.49	1428.06	1566.6	1512.83	1420.52	1543.86	1497.87	1492.59	1462.15	1480.12	1246.13	1513.1	1480.41	1470.6	1458.32	1346.16	1486.38	1444.04	1447.12	1276.48	1451.57	1473.85	1462.72	1503.66	1135.14	1123.1
	1156.17	1225.25	1238.39	1194.83	1119.19	1231.91	1368.61	1389.12	1349.46	1337.65	1389.81	1454.39	1341.33	1466.09	1449.93	1313.12	1329.35	1457.96	1468.49	1316.47	1389.18	1351.19	1228.42	1411.29	1407.23	1545.71	1487.86	1415.94	1519.69	1458.08	1468.8	1433.27	1445.4	1255.38	1501.07	1457.45	1451.63	1442.05	1322.97	1478.3	1440.98	1443.32	1261.74	1445.01	1466.25	1445.61	1493.14	1139.18	1139.66
	1167.75	1225.34	1246.55	1207.38	1131.62	1249.06	1363.87	1391.14	1366.2	1361.43	1397.7	1458.17	1347.02	1468.07	1463.2	1331.2	1333.95	1478.79	1481.44	1326.4	1388.12	1355.04	1241.04	1417	1418.88	1562.77	1495.09	1423.31	1531.43	1483.78	1484.11	1451.58	1461.53	1258.96	1522.24	1466.47	1466.06	1475.49	1343.19	1495.79	1451.98	1463.14	1271.87	1443.78	1476.95	1447.87	1500.04	1141.03	1135.3
	1182.08	1232.29	1251.55	1199.59	1139.64	1250.35	1363.92	1396.59	1354.84	1364.7	1406.45	1448.63	1375.96	1474.1	1473.4	1337.35	1328.74	1483.27	1485.78	1327.76	1399.18	1354.8	1246.12	1425.17	1421.4	1566.07	1517.51	1423.99	1540.13	1483.79	1492.03	1461.01	1470.36	1248.98	1513.99	1466.76	1467.44	1466.39	1343.45	1497.56	1443.4	1441.28	1284.72	1456.13	1470.23	1445.79	1520.04	1148.47	1141.64
	1182.97	1221.94	1258.71	1202.02	1129.01	1247.74	1368.45	1392.76	1358.85	1357.93	1396.51	1457.34	1356.14	1477.7	1463.2	1327.64	1342.37	1478.17	1478.51	1316.48	1395.26	1358.81	1250.47	1422.19	1414.84	1559.21	1496.75	1410.79	1532.04	1484.55	1483.04	1455.76	1466.93	1253.21	1513.87	1466.65	1459.53	1461.76	1336.09	1495.54	1445.99	1448.28	1277.38	1445.74	1469	1451.47	1492.02	1137.69	1131.54
	1164.88	1219.31	1246.27	1195.58	1134.63	1241.63	1360.06	1389.76	1355.5	1361.66	1397.28	1457.3	1360.3	1470.19	1464.58	1316.89	1324.54	1476.55	1486.24	1304.45	1393.18	1348.72	1226.38	1413.81	1414.09	1561.45	1497.14	1410.33	1524.25	1478.55	1485.39	1449.53	1480.05	1245.01	1514.36	1464.9	1458.77	1465.71	1333.26	1479.85	1440.79	1449.11	1268.38	1454.72	1463.85	1451.2	1485.57	1129.11	1120.89
	1166.96	1219.3	1253.28	1198.69	1137.48	1242.24	1375.94	1393.96	1363.7	1347.33	1387.01	1440.05	1361.37	1468.12	1449.9	1324.83	1324.5	1481.64	1467.13	1317.17	1394.53	1356.33	1236.89	1403.21	1404.66	1553.83	1493.35	1415.37	1531.61	1465.18	1480.64	1448.03	1468.13	1230.96	1506.3	1460.72	1446.89	1456.49	1337.71	1479.08	1436.3	1448.65	1260.57	1453.36	1463.18	1436.39	1500.4	1130.68	1136.45
	1171.72	1229.03	1252.73	1205.09	1141.4	1250.47	1379.43	1392.2	1348.52	1361.65	1389.65	1442.84	1365.26	1483.68	1462.13	1326.72	1335.72	1471.7	1485.49	1312.55	1399.52	1362.52	1238.76	1411.49	1413.59	1572.8	1500.65	1414.84	1531.76	1476.55	1488.74	1449.92	1467.01	1235.85	1511.72	1477.61	1465.05	1473.67	1346.94	1483.05	1446.8	1441.72	1270.12	1458.4	1456.86	1457.39	1504.19	1144.1	1140.36
	1182.58	1220.48	1239.97	1201.01	1133.09	1245.3	1389.76	1402.77	1357.91	1346.54	1400.21	1447.81	1363.74	1479.34	1451.96	1332.35	1331.45	1476.8	1497.76	1312.32	1398.03	1353.75	1245.14	1426.42	1413.01	1556.12	1505.49	1418.64	1525.63	1489.1	1487.58	1457.94	1463.77	1235.16	1502.11	1478.75	1450.83	1454.08	1320.51	1483.09	1445.5	1450.76	1265.21	1458.4	1458.43	1466.58	1509.98	1154.3	1129.36
	1170.27	1208.34	1243.75	1187.21	1124.58	1231.82	1364.82	1382.07	1349.01	1338.77	1400.58	1451.75	1355.79	1467.26	1456.96	1325.6	1324.12	1473.99	1466.74	1303.83	1398.01	1343.95	1233.24	1402.6	1413.95	1559.46	1498.59	1412.28	1516.17	1477.52	1473.21	1452.28	1457.24	1233.57	1509.53	1461.21	1438.96	1456.64	1330.6	1470.08	1437.8	1444.69	1260.64	1441.36	1458.98	1444.81	1498.32	1137.51	1131.76
	1164.91	1224.72	1234.73	1193.65	1136.91	1238.64	1361.6	1398.35	1343.15	1357.48	1388.75	1449.31	1352.19	1468.61	1448.83	1324.67	1336.22	1472.33	1478.65	1311.02	1385.28	1360.85	1239.31	1396.19	1410.21	1556.74	1493.35	1409.99	1519.95	1479.24	1486.48	1449.09	1459.77	1228.91	1500.09	1462.28	1440.96	1460.27	1318.6	1473.34	1422.12	1435.14	1267.79	1452.16	1466.8	1450.27	1501.42	1142.35	1128.19
	1172.23	1220.54	1249.57	1209.41	1129.63	1247.49	1375.64	1400.03	1352.67	1357.38	1390.07	1452.59	1351.68	1479.76	1447.54	1332.88	1330.51	1471.62	1485.08	1301.81	1395.83	1356.95	1237.71	1404.8	1406.92	1552.74	1499.67	1412.31	1522.08	1471.99	1469.02	1461.5	1472.25	1237.18	1512.7	1480.8	1449.18	1469.65	1338.35	1479.57	1447.17	1445.18	1281.69	1450.83	1459.63	1457.39	1510.18	1138.31	1134.46
	1178.74	1216.89	1238.65	1197.55	1146.97	1245.39	1360.39	1384.97	1352.81	1348.19	1388.01	1436.59	1353.83	1465.74	1451.88	1319.71	1326.88	1481.06	1468.25	1299.61	1393.69	1357.09	1228.58	1395.74	1395.47	1548.97	1498.29	1394.82	1526.76	1479.81	1469.96	1459.3	1461.84	1237.27	1502.38	1472.05	1451.52	1464.47	1321.7	1479.1	1439.28	1438.88	1264.64	1451.87	1463.54	1444.48	1501.8	1141.64	1127.29
	1183.11	1232.67	1253.18	1207.5	1130.48	1244.57	1386.94	1403.27	1372.18	1359.73	1394.12	1434.92	1351.8	1475.4	1458.31	1325.92	1321.42	1486.7	1495.02	1314.26	1400.99	1356.44	1249.6	1402.58	1412.42	1568.35	1504.12	1404.41	1541.11	1485.33	1486.77	1459.15	1474.11	1257.7	1508.02	1476.2	1451.46	1474.28	1343.86	1482.87	1444.73	1440.28	1266.58	1451.11	1485.62	1451.53	1505.8	1134.96	1129.7
	1173.79	1221.76	1247.26	1194.63	1135.94	1240.45	1355.01	1385.29	1341.44	1344.33	1393.45	1446.69	1356.83	1464.25	1449.42	1319.69	1335.44	1476.75	1482.67	1294.7	1383.09	1352.33	1234.04	1414.05	1402.79	1557.05	1490.49	1394.77	1522.63	1469.76	1466.15	1450.96	1459.5	1246.29	1505.57	1461.15	1441.76	1458.89	1332.57	1464.04	1432.61	1440.05	1272.57	1456.51	1449.49	1446.9	1492.62	1132.68	1122.39
	1179.66	1228.68	1258.29	1217.53	1146.72	1258.31	1378.3	1411.62	1359.63	1372.78	1410.48	1439.62	1375.6	1484.65	1461.18	1331.12	1326.96	1492.61	1495.29	1306.85	1400.55	1368.57	1246.92	1410.05	1411.52	1561.97	1504.06	1416.09	1538.07	1491.32	1481.12	1467.54	1475.28	1240.62	1510.77	1469.99	1451.49	1462.97	1339.98	1478.31	1447.43	1456.64	1272.78	1446.72	1472.79	1457.47	1500.33	1133.92	1140.39
	1180.55	1237.01	1241.98	1203.38	1144.23	1250.95	1376.24	1395.57	1351.87	1363.06	1399.16	1430.79	1354.92	1477.97	1462.15	1330.73	1316.36	1484.25	1492.48	1304.47	1397.01	1357.95	1257.98	1419.99	1414.53	1564.79	1519.7	1403.71	1540.25	1498.66	1486.64	1461.73	1480.99	1240.02	1515.6	1474.94	1447.95	1467.53	1344.96	1490.31	1445.74	1443.72	1277.47	1459.76	1464.87	1452.88	1502.03	1146.15	1134.04
	1164.34	1219.33	1230.58	1189.97	1107.22	1228.99	1350.9	1386.79	1342.63	1344.62	1381.86	1438.82	1339.24	1456.97	1439.07	1310.65	1320.17	1467.93	1475.89	1296.29	1370.72	1339.17	1227.04	1400.28	1394.07	1545.56	1481.86	1396.54	1514	1462.95	1454.12	1439.45	1462.55	1244.6	1492.59	1456.86	1426.75	1455.05	1316.07	1463.09	1433.85	1433.74	1256.16	1449.44	1433.77	1433.81	1488.52	1141.32	1117.4
	1165.86	1209.05	1231.19	1185.31	1130.19	1231.51	1364.55	1386.05	1337.88	1340.86	1381.78	1435.98	1362.05	1470.91	1449.56	1326.22	1319.43	1467.72	1465.67	1286.93	1383.52	1344.67	1234.27	1399.34	1401.33	1538.5	1498.67	1383.58	1521.67	1476.15	1468.07	1437.97	1471.45	1233.34	1499.67	1461.2	1431.98	1458.73	1324.16	1469.09	1441.27	1433.75	1245.98	1440.71	1444.49	1444.28	1486.78	1127.65	1129.9
	1177.97	1227.79	1243.3	1194.17	1132.68	1252.79	1360.84	1387.3	1360.73	1364.52	1384.84	1429.59	1359.82	1477.53	1454.94	1337.14	1331.07	1479.59	1480.87	1294.84	1382.53	1363.68	1236.96	1408.05	1409.04	1561.84	1506.82	1409.82	1527.46	1481.04	1478.39	1468.85	1476.01	1248.99	1514.58	1475.12	1438.81	1460.32	1346.31	1478.58	1441.4	1454.37	1266.1	1455.09	1468.64	1453.78	1504.63	1144.83	1135.53
	1169.93	1214.29	1243.21	1192.23	1138.92	1242.66	1355.16	1385.21	1367.25	1360.47	1391.88	1426.25	1357.46	1478.81	1461.68	1333.59	1326.31	1478.96	1484.4	1289.82	1381.78	1358.67	1240.47	1409.43	1405.83	1558.52	1501.96	1401.59	1528.45	1481.28	1465.3	1457.15	1469.91	1233.44	1505.55	1472.32	1442.19	1465.81	1341.31	1475.27	1443.47	1447.12	1267.98	1460.61	1457.48	1436.7	1515.85	1138.56	1136.85
	1190.61	1237.04	1257.38	1210.58	1144.81	1250.98	1380.76	1407.7	1375.67	1366.84	1398.03	1449.74	1364.97	1483.88	1450.04	1344.27	1341.98	1493.57	1497.9	1297.41	1391.08	1364.43	1235.68	1411.64	1417.98	1578.96	1509.97	1409.59	1536.73	1493.86	1475.8	1456.6	1474.69	1240.97	1512.03	1475.38	1449.68	1470.06	1350.21	1482.08	1449.24	1459.47	1276.04	1457.83	1470.57	1434.91	1507.62	1146.83	1145.36
	1162.55	1211.45	1235.98	1172.97	1117.68	1238.98	1354.54	1385.36	1340.99	1338.63	1381.09	1433.9	1347.69	1467.71	1449.51	1317.6	1320.76	1469.3	1468.66	1294.46	1368.63	1347.08	1226.75	1388.68	1401.76	1540.1	1488.24	1392.16	1511.18	1472.25	1458.58	1444.99	1463.77	1239.77	1493.22	1457.35	1429.69	1455.73	1326.66	1462.93	1437.25	1430.55	1274.14	1453.37	1450.84	1436.9	1494.62	1138.7	1124.67
	1167.42	1211.79	1238.58	1192.51	1125	1228.35	1364.51	1401.24	1337.25	1349.9	1384.54	1436.33	1342.54	1473.24	1444.77	1336.79	1329.68	1474.2	1489.75	1291.01	1383.16	1356.89	1236.16	1380	1402.77	1546.84	1497.65	1409.29	1519.68	1469.5	1473.32	1450.65	1464.19	1235.75	1492.97	1479.36	1435.12	1448.64	1326.62	1479.4	1434.64	1446.04	1267.91	1435.47	1460.19	1441.91	1489.65	1135.47	1122.91
	1178.49	1211.44	1239.68	1195.16	1130.76	1250.9	1354.62	1402.38	1351.86	1359.99	1380.17	1441.63	1352.86	1470.01	1447.73	1326.93	1331.1	1491.43	1482.21	1286.11	1385.02	1347.09	1237.17	1402.36	1406.97	1559.06	1511.72	1410.72	1518.87	1473.46	1472.77	1452.68	1470.09	1231.66	1499.8	1467.99	1433.75	1466.87	1334.4	1469.43	1435.86	1445.74	1267.07	1449.88	1473.45	1452.71	1499.49	1141.47	1122.47
	1156.55	1211.81	1234.57	1181.63	1124.58	1222.16	1360.8	1378.36	1329.31	1350.26	1371.34	1429.7	1345.94	1473.01	1435.07	1316.58	1340.47	1466.66	1483.74	1290.45	1372.1	1348.09	1235.15	1375.19	1398.51	1545.98	1496.49	1390.78	1519.29	1472.23	1472.93	1449.55	1461.97	1240.34	1496.76	1462.93	1426.36	1454.32	1323.68	1463.84	1431.68	1421.78	1271.16	1447.26	1452.68	1443.72	1496.95	1135.13	1126.4
	1166.9	1217.36	1242.15	1207.53	1124.63	1256.84	1363.76	1402.56	1349.9	1350.99	1396.31	1433.47	1364.08	1464.9	1444.36	1330.08	1331.77	1479.52	1496.56	1283.79	1380.77	1358.12	1243.29	1395.99	1397.78	1561.59	1499.65	1407.69	1524.88	1483.07	1483.53	1451.79	1465.31	1248.03	1500.47	1460.11	1439.03	1470.34	1341.93	1468.51	1432.55	1452.21	1265.99	1437.15	1459.85	1462.63	1496.38	1145.11	1141.17
	1159.41	1206.13	1231.57	1176.69	1128.86	1228.81	1347.78	1395.8	1340.95	1352.86	1383.81	1436.71	1351.64	1464.56	1436	1314.02	1308.62	1473.63	1473.3	1282.02	1364.93	1348.59	1226.8	1387.45	1396.52	1549.09	1504.65	1403.88	1516.2	1480.24	1467.52	1459.06	1455.86	1229.08	1504.32	1463.21	1429.46	1440.53	1335.95	1458.65	1435.76	1424.55	1258.57	1440.42	1461.9	1435.65	1490.16	1138.42	1131.89
	1167.6	1212.61	1230.48	1181.92	1118.36	1230.21	1352.66	1389.54	1346.34	1342.04	1384.64	1446.75	1344.02	1472.41	1447.2	1326.68	1334.93	1468.39	1468.9	1285.99	1378.39	1349.43	1222.26	1395.91	1399.23	1546.7	1496.44	1399.19	1503.33	1476.84	1468.78	1433.76	1451.78	1246.02	1492.16	1466.65	1419.27	1459.52	1314.75	1466.99	1435.39	1430.53	1265.63	1455.92	1460.51	1437.32	1492.17	1126.08	1118.74
	1157.23	1204.02	1235.2	1191.19	1120.18	1224.92	1355.37	1384.5	1346.14	1339.97	1374.73	1430.5	1347.35	1472.04	1438.51	1316.7	1319.05	1463.65	1468.86	1280.8	1365.38	1340.89	1224.2	1366.23	1397.83	1555.12	1489.9	1388.3	1507.36	1469.85	1469.76	1452.17	1467.32	1239.69	1496.45	1455.12	1421.7	1450.56	1323.61	1462.51	1434.91	1438.45	1257.01	1446.01	1454.94	1444.99	1483.81	1137.71	1131.88
	1165.13	1197.51	1227	1182.74	1124.69	1236.86	1348	1379.98	1338.71	1345.57	1380.06	1431.44	1345.13	1472.71	1448.43	1306.05	1314.18	1467.37	1479.75	1286.89	1375.75	1345.08	1227.11	1386.92	1400.56	1542.38	1492.37	1397.9	1521.31	1474.12	1465.96	1456.18	1462.97	1240.31	1483.6	1460.78	1423.83	1456.65	1319.74	1459.95	1424.05	1439.99	1251.91	1447.35	1451.45	1427.67	1482.23	1129.99	1126.55
	1163.77	1199.86	1242.81	1198.27	1134.1	1242.93	1370.34	1389.16	1347.29	1359.93	1386.33	1439.53	1341.05	1470.23	1451.53	1326.28	1327.94	1480.45	1475.51	1286.44	1373.91	1346.33	1236.07	1386.22	1399.39	1555	1496.58	1397.7	1518.91	1474.7	1469.39	1448.74	1461.24	1242.91	1498.27	1470.35	1426.43	1450.17	1328.21	1475.5	1442.08	1440.48	1263.57	1443.65	1461.6	1447.27	1488.95	1138.53	1127.21
	1168.41	1212.49	1237.18	1202.53	1134.88	1244.29	1350.63	1390.93	1359.11	1338.13	1389.02	1422.14	1348.09	1466.76	1442.76	1330.62	1337.43	1477.97	1479.46	1283.61	1364.61	1351.59	1225.63	1387.99	1392.28	1570.9	1504.94	1388.94	1517.39	1471.41	1460.14	1453.65	1464.31	1237.1	1500.15	1468.1	1430.55	1463.89	1331.36	1469.47	1439.18	1440.06	1264.63	1451.07	1453.4	1444.12	1495.13	1131.31	1126.07
	1156.36	1194.91	1219.01	1172.3	1124.88	1227.61	1344.14	1388.6	1332.09	1341.13	1370.94	1424.39	1338.32	1470.63	1441.87	1299.86	1327.53	1470.35	1452.63	1268.3	1355.91	1348.84	1234.17	1380.51	1390.28	1536.31	1493.87	1380.4	1513.11	1474.55	1458.71	1444.46	1450.77	1245.38	1490.94	1447.79	1428.92	1454.14	1326.55	1461.5	1435.74	1432.76	1263.05	1446.23	1458.41	1435.7	1486.45	1131.12	1119.6
	1161.13	1199.2	1230.32	1176.19	1134.52	1235.39	1335.8	1384.5	1332.42	1352.44	1375.62	1428.78	1351.79	1472.96	1443.46	1325.1	1330.41	1478.16	1472.13	1275.27	1360.6	1347.24	1233.68	1387.18	1396.03	1546.4	1493.17	1379.37	1524.29	1474.18	1462.69	1446.26	1459.25	1242.77	1494.04	1464.45	1415.1	1453.79	1335.23	1463.58	1438.68	1432.57	1271.02	1455.37	1454.74	1431.93	1486.04	1130.31	1131.92
	1185.59	1205.11	1240.48	1186.89	1140.84	1243.62	1357.19	1387.92	1363.93	1355.84	1392.18	1443.91	1362.93	1477.56	1447.23	1335.2	1312.22	1479.12	1492.87	1279.32	1372.53	1353.61	1248.5	1409.8	1406.2	1565.47	1505.52	1391.74	1515.85	1482.11	1471.17	1465.92	1473.43	1256.09	1505.08	1487.15	1423.91	1457.48	1352.65	1464.37	1449.88	1448.78	1262.62	1455.3	1476.33	1456.9	1507.72	1148.52	1124.06
[truncated: 18 more columns]

## Sheet: 0.81 nM
	Fluorescence (RFU)
Time(min)	proteinosome1	proteinosome2	proteinosome3	proteinosome4	proteinosome5	proteinosome6	proteinosome7	proteinosome8	proteinosome9	proteinosome10	proteinosome11	proteinosome12	proteinosome13	proteinosome14	proteinosome15	proteinosome16	proteinosome17	proteinosome18	proteinosome19	proteinosome20	proteinosome21	proteinosome22	proteinosome23	proteinosome24	proteinosome25	proteinosome26	proteinosome27	proteinosome28	proteinosome29	proteinosome30	proteinosome31	proteinosome32	proteinosome33	proteinosome34	proteinosome35	proteinosome36	proteinosome37	proteinosome38	proteinosome39	proteinosome40	proteinosome41	proteinosome42	proteinosome43	proteinosome44	proteinosome45	proteinosome46	proteinosome47	proteinosome48	proteinosome49
0	0	0	0.347	0	2.035	0	0	0	0	0	0	0	0	24.586	1.504	0	0	1.942	0	0.078	0	0	0	0	0	0	0.415	0.172	0	0	0	1.31	0	3.25	0	0	0	0	1.027	0	0	0	0	0	0	2.946	0	1.656	0
3	11.226	5.246	0	0.325	4.184	21.804	5.6	4.784	1.366	6.476	3.91	7.542	13.651	0	1.952	8.579	9.87	8.168	9.135	2.078	0.678	3.142	4.772	7.073	9.324	8.532	0	1.879	12.578	15.489	2.724	6.425	29.312	0.209	5.509	8.471	0.396	11.209	0	9.751	13.768	7.026	3.424	5.76	13.474	0	2.248	2.229	8.883
6	9.247	6.481	0.047	2.784	0	15.067	10.512	5.401	5.991	28.049	8.139	9.018	17.178	29.847	0	11.528	13.277	0	12.117	8.082	7.79	1.586	3.253	8.67	4.192	7.118	7.359	0.879	4.709	12.757	4.595	0	40.511	0	8.487	15.865	3.835	8.124	7.134	6.042	11.243	5.491	7.561	4.928	15.648	2.885	1.422	1.252	7.253
9	10.763	8.667	4.514	4.478	4.825	18.948	7.937	0.419	7.34	14.896	4.347	8.366	11.783	32.658	5.665	13.162	12.385	4.198	13.164	0	4.576	7.41	7.536	10.468	10.846	16.213	6.241	0	6.86	9.968	6.767	0.302	59.925	1.184	4.913	9.63	3.193	9.683	7.707	8.025	9.596	1.82	17.409	10.626	14.306	11.697	0.385	0	8.673
12	6.679	13.361	3.934	8.593	4.395	17.015	12.569	12.338	8.056	14.805	22.375	4.164	20.039	34.928	8.496	12.791	6.131	8.773	17.719	6.144	11.097	7.581	8.557	11.674	19.671	27.803	9.846	6.597	16.452	20.979	3.843	7.266	52.935	5.942	6.931	24.283	2.652	18.971	8.964	14.477	14.5	9.607	8.932	14.073	22.364	14.824	9.478	4.761	14.074
15	22.279	12.558	15.307	15.185	0.746	18.68	14.762	11.135	20.439	27.413	19.914	15.738	18.581	13.243	16.094	19.906	19.285	12.977	24.491	17.779	16.03	11.659	21.57	28.64	21.465	34.707	21.682	23.299	26.782	32.694	14.609	13.727	72.403	17.05	17.544	21.871	4.458	22.616	20.909	17.971	24.758	9.774	18.962	20.548	28.064	13.861	13.82	6.755	21.945
18	31.158	28.749	21.814	28.675	13.64	31.397	30.7	27.888	30.22	38.882	32.706	24.799	33.426	19.496	25.094	32.8	29.87	17.575	40.316	31.914	28.607	30.244	38.768	37.832	48.888	66.037	44.421	29.856	37.049	43.015	32.414	26.036	79.398	27.134	34.757	45.024	29.555	33.378	36.383	37.797	43.894	19.581	47.258	36.297	39.337	20.497	24.037	20.457	32.247
21	60.173	52.907	40.46	52.656	38.807	43.675	56.75	60.568	51.495	46.406	59.249	48.323	47.341	69.171	49.696	53.289	46.416	41.424	51.532	52.086	58.984	57.117	67.262	59.438	71.465	103.513	66.395	54.81	67.122	69.779	55.105	40.396	109.973	36.292	65.861	72.865	51.367	53.457	63.316	53.405	67.692	44.845	66.962	60.196	59.711	39.927	42.416	44.281	57.377
24	94.374	77.738	71.147	83.567	56.368	68.773	82.725	87.095	80.323	68.56	91.139	72.335	79.201	92.919	92.378	81.881	67.977	58.017	83.883	80.275	87.729	75.415	101.604	93.783	105.67	154.751	103.179	96.477	104.879	93.831	90.757	57.691	125.833	62.825	95.844	110.053	76.961	82.853	92.936	91.633	104.561	60.929	98.667	90.744	85.553	67.927	70.813	74.509	89.871
27	122.447	106.962	107.407	124.841	81.605	87.814	111.662	127.194	109.651	98.735	130.914	104.402	112.054	16.928	128.523	116.532	95.47	76.267	123.217	125.992	127.081	116.127	146.215	132.699	144.982	213.843	140.374	122.23	144.034	134.547	120.5	103.641	160.699	89.35	137.287	147.495	116.787	114.486	126.466	128.629	142.455	94.665	129.591	127.933	122.616	94.109	109.199	108.176	120.883
30	173.668	139.743	135.18	159.083	104.868	110.747	148.781	164.775	148.483	130.371	173.6	140.225	144.248	70.532	164.728	144.034	119.085	113.791	156.287	161.59	152.285	150.439	184.055	164.591	189.059	283.22	182.313	181.345	185.311	170.415	164.905	117.921	202.124	126.425	185.074	197.736	152.966	141.395	168.917	156.654	184.334	106.4	175.886	163.621	147.758	118.77	139.149	145.27	163.914
33	215.558	171.569	172.5	205.809	133.649	137.448	180.687	210.662	186.991	168.126	218.951	171.353	177.201	176.775	219.783	181.426	150.923	136.674	196.047	203.623	200.78	186.937	242.198	210.31	240.128	358.286	228.503	223.988	236.665	201.968	208.724	151.554	227.79	148.65	225.874	233.959	196.768	185.565	212.355	195.19	225.016	153.316	209.349	195.978	193.332	161.388	176.608	197.755	202.5
36	250.347	217.596	210.354	251.3	167.5	169.995	220.175	258.072	225.573	200.798	263.216	212.091	214.581	101.523	263.051	219.132	175.262	167.064	240.17	251.717	242.658	232.381	293.35	248.832	286.765	431.293	283.333	267.764	279.85	252.563	251.662	193.461	268.371	195.3	272.809	287.983	241.526	222.124	258.873	236.865	282.637	170.71	259.629	246.609	240.669	188.509	214.491	234.533	239.315
39	297.226	263.241	253.607	286.268	199.439	209.366	275.912	310.131	271.133	242.875	310.347	256.067	245.232	170.685	307.106	256.625	212.439	190.436	277.807	300.365	278.53	271.381	346.971	301.704	344.756	486.202	317.513	318.885	342.714	284.363	294.486	236.389	298.538	214.742	324.8	337.724	285.946	258.638	312.071	284.093	315.92	197.181	305.235	290.878	286.269	237.521	259.72	280.509	281.772
42	314.231	296.547	297.44	334.185	219.526	236.232	301.112	352.68	299.896	269.861	346.139	295.097	274.147	288.252	342.897	288.455	238.431	210.215	313.79	346.389	324.117	311.6	388.431	332.251	378.602	531.517	355.646	352.356	377.326	318.021	330.048	271.633	346.032	249.659	360.274	371.524	319.439	291.706	342.727	314.549	344.682	224.413	337.523	320.235	319.132	272.237	285.298	321.702	313.648
45	340.289	317.23	320.927	360.675	244.368	260.216	327.506	382.829	325.819	292.819	378.053	315.835	309.713	208.622	374.137	323.123	247.493	232.884	341.831	369.467	349.178	340.278	418.123	354.285	408.247	590.088	382.482	382.092	397.51	338.073	357.248	279.245	360.495	269.2	402.344	397.483	348.884	315.875	370.031	340.414	383.44	233.484	363.72	354.833	347.911	283.643	304.888	343.112	342.587
48	367.163	329.711	336.314	376.026	257.982	262.521	338.087	393.271	343.146	312.7	395.73	336.573	310.837	271.568	401.46	328.132	267.239	235.349	346.176	387.447	361.775	346.713	436.962	374.605	430.957	637.956	416.421	410.615	424.263	363.231	371.848	294.23	373.15	288.667	424.261	423.089	370.942	328.378	385.806	355.928	399.955	255.181	377.492	359.241	360.406	306.394	319.298	365.176	352.63
51	374.842	348.377	362.514	396.892	269.57	283.649	365.3	421.122	363.59	332.875	429.449	352.524	332.884	281.333	416.094	352.43	297.562	249.779	384.702	418.275	387.403	366.815	471.891	401.241	457.431	638.085	431.497	417.954	440.758	382.594	408.119	320.964	399.667	299.275	457.413	448.453	382.101	346.039	411.094	374.966	419.783	270.884	406.417	391.637	391.043	318.564	340.602	384.93	382.716
54	379.426	369.055	368.487	396.452	275.193	291.036	371.025	420.23	370.508	341.322	425.539	361.109	335.612	300.703	422.956	363.43	303.339	255.872	371.983	425.709	391.597	378.752	469.865	409.566	466.679	669.198	443.974	445.931	446.306	395.658	406.048	316.202	403.064	305.317	453.866	445.771	400.067	346.503	425.699	383.43	432.521	267.645	405.295	390.459	391.558	329.806	348.124	405.299	387.297
57	397.016	381.558	370.427	419.637	291.947	315.448	383.756	441.401	387.56	349.287	439.22	368.25	340.015	310.892	441.165	370.898	308.2	263.163	397.503	443.918	403.821	394.435	493.726	413.251	483.623	702.352	453.051	456.569	468.398	395.552	419.962	334.209	417.312	325.842	477.126	465.059	401.869	362.909	440.525	401.215	444.425	278.658	422.583	411.146	407.511	337.527	363.938	414.158	392.753
60	410.31	393.033	384.807	432.612	301.57	316.917	398.481	457.892	397.293	375.028	461.649	388.311	367.17	315.198	458.452	384.889	315.685	271.238	418.228	457.258	419.03	400.303	510	436.891	496.397	718.121	473.39	471.569	479.879	411.379	435.167	348.525	424.618	339.609	490.996	482.171	431.434	379.689	453.921	410.148	458.874	296.903	428.818	425.542	420.043	347.982	371.31	438.123	411.76
63	412.668	399.175	398.914	439.917	304.167	318.732	407.575	469.829	407.569	363.993	471.628	385.963	372.116	332.739	469.106	395.638	324.27	284.756	416.778	468.812	441.831	418.005	529.886	433.389	509.995	729.33	483.159	468.212	500.034	425.768	440.205	351.417	435.591	344.75	497.757	498.742	436.299	392.056	458.652	415.907	468.647	295.794	450.129	428.185	430.806	355.921	376.671	445.176	424.111
66	424.563	404.405	415.96	457.522	310.702	324.995	410.762	468.762	418.59	381.154	487.135	404.762	381.558	333.685	480.637	405.757	328.331	296.686	431.152	477.713	442.331	420.366	531.026	448.738	517.615	761.971	496.856	492.023	503.481	429.047	454.157	352.533	438.43	349.175	509.213	507.971	448.521	398.909	473.707	427.219	480.596	295.955	445.811	440.241	437.732	369.709	388.528	448.457	445.92
69	446.273	419.645	424.594	477.376	319.096	352.036	432.643	499.437	433.103	392.161	498.351	425.555	389.132	368.73	498.492	414.009	337.916	302.738	453.404	499.549	453.581	436.059	560.612	468.96	542.799	771.7	519.262	512.425	521.69	448.089	470.252	376.281	460.064	358.109	532.126	521.5	460.99	407.531	487.427	434.143	491.854	309.368	473.75	461.112	451.553	382.194	397.702	464.685	453.568
72	443.847	431.498	432.047	479.331	329.219	359.675	440.712	503.991	436.323	400.756	508.359	428.158	408.31	358.955	505.598	428.374	347.623	304.261	463.708	499.144	463.719	436.278	571.688	472.714	546.5	772.312	520.472	541.81	525.588	457.179	477.095	384.655	462.688	362.2	536.013	520.13	462.917	414.621	501.695	451.743	503.879	312.465	475.326	467.47	461.811	389.6	414.124	466.322	454.29
75	449.552	408.967	419.094	463.357	330.5	332.33	425.75	482.18	436.345	384.434	496.273	414.878	388.86	363.532	492.389	415.915	330.439	308.738	451.632	494.189	450.449	426.035	551.49	468.133	534.756	823.883	517.108	527.333	521.466	440.421	465.286	355.648	457.65	355.3	527.609	520.771	471.937	406.565	479.893	435.042	499.824	300.542	458.144	454.582	445.716	378.109	396.279	453.62	437.865
78	457.937	440.028	441.16	486.663	333.509	364.288	449.587	516.392	449.711	409.147	517.698	447.573	400.519	365.234	515.401	437.868	348.885	310.93	475.836	512.615	478.362	448.913	577.275	483.936	563.529	826.48	543.795	560.96	547.845	473.31	488.857	386.72	473.312	384.834	550.522	552.73	489.174	428.034	510.909	454.072	524.51	327.439	484.545	487.771	478.427	393.715	421.633	485.79	463.679
81	455.584	441.066	447.987	495.822	352.623	364.526	451.375	512.198	455.59	409.392	515.718	438.5	402.612	368.802	520.937	433.191	355.793	316.18	471.433	516.767	478.459	452.064	578.376	493.369	568.97	833.4	540.272	535.724	547.311	460.61	483.362	380.813	470.134	380.059	555.857	544.665	484.574	431.107	505.905	453.684	514.551	320.607	482.28	478.006	475.279	394.667	417.565	484.24	467.673
84	466.916	455.361	468.394	508.905	340.079	382.783	469.156	527.649	468.758	420.84	542.763	456.707	424.55	380.316	535.98	453.864	363.123	313.413	494.468	533.176	495.602	468.064	600.874	502.28	575.359	834.894	562.641	544.718	570.107	480.1	508.89	403.835	496.521	390.075	574.009	563.106	491.84	438.085	529.865	472.789	534.394	337.065	498.076	499.844	484.758	402.437	429.664	500.702	493.562
87	477.368	449.995	462	522.242	361.386	378.402	466.837	533.185	477.375	424.889	541.69	466.152	430.876	360.955	544.511	457.791	367.662	331.738	481.398	539.693	501.061	475.752	602.363	508.857	584.29	864.755	566.974	548.264	574.326	485.289	518.871	412.022	497.247	397.725	582.813	569.483	501.826	441.231	524.992	480.224	546.379	345.007	505.182	497.123	487.364	413.709	433.882	515.626	494.945
90	486.579	473.481	485.407	527	357.903	395.809	476.594	552.748	482.12	437.028	558.775	469.768	441.853	372.91	549.397	466.157	382.985	338.814	510.123	553.098	510.382	474.966	622.245	529.738	595.636	877.257	570.179	554.368	583.481	492.426	524.481	411.381	513.376	405.067	592.005	572.295	510.434	456.847	541.644	486.173	564.112	351.916	535.053	509.833	500.579	417.346	436.341	515.79	510.809
93	486.126	478.263	482.42	536.707	372.158	404.356	494.469	556.469	484.87	454.979	562.33	470.317	449.302	405.658	558.287	474.302	383.6	340.575	513.55	556.529	513.836	495.303	639.123	534.118	607.004	873.704	584.415	561.833	584.646	510.026	537.309	421.144	517.29	414.042	600.813	590.753	516.193	459.672	549.952	496.11	560.748	352.974	525.326	521.146	503.221	426.055	434.093	532.889	511.192
96	488.763	486.492	482.707	538.261	359.351	404.531	488.962	552.383	494.31	443.476	569.024	475.421	455.519	397.234	569.448	480.689	386.223	332.843	513.445	557.611	512.392	488.849	642.696	528.004	615.585	883.473	576.662	567.051	585.486	507.489	541.119	433.425	505.516	414.367	598.67	575.689	514.57	469.435	559.683	498.624	560.298	377.497	535	525.945	515.258	425.303	446.267	528.077	507.735
99	490.421	487.509	486.54	546.981	371.026	410.036	496.844	564.78	501.245	442.077	576.641	482.268	438.93	342.919	572.728	486.783	386.116	343.18	523.152	569.189	525.408	491.493	642.658	541.231	615.683	891.594	589.903	563.414	592.617	509.015	548.857	441.777	511.758	408.392	614.118	596.789	526.734	462.118	556.438	501.958	561.45	364.781	536.833	529.028	517.279	426.806	442.285	536.422	513.562
102	518.484	509.661	510.38	571.809	381.667	424.191	514.562	587.775	514.082	470.952	594.09	504.518	462.605	388.946	587.992	501.468	412.931	362.546	546.69	589.447	547.25	516.557	671.827	553.778	642.388	919.832	607.846	598.35	621.976	533.394	561.357	449.504	539.392	433.634	630.992	615.289	547.13	487.271	577.774	519.696	593.945	385.149	564.106	545.883	539.448	441.855	468.491	552.439	550.883
105	500.079	503.913	522.514	574.083	387.053	433.526	521.981	582.572	517.401	463.602	601.224	509.122	464.302	427.442	590.913	498.068	404.9	357.366	543.755	601.463	546.765	516.615	673.903	563.615	641.26	890.477	609.097	594.155	618.796	528.315	565	456.173	535.952	431.575	636.874	619.959	530.84	483.401	580.727	526.717	592.45	384.755	558.159	554.866	542.143	440.079	465.168	564.024	543.007
108	506.689	501.093	520.287	567.331	386.351	429.567	516.5	587.662	518.715	463.525	594.261	509.64	465.38	420.243	589.555	508.119	406.193	367.622	546.421	596.808	548.489	518.478	674.452	568.798	641.824	911.246	614.446	597.379	629.18	531.936	571.719	459.921	536.403	440.25	631.118	623.912	550.748	482.909	582.79	530.713	594.773	381.439	555.371	546.945	539.048	437.697	466.813	564.188	546.809
111	509.142	512.235	524.494	568.752	387.632	425.242	525.494	586.59	519.263	458.119	592.29	505.213	460.24	428.802	596.244	509.336	402.854	356.261	547.737	594.348	549.938	521.039	674.266	563.413	649.876	919.927	608.533	599.655	624.204	540.721	575.881	464.194	540.156	427.275	633.47	619.389	542.951	489.661	588.964	529.667	584.884	389.503	572.97	555.123	539.3	446.412	462.435	554.1	547.865
114	511.51	520.519	503.107	574.879	387.614	428.603	521.05	592.888	524.741	466.56	607.302	511.512	467.93	433.874	598.897	516.455	406.131	374.465	548.515	604.84	551.704	524.332	677.553	573.128	651.064	923.909	613.6	590.373	624.355	542.289	570.805	456.087	540.441	436.667	634.505	629.918	546.357	491.644	590.751	538.342	598.046	388.123	569.939	555.531	543.39	445.697	468.633	558.726	559.494
117	512.889	525.858	525.14	580.459	396.351	425.758	530.287	599.897	525.03	477.896	617.531	518.518	479.713	451	612.574	524.259	404.5	370.948	564.737	609.697	555.413	532.191	695.101	572.773	659.957	931.806	632.118	616.115	626.423	545.215	590.305	456.95	544.806	440.7	642.213	636.065	554.545	498.305	597.826	546.734	606.152	382.845	579.811	564.565	550.585	453.94	471.391	572.006	556.741
120	522.752	526.492	521.794	598.255	402.044	434.175	544.462	608.973	539.004	484.224	621.722	528.75	476.636	391.496	613.047	520.06	418.47	372.337	565.006	614.738	570.785	531.693	707.194	580.108	656.914	929.176	635.8	610.638	640.102	546.463	586.148	485.59	545.672	440.275	657.779	640.942	556.536	502.904	602.889	547.675	604.157	398.703	586.795	569.118	555.685	455.237	477.112	578.1	561.13
123	529.479	539.984	540.24	605.408	403.316	439.34	547.475	622.46	536.694	486.238	630.522	544.945	495.163	436.297	613.925	537.009	423.977	390.186	572.813	619.791	572.377	541.298	720.3	588.591	672.576	947.663	645.021	617.592	645.151	561.063	596.114	479.302	560.462	449.384	649.205	647.465	562.869	505.7	614.865	560.43	621.127	406.613	591.97	580.241	566.385	458.927	484.168	588.843	564.605
126	529.226	542.749	548.067	606.873	407.596	448.505	558.15	622.73	548.526	495.658	640.404	535.384	493.922	434.964	634.397	542.353	430.3	390.494	583.877	637.623	585.188	553.615	724.363	604.231	670.991	959.997	647.415	621.069	654.107	568.705	610.5	486.525	570.715	457.784	670.087	656.236	571.188	522.48	617.213	564.367	626.47	410.82	616.583	587.559	570.716	471.273	487.795	588.579	573.519
129	555.858	543.399	543.54	605.159	416.044	446.691	560.5	623.032	560.181	503.371	635.094	538.597	502.55	450	634.775	546.115	434.762	380.645	579.86	633.529	579.673	556.961	715.41	602.246	682.235	1000.7	673.354	641.224	665.224	571.594	611.686	494.396	559.667	467.434	673.322	674.042	589.28	524.051	622.336	566.051	624.985	409.245	598.894	589.095	574.221	475.734	502.285	594.907	586.939
132	549.158	553.984	551.487	623.134	423.702	457.397	561.075	628.284	559.483	500.847	652.028	552.933	509.45	487.649	644.189	549.102	437.908	391.215	590.45	647.205	592.377	559.244	727.696	609.088	694.568	972.568	661.692	644.569	669.544	573.515	614.124	490.274	572.602	464.634	681.557	674.289	592.038	529.034	632.197	569.595	631.879	419.955	597.295	601.637	586.658	481.103	499.056	611.34	589.599
135	553.331	552.503	562.58	635.548	422.851	458.093	570.356	638.347	569.28	500.511	654.641	554.731	503.457	494.703	647.649	556.523	431.831	394.901	597.339	654.967	597.678	573.517	732.27	619.162	694.816	979.228	679.333	657.5	674.733	583.447	620.3	499.094	576.484	462.784	684.292	679.136	591.637	533.011	629.735	575.557	645.879	427.897	610.856	604.112	587.411	481.582	496.335	611.357	593.408
138	554.284	553.443	558.12	634.522	438.947	464.124	573.456	645.942	570.099	499.602	663.4	567.811	513.481	492.631	648.779	563.106	438.093	405.11	603.608	651.43	601.699	568.235	751.287	619.207	701.423	983.7	674.323	656.868	682.908	585.994	621.867	511.007	581.672	465.225	697.579	677.6	592.304	534.966	641.284	583	642.172	438.581	614.106	601.961	588.321	484.315	496.981	611.62	600.945
141	552.268	562.279	561.22	632.905	425.956	463.041	571.206	641.32	570.159	506.868	658.726	560.512	512.814	422.793	648.299	563.481	430.831	403.168	608.199	658.73	597.943	563.493	744.701	620.576	690.538	992.689	673.031	645.092	683.821	584.284	627.89	515.633	581.688	466.767	693.866	684.871	602.637	532.265	639.94	589.848	647.137	423.052	620.561	607.459	592.827	476.449	502.341	615.193	603.068
144	563.279	560.263	559.994	634.771	440.667	458.098	587.062	645.149	583.681	514.965	660.837	564.975	518.287	506.829	655.755	564.817	443.685	413.703	601.035	652.189	604.112	574.586	745.68	615.798	698.863	1010.74	688.487	673.034	683.059	584.673	628.905	510.655	583.763	474.467	699.831	690.53	599.956	541.762	643.189	582.679	644.046	428.974	625.886	615.626	595.406	488.097	508.615	609.632	605.34
147	572.105	572.842	567.54	642.096	441.947	468.685	595.7	653.392	586.345	525.861	668.273	571.799	529.294	502.063	665.153	570.323	445.262	418.802	621.532	664.812	618.699	590.249	755.954	626.674	717.303	1019.19	694.082	681.207	689.563	593.389	645.081	533.453	591.919	473.534	708.552	704.83	609.734	545.858	649.687	596.008	653.218	442.961	631.765	621.794	598.09	500.382	517.522	621.158	619.34
150	584.768	575.853	589.234	673.268	450.842	486.907	606.869	675.415	607.228	535.329	698.016	585.524	551.248	524.766	683.854	592.647	455.754	435.128	632.333	688.5	639.943	602.986	785.089	657.438	736.94	1037.16	715.595	696.396	715.389	614.873	666.352	545.417	609.774	499.484	724.592	729.247	625.42	568.101	678.577	614.844	682.475	466.755	657.879	637.112	614.216	512.946	535.155	633.006	644.5
	586.173	568.541	577.927	655.987	444.579	481.84	602.094	663.153	597.133	531.063	683.922	578.981	541.86	489.388	676.287	580.285	452.1	429.157	625.035	671.762	611.438	593.235	755.502	643.083	720.35	1061.36	716.523	699.569	719.287	616.026	644.976	545.317	596.14	482.609	725.461	709.6	631.748	563.09	654.735	602.274	671.152	450.607	646.864	633.794	595.548	504.061	529.254	621.41	629.044
	600.584	583.896	585.774	652.491	462.474	493.361	624.768	681.577	620.771	536.644	704.898	597.89	553.031	504.018	700.815	603.502	454.547	451.814	638.679	677.701	628.668	611.181	781.296	662.931	743.871	1077.73	730.764	706.799	722.044	622.563	666.676	551.439	606.296	492.167	735.735	710.989	645.463	574.463	672.822	619.418	684.758	476.22	659.599	647.866	617.753	514.121	537.664	639.737	644.13
	612.937	592.809	586.28	675.745	484.491	502.505	634.775	693.653	641.073	537.455	724.077	613.091	563.791	471.081	716.716	609.34	473.67	471.639	650.217	694.07	662.668	628.42	795.473	677.044	754.085	1108.48	749.021	732.132	736.219	644.189	677.328	571.281	623.812	513.859	743.979	733.989	663.705	597.729	696.011	629.755	700.43	485.916	682.644	667.19	624.821	522.806	553.882	649.884	663.476
	643.173	640.459	636.494	718.771	511.807	549.954	679.531	743.244	675.254	584.168	768.747	655.555	598.992	567.081	759.244	661.519	508.208	508.564	696.398	739.451	696.489	672.591	851.726	714.906	806.26	1135.59	787.339	760.04	782.112	677.031	730.152	609.993	658.124	537.867	785.835	785.136	687.951	630.034	735.802	674.034	740.076	522.342	728.174	703.364	665.616	552.861	587.764	694.568	703.328
	670.584	679.705	668.954	763.382	555.772	583.979	721.481	780.307	718.138	603.371	820.584	696.805	638.953	651.955	810.547	710.6	541.993	555.779	745.679	779.111	738.821	711.635	902.57	767.605	855.418	1181.31	834.282	803.511	834.224	730.357	776.867	655.015	695.253	575.542	837.348	836.936	712.859	672.971	781.944	719.097	796.036	581.51	776.273	750.699	693.943	587.97	633.348	726.989	755.315
	715.752	725.202	716.274	828.064	608.307	650.474	801.325	855.487	786.539	652.476	882.575	761.585	701.225	616.162	883.133	775.621	598.462	627.337	817.246	829.959	805.352	788.6	968.313	838.133	926.393	1241.36	910.051	858.086	896.898	802.415	842.557	722.641	751.962	630.042	893.222	891.365	773.792	730.864	850.944	786.253	865.268	633.342	846.189	828.911	752.785	634.006	701.994	793.749	826.198
	791.51	789.055	788.174	914.096	681.807	729.443	872.925	934.284	859.362	716.777	965.306	837.634	770.24	708.766	954.956	856.689	657.323	711.913	900.538	896.172	900.535	862.127	1056.21	909.044	1014.42	1312.06	977.564	932.304	972.646	872.042	918.976	795.914	808.919	663.117	965.692	972.63	836.251	812.666	927.047	856.692	938.172	723.245	926.856	899.604	812.743	679.758	757.515	859.591	916.55
	881.395	897.317	866.18	1032.08	764.421	830.85	985.918	1062.01	962.763	804.644	1090.91	942.036	873.054	903.108	1077.07	967.766	756.693	826.215	1014.99	993.426	1012.34	967.444	1177.83	1033.67	1120.8	1399.04	1087.37	1018.79	1093.55	995.41	1029.59	922.626	910.591	746.109	1079.23	1081.69	910.333	908.61	1036.32	960.717	1059.28	853.336	1045.25	1026.42	896.279	762.424	853.671	961.264	1032.56
	1005.13	1015.21	986.167	1185.03	883.579	961.196	1155.53	1215.02	1087.98	893.693	1243.06	1083.19	1000.05	1032.46	1239.77	1100.55	867.07	981.017	1177.15	1120.29	1149.53	1103.7	1328.12	1169.67	1263.24	1549	1239.13	1158.59	1243.24	1145.95	1177.78	1080.73	1021.99	862.867	1224.52	1240.98	1032.34	1028.89	1165.3	1103.63	1206.42	997.232	1205.86	1181.1	1016.07	872.152	969.546	1087.92	1178.58
	1152.49	1169.13	1145.45	1367.09	1027.79	1147.45	1335.44	1409.72	1281.32	1044.43	1446.92	1268.84	1178.39	1254.77	1434.84	1287.87	1033.23	1198.22	1371.54	1300.32	1351.66	1285.56	1523.14	1362.67	1460.54	1729.99	1453.86	1366.44	1452.01	1348.24	1367.05	1261.97	1172.46	997.559	1410.25	1416.01	1192.88	1192.32	1360.65	1272.91	1411.96	1200.77	1392.5	1369.34	1172.71	1010.11	1130.59	1260.18	1373.99
	1318.06	1321.87	1314.01	1582.49	1198.15	1345.16	1553.63	1641.93	1481.05	1192.94	1670.91	1480.18	1367.01	1486.67	1653.08	1477.67	1196.59	1418.84	1611.51	1481.72	1576.54	1482.85	1741.91	1586.94	1674.34	1968.07	1678.44	1566.46	1666.22	1563.47	1589.93	1470.47	1351.67	1142.11	1618.13	1634.45	1368.27	1381.58	1555.98	1470.76	1632.81	1427.37	1626.46	1594.56	1327.59	1166.81	1297.52	1467.7	1593.52
	1522.81	1529.55	1522.21	1844.08	1406.78	1577.75	1821.01	1927.22	1715.65	1403.43	1958.93	1748.34	1634.34	1734.14	1916.38	1739.27	1420.76	1672.22	1872.09	1732.22	1838.35	1724	2032.18	1830.29	1940.91	2236.41	1953.03	1834.94	1948.59	1841.35	1826.23	1733.6	1557.53	1319.48	1883.47	1902.15	1594.77	1601.16	1805.19	1695.78	1911.8	1707.24	1904.79	1864.2	1536.72	1360.58	1509.99	1699.13	1894.23
	1772.82	1770.5	1785.55	2171.99	1665.86	1886.45	2133.85	2254.48	2004.6	1640.38	2290.16	2067.21	1940.26	2035.3	2233.46	2042.41	1702.47	2028.51	2234.68	2012	2146.26	2014.27	2375.62	2153.09	2262.78	2548.79	2284.53	2145.98	2280.71	2161.91	2149.92	2067.26	1822.61	1564.58	2195.7	2224.77	1870.26	1866.76	2117.35	1992.52	2241.83	2040.68	2232.75	2212.54	1795.03	1607.8	1760.58	1995.23	2228.24
	2073.47	2063.96	2094.18	2561.36	1938.82	2207.95	2493.86	2659.22	2346.18	1903.63	2682.8	2445.05	2280.98	2522.41	2618.78	2368.21	2023.56	2400.65	2615.71	2347.87	2534.12	2355.06	2742.58	2518.4	2618.42	2925.43	2678.56	2512.85	2658.97	2549.98	2521.22	2427.41	2128.86	1818.09	2575.47	2592.78	2167.7	2171.09	2447.01	2327.29	2618.73	2428.41	2620.51	2584.87	2096.94	1888.03	2041.04	2344.61	2619.46
	2353.2	2332.01	2383.39	2922.36	2208.24	2543.44	2847.22	3036	2658.47	2194.04	3045.31	2806.04	2627.67	2876.47	2968.17	2682.43	2319.08	2765.69	3011.19	2682.95	2870.14	2660.5	3122.06	2840.36	2970.33	3291.32	3040.14	2867.94	3025.65	2915.36	2861.78	2787.33	2430.57	2093.07	2923.58	2960.62	2470.88	2469.19	2781.84	2619.32	2997.68	2805.17	2977.55	2961.44	2386.97	2159.78	2329.08	2666.42	3000.77
	2643.14	2601.21	2703.59	3266.5	2501.49	2876.24	3210.97	3438.74	3003.28	2492.6	3427.19	3185.24	3010.72	3303.15	3350.07	3043.03	2657.77	3138.31	3402.59	3036.25	3239.76	3006.39	3512.3	3216.44	3335.1	3671.26	3458	3264.36	3428.42	3301.38	3211.64	3150.64	2775.99	2383.41	3315.65	3346.44	2827.11	2778.23	3102.98	2952.46	3365.36	3222.22	3375.66	3343.92	2719.56	2451.1	2613.55	3029.54	3400.52
	2924.58	2898.48	3031.01	3664.36	2777.62	3235.98	3585.32	3851.93	3323.53	2801.2	3817.77	3596.52	3381.68	3719.02	3733.75	3383.69	3007.71	3527.38	3822.15	3409.52	3600.22	3342.29	3918.96	3577.9	3708.01	4065.65	3840.61	3665.32	3819.18	3698.16	3569.01	3513.34	3106.17	2685.78	3715.43	3773.21	3152.92	3089.05	3449.03	3285.43	3782.17	3598.74	3773.97	3748.84	3045.41	2775.79	2901.65	3405.19	3815.46
	3286.52	3226.35	3404.91	4093.23	3096.03	3607.82	3984.56	4291.06	3699.98	3145.33	4233.98	4014.25	3798.93	4131.87	4106.91	3732.26	3387.02	3923.66	4254.09	3799.2	4015.57	3702.74	4337.72	3959.06	4095.31	4456.22	4259.44	4068.23	4233.07	4104.96	3943.58	3921.98	3470.55	3004.38	4118.14	4170.82	3512.14	3403.02	3820	3629.12	4182.31	4011.05	4184.35	4173.14	3414.12	3112.04	3207.22	3807.99	4218.38
	3394.88	3372.09	3639.37	4334.08	3298.02	3825.48	4246.86	4597.27	3940.09	3394.19	4521.85	4323.55	4103.19	4483.94	4414.03	4001.31	3702.78	4233.92	4562.01	4102.86	4295.68	3948.99	4627.67	4245.43	4364.32	4821.59	4585.03	4382.76	4527.62	4403.23	4223.81	4191.67	3761.7	3280.99	4420.04	4471.95	3812.28	3645.32	4080.32	3878.41	4472.62	4329.39	4470.45	4469.97	3688.61	3372.74	3430.83	4100.12	4540.27
	3711.25	3665.39	3951.11	4662.77	3543.11	4130.26	4548.89	4918.37	4214.33	3694.8	4815.57	4651.75	4420.94	4797.45	4689.07	4265.52	3992.62	4520.59	4888.02	4409.35	4562.83	4212.76	4914.47	4516.22	4630.04	5094.4	4865.34	4684.59	4836.96	4712.77	4489.79	4481.24	4056.14	3548.69	4728.06	4782.76	4113.41	3881.85	4347.88	4136.89	4784.82	4624.96	4759.03	4774.32	3978.15	3646.55	3652.51	4413.09	4838.36
	3859.7	3813.57	4180.23	4885.4	3711.12	4323.58	4756.79	5182.75	4414.04	3941.01	5045.21	4932.94	4688.27	5051.98	4929.21	4499.84	4261.44	4751.97	5143.37	4693.76	4790.38	4426.33	5173.73	4726.7	4864.35	5336.15	5121.02	4958.1	5081.9	4928.81	4705.35	4701.99	4310.89	3780.15	4983.14	5033.9	4361.96	4086.8	4547.76	4347.84	5023.75	4868.7	4975.88	5020.46	4237.78	3896.87	3856.58	4669.19	5103.46
	4014.88	3962.08	4383.95	5085.02	3883.97	4523.44	4940.59	5373.25	4585.56	4143.38	5259.25	5172.91	4926.84	5256.58	5096.41	4658.54	4493.51	4929.33	5351.17	4921.87	4971.16	4593.33	5341.17	4920.18	5042.04	5526.19	5322.12	5160.25	5277.85	5122.53	4913.75	4888.53	4548.54	3995.73	5201.78	5260.35	4591.59	4255.58	4727.13	4504.53	5209.36	5069.06	5169.17	5223.66	4455.94	4136.39	4007.84	4894.02	5322.75
	4069.46	4044.89	4489.23	5155.19	3950.03	4585.43	5017.72	5469.5	4671.02	4304.6	5302.32	5282.87	5055.96	5354.67	5167.99	4728.6	4625.95	5003.99	5433.84	5048.16	5037.11	4665.71	5403.7	4968.78	5111.54	5605.89	5374.54	5258.4	5329.3	5187.9	4956.31	4970.36	4643.94	4140.13	5300.41	5316.29	4706.41	4311.54	4801.43	4587.5	5270.34	5125.1	5243.46	5289.26	4586.99	4265.58	4069.48	5011.04	5387.5
	4038.83	4022.96	4536.68	5161.27	3952.35	4602.21	5003.62	5476.84	4675.75	4368.96	5316.67	5334.28	5113.84	5348.03	5205.47	4756.8	4703.57	5048.28	5457.56	5110.27	5081.91	4689.75	5435.85	5007.25	5132.14	5660.21	5392.52	5323.14	5357.72	5215.85	4969.18	4982.33	4738.43	4223.94	5341.25	5345.18	4788.67	4340.36	4816.97	4620.53	5277.35	5148.12	5214.08	5304.4	4686.33	4356.72	4118.02	5058.02	5408.3
	4124.4	4091.2	4635.63	5185.19	4009.19	4643.7	5041.91	5493.3	4703.78	4461.69	5329.43	5394.67	5177.92	5401.45	5181.49	4770.58	4765.92	5042.55	5473.98	5152.69	5065.69	4712.96	5423.8	4997.78	5125.68	5655.02	5376.58	5334.71	5359.96	5200.1	4978.49	4993.2	4788.78	4306.37	5364.83	5372.7	4838.26	4368.37	4818.08	4630.65	5300.48	5154.44	5235.62	5303.6	4750.22	4459.65	4148.08	5107.12	5403.73
	3989.56	4022.54	4585.77	5122.85	3975.59	4584.61	5027.99	5479.32	4691.72	4497.48	5287.49	5372.87	5205.26	5411.87	5168.12	4769.14	4828.38	5034.82	5452.15	5198.61	5068.06	4691.05	5383.68	4970.61	5107.79	5664.06	5361.87	5349.65	5321.49	5190.31	4962.06	4968.28	4827.45	4370.15	5377.17	5373.68	4888.02	4364.57	4807.29	4610.06	5262.05	5124.18	5203.99	5277.36	4798.62	4490.7	4141.99	5138.39	5387.52
	3949.48	3971.07	4552.57	5027.87	3939.28	4525.99	4915.94	5358.46	4602.06	4506.05	5188.09	5336.18	5143.85	5304.3	5057.01	4678.7	4807.27	4947.59	5358.43	5143.96	4972.35	4619.08	5269.31	4908.67	5007.85	5560.66	5253.57	5261.36	5231.79	5085.67	4848.05	4867.37	4800.48	4335.93	5265.85	5254.21	4844.27	4302.86	4702.15	4540.78	5151.81	5042.83	5100.48	5181.52	4763.69	4483.05	4082	5066.37	5259.06
	3870.84	3891.18	4505.63	4900.24	3876.6	4455.68	4793.71	5242.78	4503.84	4465.84	5066.39	5234.98	5094.61	5180.6	4962.8	4587.52	4746.14	4839.95	5231.6	5073.06	4870.99	4512.52	5146.34	4809.67	4898.43	5425.37	5126.49	5149.03	5096.18	4979.36	4737.15	4738.2	4736.04	4330.77	5170	5136.43	4790.63	4222.9	4611.51	4438.31	5036.04	4923.27	4991.27	5073.58	4704.64	4439.35	4018.71	4980.34	5174.05
	3762.47	3807.42	4400.62	4796.92	3776.47	4326.08	4686.01	5115.41	4424.91	4421.71	4936.89	5142.75	4995.16	5097.71	4855.63	4488.93	4703.55	4727.31	5129.29	4997.47	4764.43	4446.45	5031.38	4680.27	4777.56	5317.25	5009.67	5050.1	4984.46	4863.55	4636.94	4631	4686.12	4284.16	5061.68	5018.45	4740.16	4146.25	4496.74	4346.26	4907.18	4798.98	4883.94	4939.02	4668.01	4403.23	3951.07	4901.59	5038.46
	3653	3713.55	4330.35	4645.33	3717.5	4241.3	4567.88	4995.55	4324.14	4363.97	4822.83	5027.76	4903.98	4954.11	4750.77	4397.53	4634.83	4621.37	5000.7	4902.7	4648.6	4338.39	4898.09	4562.98	4672.24	5192.99	4885.31	4930.71	4853.43	4730.65	4538.29	4546.81	4630.16	4245.81	4952.45	4923.9	4655.13	4047.55	4411.56	4245.11	4786.04	4710.15	4763.28	4799.35	4594.81	4358.38	3858.07	4816.73	4910.15
	3557.27	3596.97	4222.23	4509.15	3596.22	4088.73	4425.74	4822.5	4188.72	4272.49	4656.65	4876.07	4785.03	4777.05	4570.55	4252.67	4486.42	4462.05	4824.91	4762.48	4493.09	4184.53	4730.89	4424.64	4501.94	5015.23	4716.18	4786.06	4702.93	4583.82	4375.59	4377.18	4484.13	4164.14	4804.56	4729.05	4550.22	3936.41	4250.5	4102.37	4622.83	4531.61	4573.02	4642.53	4489.53	4262.28	3749.73	4670.31	4729.38
	3459.37	3496.15	4109.88	4342.73	3491.22	3968.98	4277.48	4663.73	4085.81	4181.52	4507.77	4757.12	4650.19	4648.69	4424.95	4127.51	4395.73	4317.8	4669.33	4658.35	4352.71	4067.22	4564.27	4291.99	4375.25	4857.85	4564.83	4632.26	4527.86	4417.09	4225.69	4248.52	4390.15	4057.91	4648.9	4578.4	4437.74	3813.15	4120.86	3997.31	4471.98	4383.91	4448.87	4492.64	4399.14	4183.22	3650.71	4545.63	4582.1
	3344.54	3404.85	4025.79	4218.76	3404.47	3863.56	4157.68	4521.35	3947.58	4089.03	4357.55	4600.65	4543.41	4495.23	4288.42	4013.03	4309.85	4175.35	4507.29	4530.95	4210.88	3940.75	4406.79	4149.94	4220.91	4697.11	4392.37	4492.8	4370.81	4262.14	4099.27	4096.07	4273.84	3975.72	4488.37	4428.64	4299.21	3714.2	4003.58	3877.39	4310.51	4224.98	4299.81	4353.25	4280.36	4089.9	3553.38	4415.44	4440.07
	3334.46	3336.05	3941.03	4125.16	3350.74	3787.17	4048.32	4396.95	3835.88	4021.59	4225.11	4483.59	4381.81	4349.03	4142.78	3876.55	4190.25	4052.38	4372.16	4405.69	4080.65	3825.48	4285.54	4006.25	4096.76	4516.9	4250.46	4360.32	4234.65	4156.63	3963.76	3988.52	4181.45	3912.33	4368.41	4314.55	4199.08	3607.32	3892.3	3761.51	4176.86	4078.95	4157.61	4198.9	4214.81	4003.96	3452.25	4303.27	4304.51
	3095.45	3177.48	3744.61	3899.32	3183.81	3594.7	3873.18	4203.34	3685.98	3885.82	4046.26	4313.62	4243.15	4174.37	4004.24	3747.79	4069.6	3904.12	4214.55	4263.85	3921.14	3686.8	4098.65	3868.7	3928.19	4384.62	4109.95	4192.53	4078.11	3984.03	3820.85	3817.85	4026.93	3790.18	4197.46	4120.27	4076.49	3467.09	3726.94	3615.77	4022.4	3928.55	3985.12	4044.06	4049.9	3878.23	3324.17	4145.63	4136.48
	2982.28	3060.1	3640.24	3782.2	3076.73	3487.07	3747.53	4053.83	3566.53	3763.46	3910.38	4179.55	4116.98	4034.09	3847.93	3630.17	3944.59	3772.85	4064.6	4136.39	3790.67	3556.26	3954.59	3742.17	3789.74	4236.18	3953.33	4065.54	3921.98	3834.96	3682.76	3701.78	3922.83	3698.48	4067.53	4001.94	3942.04	3359.25	3588.74	3495.41	3877.83	3812.64	3845.11	3907.15	3948.38	3780.98	3206.63	4010.33	3970.03
	2925.58	2982.09	3544.94	3651.76	3003.47	3381.01	3603.49	3925.3	3452.95	3691.28	3788.8	4059.13	3994.45	3914.67	3740.19	3507.81	3826.35	3644.16	3923.6	4014.55	3654.56	3448.52	3811.95	3612.26	3671.13	4090.47	3820.16	3911.1	3797.09	3694.19	3564.89	3566.7	3799.78	3595.74	3929.25	3871.88	3839.87	3240.92	3482.52	3402.86	3757.16	3675.92	3706.03	3761.49	3836.46	3679.66	3111.33	3896.3	3846.19
	2806.51	2878.77	3447.52	3519.92	2897.71	3263.94	3492.83	3796.67	3338.29	3572.42	3646.16	3927.1	3886.05	3770.21	3607.33	3382.98	3727.31	3527.66	3813.89	3901.67	3563.18	3351.19	3682.29	3510.56	3557.66	3963.78	3694.71	3805.44	3670.47	3585.71	3444.94	3453.76	3704.92	3519.3	3805.42	3731.52	3732.43	3156.2	3372.28	3275.27	3643.55	3552.37	3591.64	3643.16	3737.22	3589.62	3029.69	3772.8	3719.58
	2699.59	2775.82	3325.91	3406.8	2809.32	3141.21	3379.26	3660.62	3222.47	3474.01	3525.8	3791.97	3753.79	3637.87	3485.83	3280.38	3635.14	3398.09	3653.23	3776.78	3427.19	3234.8	3556.86	3384.25	3417.61	3814.86	3561.95	3676.21	3535.15	3472.72	3330.57	3332.66	3575.52	3398.83	3683.75	3605.71	3607.85	3052.46	3254.62	3164.24	3484.22	3419.32	3473.07	3515.63	3624.78	3496.73	2914.63	3663.53	3580.88
	2634.06	2688.3	3231.7	3296.18	2712.21	3050.06	3260.34	3539.6	3144.61	3392.18	3408.2	3669.84	3645.07	3514.03	3373.33	3182.54	3516.83	3301.31	3545.87	3660.57	3296.26	3118.61	3442.18	3266.55	3299.42	3674.53	3442.51	3538	3403.04	3334.19	3219.79	3221.33	3471.1	3304.82	3544.26	3469.54	3498.53	2951.42	3138.04	3058.32	3369.97	3304.26	3356.64	3377.52	3524.28	3389.72	2813.88	3540.84	3463.62
	2529.61	2593.17	3122.45	3182.23	2622.53	2951.04	3157.91	3432.48	3030.38	3286.69	3311.78	3572.88	3540.36	3404.11	3264.45	3094.22	3422.13	3183.44	3430.92	3548.96	3214.64	3023.13	3324.1	3161.42	3203	3579.56	3343.8	3453.73	3303.11	3244.03	3118.23	3119.75	3378.83	3213.68	3455.26	3373.38	3412.93	2867.51	3056.07	2967.56	3263.81	3208.83	3235.24	3278.34	3420.15	3311.63	2753.32	3415.8	3356.33
	2473.54	2540.43	3041.57	3104.94	2559.53	2886.41	3081.1	3334.13	2954.02	3220.3	3212.1	3493.93	3457.05	3339.24	3178.86	2995.06	3344.11	3118.29	3339.61	3463.66	3118.38	2958.22	3229.47	3096.84	3125.5	3496.25	3243.88	3338.74	3224.16	3149.14	3037.78	3030.02	3300.48	3165.97	3369.17	3291.11	3334.05	2780.32	2972.37	2890.61	3192.88	3144.54	3151.52	3196.29	3342.07	3241.38	2677.31	3344.16	3273.61
	2390.03	2446.17	2968.12	2995.68	2476.19	2785.78	2965.41	3213.68	2852.12	3118.06	3098.71	3352.22	3332.16	3197.64	3071.94	2886.26	3227.86	2988.07	3221.54	3357.43	3013.22	2853.51	3113.92	2971.35	3008.81	3362.91	3131.14	3230.48	3102.81	3028.15	2924.29	2907.24	3193.86	3064.83	3250.83	3164.74	3217.21	2683.51	2867.82	2792.65	3071.92	3015.83	3052.7	3078.66	3224.79	3133.16	2587.58	3239.94	3146.4
	2323.92	2377.01	2863.66	2909.12	2404.13	2695.63	2870.46	3123.08	2757.61	3043.92	3006.05	3261.25	3238.61	3106.72	2973.41	2798.07	3149.75	2904.48	3124.77	3251.24	2920.15	2765.82	3027.02	2879.12	2923.93	3261.71	3035.96	3133.41	3009.89	2929.29	2821.51	2835.66	3109.68	2992.65	3148.68	3055.43	3123.33	2615	2768.66	2707.3	2970.68	2927.8	2948.35	2974.58	3149.68	3041.72	2514.3	3123.71	3069.33
	2216.82	2287.09	2763.85	2794.53	2312.13	2596.9	2789.09	3018.09	2657.98	2945.55	2913.26	3176.63	3140.74	3011.78	2875.12	2717.26	3066.73	2826.03	3034.17	3155.02	2849.25	2666.53	2933.01	2797.02	2832.88	3168.96	2939.82	3052.14	2924.34	2858.32	2744.8	2739.89	3017.4	2889.55	3055.73	2967.98	3041.44	2534.11	2701.23	2622.32	2877	2838.53	2880.61	2891.3	3049.13	2965.48	2438.08	3035.77	2957.43
	2206.83	2274.9	2733.48	2745.39	2280.8	2565.81	2730.27	2960.89	2616.63	2904.76	2852.67	3085.99	3079.72	2953.46	2808.93	2660.63	2996.13	2743.22	2948.56	3086.06	2767.31	2613.58	2868.15	2728.41	2756.12	3080.18	2871.1	2981.2	2851.06	2791.98	2674.63	2685.32	2962.56	2840.5	2994.04	2895.28	2963.66	2475.26	2627.39	2555.97	2818.17	2771.96	2790.92	2823.95	3000.16	2895.46	2379.69	2992.49	2904.6
	2109.72	2170.19	2637.85	2664.4	2206.22	2474.12	2658.7	2865.17	2536.51	2827.88	2753.86	3008.82	2999.76	2836.81	2724.77	2575.61	2912.44	2673.55	2868.75	2995.9	2691.56	2539.92	2777.98	2641.57	2688.74	3001.86	2784.82	2896.56	2772.53	2715.43	2596.37	2602.58	2870.53	2748.83	2893.32	2811.26	2896.12	2408.42	2550.26	2485.79	2735.13	2685.39	2704.34	2729.9	2910.39	2813.93	2318.3	2894.34	2800.21
	2028.31	2106.74	2546.72	2586.18	2143.37	2397.26	2552.77	2776.73	2471.76	2741.93	2685.62	2923.21	2911.6	2778.32	2650.31	2510.89	2838.33	2591.89	2792.03	2936.09	2620.87	2451.96	2695.52	2562.06	2622.37	2918.36	2722.3	2806.22	2680.58	2636.13	2526.33	2528.2	2789.67	2683.55	2816.61	2741.35	2813.41	2334	2464.87	2424.94	2661.69	2613.45	2637.08	2672.78	2854.94	2751.91	2250.23	2809.84	2741.27
	1977.53	2046.91	2493.61	2498.56	2071.95	2329.28	2505.88	2714.38	2402.56	2665.88	2612.44	2835.37	2834.66	2690.22	2587.47	2443.34	2760.41	2526.16	2733.57	2848.31	2529.08	2392.57	2620.09	2513.28	2536.11	2847.47	2634.53	2742.51	2605.03	2555.61	2462.88	2456.85	2712.84	2622.85	2745.19	2662.72	2736.59	2284.16	2416.65	2360.18	2589.75	2541.88	2564.31	2581.03	2756.2	2676.53	2180.43	2754.31	2657.87
	1945.38	2012.81	2433.41	2448.59	2042.89	2306.74	2458.3	2657.38	2351.78	2620.85	2556.09	2785.41	2777.59	2619.4	2524.24	2400.76	2689.73	2481.13	2656.05	2787.63	2486.9	2351.02	2568.92	2464.75	2491.14	2782.02	2587.8	2683.56	2550.77	2504.01	2404.95	2408.99	2669.82	2572.72	2679.67	2608.25	2672.24	2220.06	2366.64	2296.81	2524.14	2498.65	2514.67	2545.12	2703.3	2625.95	2144.24	2678.01	2598.83
	1903.93	1957.1	2393.01	2394.1	2009.54	2233.77	2398.28	2595.45	2290.47	2561.77	2494.14	2720.87	2704.01	2562.82	2462.66	2336.18	2642.15	2416.06	2590.02	2714.84	2422.92	2282.38	2505.78	2399.99	2422.59	2692.33	2515.2	2608.02	2493.65	2430.24	2343.31	2346.5	2600.29	2503.33	2620.54	2529.56	2628.97	2165.32	2296.47	2252.95	2469.47	2418.57	2457	2471.09	2633.3	2567.49	2078.3	2622.12	2541.06
	1874.39	1922.84	2333.57	2337.43	1949	2185.96	2332.94	2524.94	2237.6	2502.45	2422.76	2659.38	2651.6	2491.73	2397.48	2269.68	2556.63	2364.77	2528.76	2656.8	2365.83	2220.76	2456.22	2337.97	2355.96	2622.18	2454.56	2531.25	2433.88	2380.24	2293.33	2296.16	2546.23	2456.57	2552.67	2479.81	2549.71	2116.19	2249.35	2183.01	2407.59	2377.04	2385.26	2408.01	2572.42	2517.35	2037.26	2550.07	2499.19
	1802.54	1860.33	2264.25	2265.88	1901.74	2126.34	2283.26	2457.88	2182.49	2445.01	2369.26	2590.06	2582.5	2422.85	2343.21	2216.28	2523.49	2301.6	2478.7	2586.23	2306.71	2199.48	2374.3	2274.9	2321.68	2578.1	2406.28	2490.66	2360.48	2330.54	2238.67	2240.01	2479.28	2407.1	2485.57	2400.14	2484.43	2053.75	2193.03	2129.66	2353.42	2318.26	2330.42	2350.34	2517.84	2448.5	1989.96	2476.6	2407.03
	1767.31	1831.75	2228.26	2246.01	1857.06	2076.84	2237.48	2423.24	2146.76	2407.63	2330.24	2547.34	2543.11	2379.41	2302.76	2190.21	2468.15	2258.23	2424.11	2546.53	2262.07	2147.65	2351.41	2232.49	2259.2	2538.64	2352.45	2445.27	2336.28	2272.67	2197.2	2205.12	2429.74	2357.87	2442	2375.18	2441.32	2022.38	2157.35	2093.93	2313.78	2282.39	2283.88	2308.79	2477.39	2406.41	1940.62	2450.01	2377.12
	1686.53	1769.28	2167.39	2179.74	1785.42	2020.98	2165.11	2352.42	2077.1	2342.69	2271.37	2478.85	2468.06	2343.42	2243.38	2130.06	2419.14	2201.56	2378.33	2484.03	2216.31	2091.21	2283.05	2184.86	2214.79	2483.62	2290.81	2402.39	2280.01	2228.7	2150.51	2153.72	2376.27	2298.96	2377.34	2310.05	2387.07	1978.19	2095.52	2053.87	2257.77	2222.9	2243	2251.8	2402.71	2343.67	1889.83	2372.97	2319.07
	1683.92	1747.36	2128.09	2141.13	1779	1976.47	2129.89	2304.83	2038.09	2296.23	2224.61	2430.4	2416.61	2280.48	2196.56	2085.03	2348.95	2161.89	2318.72	2424.95	2162.24	2050.32	2244.95	2135.66	2162.19	2416.07	2234.87	2326.38	2209.66	2184.49	2083.49	2097.53	2331.89	2255.52	2335.26	2253.82	2337.29	1947.19	2054.14	2006.22	2199.7	2178.76	2191.8	2208.63	2346.05	2289.41	1867.35	2331.11	2265.09
	1625.02	1703.42	2069.21	2089.2	1734.86	1927.4	2085.44	2248.4	2004.67	2232.69	2174.77	2376.37	2387.92	2235.27	2146.91	2036.86	2307.82	2123.05	2268.01	2374.46	2120.03	2001.3	2192.22	2083.12	2114.65	2374.01	2205.41	2281.68	2186.66	2131.34	2053.97	2053.3	2272.08	2185.59	2285.29	2223.77	2291.57	1902.06	2008.95	1960.3	2165.6	2113.8	2155.58	2154.97	2314.59	2244.62	1823.15	2283.26	2212.77
	1621.48	1684.55	2043.74	2051.29	1709.98	1904.62	2043.25	2228.81	1971.19	2201.76	2138.42	2330.58	2332.6	2186.11	2113.05	1997.36	2257.7	2065.2	2227.03	2328.91	2055.69	1959.98	2149.77	2049.45	2084.76	2323.58	2171.93	2242.67	2141.25	2094.72	2020.33	2030.97	2220.51	2154.66	2242.3	2159.58	2249.53	1858.73	1972.98	1942.61	2117.21	2090.56	2114.3	2126.41	2264.05	2207.07	1776.71	2252.09	2182.72
	1582.89	1632.02	1997.99	2008.05	1677.31	1852.82	2006.66	2180.48	1934.54	2148.73	2103.47	2288.63	2262.02	2146.18	2080.15	1959.52	2202.46	2041.26	2197.94	2280.18	2024.43	1926.49	2104.54	2019.36	2037.83	2275.53	2115.25	2210.36	2096.45	2048.81	1981.11	1980.44	2178.97	2106.61	2192.49	2117.17	2190.48	1805.06	1927.93	1892.42	2077.05	2057.38	2072.69	2083.51	2224.02	2152.62	1730.55	2184.41	2131.52
	1568.98	1612.04	1965.81	1969.81	1636.6	1829.8	1976.5	2138.01	1899.31	2117.83	2066.16	2235.02	2220.91	2089.74	2032.06	1918.17	2158.66	1991.25	2154.01	2232.3	1994.29	1884.1	2058.65	1971.64	1996.37	2233.5	2091.48	2157.46	2055.29	2005.09	1936.64	1935.55	2138.02	2063.71	2156.39	2074.26	2159.35	1783.45	1897.49	1852.18	2048.84	2000.72	2023.01	2042.12	2161.41	2106.94	1709.78	2156.57	2094.55
	1523.86	1570.69	1915.03	1934.18	1611.2	1803.44	1929.81	2094.32	1844.69	2070.61	2025.86	2196.62	2201.64	2057.71	1982.7	1891.12	2121.27	1949.83	2099.1	2196.68	1957.82	1840.94	2022.28	1935.53	1961.71	2180.57	2035.04	2105.55	2017.52	1978.4	1900.95	1905.61	2098.34	2026.6	2110.48	2033.39	2098.41	1756.57	1861.82	1811.87	2003.15	1978.57	1985.55	1993.46	2135.06	2069.67	1664.38	2107.01	2052.16
	1503.79	1563.84	1883.53	1911.17	1580.93	1762.06	1904.71	2061.91	1815.98	2029.36	1982.75	2169.12	2152.84	2008.46	1953.96	1847.05	2089.75	1924.99	2062.02	2154.98	1918.62	1816.85	2001.69	1902.58	1923.64	2149.23	1992.24	2072.48	1981.36	1933.84	1868.56	1867.32	2058.64	2003.02	2085.34	2002.32	2073.18	1712.74	1825.44	1780.19	1974.33	1949.37	1951.26	1972.7	2105.8	2032.33	1658.83	2078.66	2033.26
	1459.97	1515.59	1840.05	1871.05	1550.22	1727.78	1861.68	2030.85	1778.52	1976.64	1942	2110.57	2097.13	1980.49	1912.87	1810.31	2040.84	1872.09	2019	2108.8	1865.96	1772.06	1952.87	1864.32	1882.99	2111.81	1962.03	2027.64	1959.87	1914.69	1834.05	1832.58	2015.01	1945.33	2013.48	1968.87	2030.03	1666.34	1783.01	1746.57	1933.86	1898.84	1907.03	1931.25	2052.56	1994.12	1611.27	2016.02	1974.92
	1448.76	1487.04	1807.95	1841.54	1514.59	1696.88	1836.48	1987.13	1758.4	1948.55	1914.22	2067.03	2059.85	1928.88	1884.48	1779.6	2002.65	1857.81	1993.5	2054.75	1841.37	1756.98	1915.77	1837.66	1859.87	2066.18	1933.74	1986.2	1907.55	1871.12	1802.7	1792.24	1967.42	1906.45	1989.54	1932.16	1995.42	1659.09	1751.84	1721.69	1893.37	1874.54	1880.55	1898.44	2008.02	1959.22	1585.53	1993.67	1950.79
	1400.07	1459.84	1760.51	1805.2	1484.33	1653.03	1797.25	1931.58	1709.92	1917.16	1872.49	2042.74	2023.05	1903.72	1842.6	1746.73	1951.65	1808.67	1944.94	2024.9	1815.99	1714.6	1893.81	1802.35	1818.83	2027.83	1899.93	1957.9	1865.01	1844.49	1758.88	1770.75	1923.4	1861.78	1961.81	1891.32	1944.15	1618	1723.51	1689.51	1862.66	1816.86	1851.05	1853.08	1971.12	1918.86	1551.37	1958.42	1910.42
	1383.3	1427.63	1730.77	1778.99	1455.59	1616.75	1760.16	1921.11	1682.37	1861.31	1847.43	2009.63	2001.16	1888.49	1813.74	1713.81	1916.43	1785.19	1923.64	1993.12	1791.2	1682.35	1861.24	1770.52	1794.36	2001.05	1870.34	1928.82	1855.78	1801.93	1742.66	1735.74	1903.55	1847.16	1935.41	1852.91	1921.36	1599.54	1703.24	1649.63	1826.04	1794.87	1812.27	1830.06	1943.45	1882.03	1531.34	1912.4	1884.44
	1353.94	1401.12	1716.57	1732.31	1424.73	1601.77	1736.56	1890.92	1658.5	1837.27	1805.53	1969.46	1951.19	1829.95	1787.12	1689.91	1890.79	1761.05	1887.16	1953.21	1751.41	1651.19	1818.32	1736.46	1764.91	1968.85	1835.38	1885.65	1833.19	1791.62	1719.23	1705.12	1860.79	1808.13	1893.97	1833.23	1886.39	1563.89	1668	1637.72	1809.14	1772.21	1798.72	1804.18	1890.16	1837.72	1499.01	1883.17	1845.09
	1337.96	1385.39	1669.61	1723.05	1407.24	1570.79	1700.89	1852.17	1638.64	1803.89	1780.66	1927.33	1923.12	1812.62	1747.98	1659.25	1835.95	1730.44	1860.05	1923.72	1718.15	1619.29	1794.3	1712.95	1723.82	1927.3	1806.99	1862.25	1795.46	1748.65	1683.45	1657.14	1831.34	1785.19	1849.99	1798.38	1851.66	1536.79	1639.82	1603.04	1775.85	1746.95	1764.54	1762.4	1861.62	1809.88	1473.92	1848.47	1821.88
	1293.78	1342.73	1632.77	1673.96	1359.09	1529.75	1670.81	1819.72	1598.01	1776.59	1761.94	1895.3	1878.36	1777.03	1719.39	1633.43	1830.55	1700.67	1812.44	1890.9	1688.34	1612.37	1758.09	1685.51	1693.27	1915.17	1774.36	1823.93	1759.44	1716.62	1667.69	1643.91	1796.8	1741.34	1830.07	1751.23	1818.67	1508.81	1611.98	1573.38	1741.43	1713.28	1733.14	1742.06	1826.72	1779.77	1448.99	1816.31	1800.83
	1282.31	1347.97	1625.34	1666.43	1356.38	1522.44	1651.33	1800.58	1590.77	1743.53	1722.89	1879.72	1874.92	1762.78	1694.47	1618.31	1801.74	1671.53	1801.54	1864.26	1675.85	1597.3	1757.66	1667.66	1694.12	1885.22	1756.48	1795.93	1745.22	1700.41	1636.35	1636.58	1777.71	1706.98	1821.04	1731.94	1800.17	1505.23	1590.43	1551.04	1736.94	1695.99	1710.33	1728.39	1803.76	1753.99	1424.58	1792.85	1772.86
	1260.76	1320.75	1591.04	1634.66	1329.62	1488.99	1614.28	1766.01	1556.51	1717.35	1702.32	1842.07	1833.23	1720.61	1672.72	1591.56	1754.56	1657.92	1789.85	1836.54	1646.72	1555.61	1712.22	1634.13	1654.43	1858.93	1732.94	1785.8	1717.73	1678.38	1597.53	1596.99	1742.1	1695.28	1784.54	1711.42	1765.26	1472.05	1569.48	1533.12	1702.27	1680.83	1683.58	1695.75	1773.23	1726.91	1411.47	1772.43	1752.32
	1271.28	1311.39	1587.19	1622.51	1336.15	1474.43	1623.2	1752.12	1550.32	1687.92	1680.14	1824.97	1803.4	1687.87	1646.84	1566.62	1729.83	1635.29	1758.9	1810	1611.43	1547.1	1701.03	1608.98	1637.2	1823.36	1704.74	1768.25	1686.12	1649.35	1592.38	1585.08	1711.34	1672.08	1763.37	1697.14	1731.81	1461.95	1552.75	1516.52	1668.97	1653.28	1655.94	1665.3	1740.98	1698.51	1385.2	1741.23	1725.4
	1256.22	1292.46	1556.7	1614.73	1314.05	1446.94	1584.4	1727.1	1512.1	1665.73	1667.42	1784.34	1787.98	1670.18	1636.89	1545.06	1713.19	1612.14	1738.65	1775.79	1606.2	1515.5	1673.48	1595.98	1621.01	1791.4	1681.91	1730.91	1663.49	1628.88	1574.11	1555.09	1678.09	1641.87	1726.44	1667.04	1704.5	1441.93	1522.81	1500.48	1652.39	1623.03	1652.51	1650.98	1724.67	1665.99	1372.55	1722.23	1701.28
	1251.85	1277.71	1548.04	1592.05	1305.06	1438.15	1582.04	1705.44	1501.26	1649.34	1645.39	1766.49	1752.53	1654.24	1620.04	1525.01	1690.92	1599.72	1723.46	1758.36	1581.56	1499.2	1665.25	1588.54	1605.49	1770.86	1669.25	1704.93	1657.79	1614.22	1549.85	1555.47	1672.67	1612.62	1722.32	1651.12	1686.09	1424.03	1511.17	1477.53	1633.59	1623.48	1623.62	1625.85	1703.17	1644.36	1348.06	1699.42	1665.95
	1218.79	1264.84	1523.43	1568.4	1287.16	1430.6	1554.22	1692.83	1482.85	1613.61	1626.24	1742.69	1718.7	1640.19	1603.93	1515.5	1662.42	1575.55	1695.57	1734.43	1567.95	1477.56	1646.51	1560.88	1582.22	1753.94	1651.34	1688.55	1633.57	1603.16	1535.19	1530.05	1640.59	1590.73	1698.93	1619.99	1665.67	1407.91	1488.59	1456.92	1619.16	1616.46	1611.06	1610.4	1676.84	1621.78	1334.62	1672.75	1648.55
	1157.94	1230.72	1473.3	1524.43	1250.69	1379.4	1537.79	1654.29	1454.07	1579.8	1595.89	1719.92	1705.58	1593.71	1569.05	1487.84	1635.95	1561.48	1664.88	1708.63	1534.41	1470.81	1616.33	1539.97	1562.66	1738.29	1629.57	1664.02	1609.61	1569.89	1512.37	1495.79	1612.36	1559.3	1657.6	1603.81	1639.4	1379.91	1467.99	1433.62	1599.13	1575.7	1579.47	1584.36	1652.21	1585.95	1325.37	1638.3	1634.49
	1177.54	1217.05	1468.51	1518.77	1241.54	1376.62	1514.2	1632.98	1449.95	1561.26	1585.22	1699.22	1686.37	1580.64	1548.07	1470.76	1601.67	1537.71	1648.5	1680.31	1522.14	1452.35	1591.06	1515.9	1543.64	1714.64	1617.15	1649.21	1595.11	1554.97	1489.37	1488.91	1602.84	1536.83	1641.39	1580.64	1613.31	1365.41	1453.6	1420.51	1588.25	1548.71	1569.47	1564.72	1622.67	1571.4	1308.29	1618.53	1616.77
	1198.11	1231.48	1480.63	1526.61	1236.01	1381.53	1503.97	1634.63	1432.61	1551.01	1576.81	1680.06	1674.77	1580.37	1547.84	1465.54	1604.85	1518.96	1643.41	1664.64	1510.27	1431.45	1592.79	1521.82	1535.29	1697.16	1588.6	1624.19	1575.91	1549.9	1488.72	1482.43	1583.98	1535.06	1635.27	1570.87	1608.62	1357.55	1448.28	1421.74	1580.63	1544.52	1568.28	1555.91	1612.9	1565.27	1295.22	1620.05	1598.94
	1104.37	1168.42	1399.29	1464.47	1210.41	1320.29	1470.84	1595.52	1414.87	1514.78	1546.54	1653.51	1637.78	1560	1524.61	1444.37	1577.79	1513.93	1613.84	1642.2	1492.27	1412.18	1553.38	1496.71	1517.94	1700.53	1574.81	1615.32	1550.68	1520.02	1462.18	1476.64	1549.39	1494.53	1607.74	1550.27	1581.23	1327.36	1422.39	1375.45	1552.56	1538.5	1534.34	1539.97	1585.05	1528.12	1276.71	1580.47	1579.7
	1115.23	1173.41	1399.05	1464.67	1194.2	1317.76	1450.24	1581.37	1397.9	1491.46	1534.04	1645.08	1624.29	1523.4	1507.61	1429.21	1553.52	1491.52	1602.02	1630.1	1476.93	1405.51	1553.17	1479.32	1498.15	1672.06	1572.06	1604.55	1537.87	1499.99	1453.39	1449.22	1534.33	1476.87	1593.02	1535.84	1571.89	1322.34	1415.61	1385.76	1526.32	1500.73	1521.43	1523.41	1574.11	1512.37	1270.58	1570.61	1572.51
	1096.99	1156.61	1386.81	1444.45	1180.09	1297.93	1453.14	1553.08	1385.84	1480.9	1517.99	1622.5	1614.07	1506.83	1496.24	1414.24	1539.79	1473.46	1578.77	1594.5	1470.64	1375.29	1532.2	1464.64	1480.91	1660.61	1545.03	1588.22	1537.17	1500.25	1427.83	1433.55	1511.43	1461.64	1579.02	1520.85	1532.68	1316.99	1391.87	1351.76	1524	1488.84	1513.39	1503.09	1547.39	1501.51	1243.04	1557.73	1548.46
	1144.63	1184.75	1392.44	1453.35	1201.25	1326.18	1445.45	1571.41	1388.28	1478.23	1514.11	1612.26	1603.02	1490.98	1481.39	1400.65	1524.01	1460.76	1564.16	1592.96	1450.18	1378.43	1529.4	1457.62	1472.62	1637.72	1542.07	1552.44	1520.67	1486.64	1431.44	1434.11	1503.34	1449.28	1570.2	1502.33	1534.4	1307.93	1395.31	1363	1512.74	1487.65	1502.95	1490.24	1547.02	1478.19	1244.37	1538.99	1541.01
	1117.3	1156.66	1372.04	1436.74	1179.33	1293.99	1434.07	1544.17	1369.41	1473.34	1497.38	1590.9	1575.22	1485.5	1475.83	1388.55	1494.76	1449.39	1547.77	1579.41	1440.27	1359.77	1506	1442.72	1462.96	1615.9	1532.11	1542.24	1495.94	1467.45	1416.57	1395.79	1489.17	1428.44	1546.39	1485.39	1509.89	1289.75	1374.43	1342.36	1496.18	1469.79	1487.39	1492.83	1520.81	1454.79	1222.22	1527.6	1524.17
	1099.59	1141.5	1351.51	1415.36	1160.83	1268.57	1415.72	1537.74	1349.87	1438.68	1484.24	1570.49	1559.94	1458.36	1449.36	1370.28	1479.64	1436.01	1534.15	1553.19	1433.43	1342.48	1497.44	1412.39	1445.17	1600.49	1513.82	1535.3	1485.97	1454.61	1401.58	1390.6	1472.81	1410.46	1526.79	1465.88	1486.79	1279.21	1361.79	1323.08	1471.18	1449.71	1481.7	1467.52	1502.24	1442.27	1211.91	1507.77	1513.73
	1087.48	1129.71	1336.33	1403.46	1147.78	1271.76	1412.88	1512.47	1335.4	1415.88	1467.31	1560.63	1550.33	1450.6	1442.53	1361.88	1468.38	1429.35	1528.43	1525.89	1414.84	1342.25	1481.91	1401.56	1426.36	1576.12	1484.05	1510.21	1474.5	1428.58	1389.25	1378.7	1454.66	1403.62	1524.27	1456.31	1467.25	1268.76	1345.49	1318.8	1465.4	1444.94	1449.1	1451.16	1482.32	1418.74	1203.57	1481.87	1502.41
	1100.64	1131.74	1341.55	1414.07	1156.31	1271.06	1395.46	1507.2	1329.57	1407.73	1456.59	1538.31	1532.64	1439.13	1435.63	1355.25	1451.89	1410.14	1510.04	1520.79	1400.42	1313.49	1473.75	1401.66	1416.99	1561.57	1470.97	1496.05	1461.86	1439.86	1361.58	1372.65	1441.56	1377.73	1502.08	1446.01	1456.32	1254.47	1334.78	1306.35	1460.73	1425.43	1452.37	1446.98	1473.83	1415.02	1196.89	1484.33	1502.36
	1073.52	1123.3	1325.06	1398.86	1133.6	1243.99	1388.72	1495.75	1312.72	1389.87	1449.5	1534.85	1527.27	1420.21	1420.48	1340.84	1443.25	1400.2	1500.91	1505.57	1392.43	1310.81	1454.97	1397.95	1409.59	1579.16	1474.02	1498.25	1451.8	1426.03	1361.7	1355.75	1423.77	1371.06	1483.01	1425.47	1456.68	1237.67	1327.15	1301.3	1444.71	1424.59	1438.28	1432.03	1451.14	1408.45	1179.54	1463.83	1473.2
	1061.59	1109.98	1298.04	1374.04	1121.37	1243.16	1376.77	1474.83	1303.58	1381.45	1434.64	1516.62	1505.9	1419.51	1410.01	1327.37	1436.84	1394.57	1481.63	1487.39	1371.76	1300.94	1437.63	1377.04	1394.08	1557.03	1465.7	1468.72	1439.61	1405.26	1358.84	1352.38	1415.63	1352.15	1473.05	1420.58	1426.63	1244.28	1323.68	1293.15	1426.56	1413.66	1425.81	1425.87	1437.06	1380.67	1178.21	1454.31	1478.87
	1059.87	1092.99	1303.38	1367.73	1125.53	1221.01	1371.97	1470.75	1303.28	1361.53	1426.29	1504.2	1481.78	1405.95	1396.96	1322.23	1401.36	1375.12	1470.23	1485.5	1374.65	1302.24	1435.15	1363.73	1382.24	1531.97	1445.97	1463.21	1429.94	1403.55	1350.9	1342.67	1393.16	1328.73	1467.01	1403.69	1421.58	1214.07	1316.19	1278.93	1415.75	1398.77	1411.95	1408.01	1429.1	1360.78	1170.24	1434.97	1450.43
	1087.67	1104.53	1298.07	1375.07	1111.69	1235.98	1365.92	1468.89	1295.59	1361.04	1425.08	1501.58	1491.21	1400.95	1390.4	1318.99	1391.51	1372.81	1476.54	1473.94	1365.52	1286.38	1429.76	1362.28	1382.25	1515.94	1443.66	1454.9	1418.81	1395.04	1344.51	1335.91	1401.36	1338.58	1457.33	1405.82	1414.18	1227.9	1300.06	1275.59	1415.93	1388.11	1404.58	1393.74	1417.95	1363.3	1168.27	1411.76	1452.51
	1053.42	1091.49	1278.16	1348.77	1106.77	1210.43	1346.06	1452.34	1286.98	1335.41	1411.8	1477.08	1472.66	1380.18	1371.87	1299.48	1369.89	1364.69	1451.59	1446.26	1356.51	1279.68	1404.24	1349.92	1376.3	1503.97	1431.85	1439.09	1409.35	1383.51	1333.27	1322.5	1364.69	1316.38	1435.75	1383.77	1403.4	1215.81	1297.21	1260.08	1412.75	1392.29	1383.9	1400.05	1390.25	1338.67	1144.86	1414.68	1446.45
	1029.43	1080.36	1263.25	1332.72	1099.71	1197.72	1334.47	1443.32	1282.58	1327.84	1392.4	1469.41	1464.94	1372.07	1373.43	1298.59	1366.75	1350.44	1444.53	1447.97	1334.68	1262.08	1415.36	1344.62	1359.67	1506.99	1417.27	1416.09	1412.92	1374.71	1327.97	1300.79	1355.92	1307.21	1443.2	1373.66	1380.35	1206.34	1292.29	1254.72	1399.77	1373.23	1396.54	1384.26	1397.63	1326.7	1152.6	1413.03	1419.51
	1011.16	1058.82	1235.97	1325.12	1080.17	1178.89	1310.79	1424.12	1252.93	1318.11	1382.71	1450.48	1436.38	1357.47	1354	1295.22	1349.85	1343.98	1425.96	1434.41	1328.73	1268.31	1399	1333.73	1346.24	1505.64	1411.72	1429.74	1401.33	1362.69	1314.25	1313.14	1341.19	1292.72	1418.81	1367.39	1373.5	1196.65	1273.32	1252.37	1376.85	1355.03	1376.23	1373.64	1377.8	1315.81	1124.82	1387.02	1415.13
	1036.16	1065.92	1252.55	1338.08	1078.51	1187.65	1320.58	1427.09	1248.82	1301.51	1376.02	1443.98	1428.14	1359.24	1349.78	1281.27	1336.95	1333.13	1429.61	1419.45	1327.66	1250.38	1400.73	1326.68	1345.6	1493.09	1404.24	1407.59	1389.04	1358.4	1303.92	1313.26	1342.34	1284.99	1415.64	1352.04	1364.67	1198.11	1264.37	1242.95	1392.87	1360.96	1367.78	1364.93	1368.49	1304.81	1123.12	1381.25	1412.57
	1032.19	1059.14	1225.46	1316.78	1092.05	1185.31	1311.86	1401.4	1245.3	1281.49	1369.51	1431.22	1406.56	1330.88	1345.02	1276.01	1320.32	1327.94	1414.8	1407.88	1312.28	1244.31	1376.49	1316.96	1326.76	1470.9	1390.95	1392.32	1368.86	1347.17	1298.23	1292.76	1333.1	1265.62	1402.73	1339.66	1355.67	1181.02	1257.79	1234.59	1371.09	1348.14	1362.68	1365.1	1359.72	1300.51	1121.22	1361.54	1392.96
	1018.43	1055.31	1218.52	1308.5	1063.42	1172.72	1301.91	1398.99	1245.21	1278.16	1359.55	1421.41	1414.62	1334.6	1335.93	1267.53	1319.7	1321.45	1394.87	1398.75	1296.44	1245.38	1370.4	1308.5	1324.17	1461.55	1381.72	1376.76	1368.4	1330.56	1299.83	1272.86	1313.85	1252.56	1395.72	1332.76	1336.93	1171.38	1247.93	1219.88	1360.28	1341.71	1351.3	1339.97	1337.96	1280.81	1117.71	1362.45	1389.35
	995.426	1041.95	1213.13	1291.22	1054.32	1154.25	1290.46	1385.6	1238.6	1272.64	1351.02	1410.6	1403.65	1315.97	1313.28	1253.56	1313.75	1308.58	1390.62	1378.89	1291.83	1231.25	1360.66	1302.15	1314.92	1448.45	1380.3	1379.79	1355.37	1312.12	1281.82	1270.71	1294.58	1248.67	1379.33	1314.98	1325.61	1175.35	1238.95	1215.22	1349.6	1323.83	1344.44	1329.26	1329.69	1264.86	1108.85	1341.9	1376.65
	997.816	1035.51	1207.37	1279.56	1054.7	1151.2	1286.08	1382.12	1218.73	1264.55	1342.9	1395.97	1387.91	1313.32	1315.32	1260.12	1300.09	1300.99	1398.76	1370.39	1295.84	1228.71	1354.43	1294.15	1309.29	1446.33	1369.82	1360.26	1348.27	1318.78	1274.6	1263.82	1297.08	1232.45	1377.37	1312.48	1320.71	1159.7	1238.81	1203.28	1342.8	1324.68	1339.63	1329.39	1314.31	1269.21	1104.28	1330.8	1371.98
	981.284	1026.78	1189.61	1269.8	1046.57	1148.05	1273.67	1375.31	1219.24	1241.64	1335.64	1395.03	1367.25	1300.92	1306.17	1239.06	1292.65	1299.33	1374.86	1367.97	1285.22	1215.11	1350.35	1280.17	1308.23	1433.04	1354.6	1363.43	1338.16	1312.78	1260.36	1264.59	1286.41	1225.41	1365.11	1304.56	1305.86	1152.73	1227.52	1201.59	1347.89	1303.19	1330.7	1321	1313.72	1253.04	1086.8	1325.17	1357.57
	973.179	1019.91	1175.86	1267.11	1041.74	1120.21	1256.8	1367.98	1204.23	1235.96	1332.92	1375.49	1374.82	1289.8	1300.69	1234.77	1290.53	1281.04	1362.08	1349.55	1279.09	1212.23	1329.33	1268.67	1302.5	1427.9	1351.38	1352.63	1326.61	1300.36	1262.23	1252.5	1268.12	1222.54	1355.89	1301.28	1300.75	1141.48	1217.34	1197.24	1332.83	1296.9	1310.42	1315.27	1303.52	1246.72	1080.15	1313.31	1339.78
	968.71	1007.55	1168.71	1273.24	1032.08	1125.91	1253.89	1357.26	1204.1	1232.34	1321.53	1364.39	1352.26	1275.64	1298.84	1220.03	1263.93	1269.62	1343.07	1347.13	1260.33	1196.09	1327.73	1274.59	1285.19	1409.94	1339.03	1345.76	1332.3	1291.17	1245.03	1238.63	1246.92	1190.43	1349.74	1284.41	1284.99	1132.11	1206.02	1184.62	1319.6	1298.94	1304.6	1299.53	1281.21	1238.24	1085.01	1300.14	1342.59
	965.947	1002.31	1158.69	1249.8	1018.44	1118.52	1251.8	1346.41	1194.44	1225.54	1314.08	1379.56	1364.57	1281.81	1290.89	1221.29	1263.32	1274.6	1343.76	1332.25	1253.6	1200.46	1322.11	1261.1	1286.6	1405.88	1333.55	1330.99	1322.92	1287.89	1244.52	1236.78	1258.52	1198.49	1339.51	1281.12	1274.12	1125.47	1209.21	1178.66	1315.33	1289.44	1312.39	1295.68	1278.64	1228.25	1076.81	1305.67	1346.33
	981.237	1002.21	1157.74	1258.56	1019.92	1111.49	1246.84	1335.52	1187.09	1218.43	1301.51	1349.29	1345.33	1278.64	1283.32	1216.65	1258.87	1263.94	1334.76	1321.95	1248.17	1188.99	1311.23	1259.68	1283.19	1403.87	1338.75	1328.57	1315.12	1284.31	1242.54	1223.09	1248.78	1176.46	1325.69	1281.2	1270.38	1131.05	1204.7	1180.1	1305.9	1293.54	1301.98	1288.92	1275.63	1221.03	1067.74	1285.46	1325.49
	945.737	991.809	1141.33	1233.59	1004.98	1093.5	1230.19	1321.56	1183.24	1192.96	1296.75	1350.19	1313.59	1253.42	1268.99	1205.03	1240.18	1253.78	1332.78	1319.65	1239.19	1187.45	1303.35	1243.92	1266.77	1403.68	1313.18	1315.27	1298.8	1275.14	1229.96	1223.74	1219.64	1172.09	1322.4	1264.63	1256.75	1119.8	1190.97	1167.69	1298.49	1278.59	1285.15	1298.91	1260.66	1209.14	1065.22	1281.94	1314.48
	932.21	972.011	1122.95	1224.39	1000.92	1086.8	1230.29	1315.85	1174.18	1177	1290.96	1334.64	1305.98	1242.55	1263.54	1197.73	1235.65	1247.44	1327.46	1298.81	1238.22	1171.2	1298.18	1239.78	1258.29	1387.01	1311.36	1316.25	1281.56	1263.08	1216.89	1211.83	1205.53	1155.42	1300.62	1247.13	1239.3	1112.03	1176.61	1155.87	1297.21	1274.2	1277.42	1265.72	1237.48	1188.36	1050.92	1271.83	1300.53
	940.505	985.498	1124.49	1220.47	1002.13	1089.51	1227.44	1318.62	1168.33	1183.47	1274.73	1334.82	1307.91	1247.04	1257.46	1198.6	1219.5	1248.72	1310.65	1299.14	1232.64	1175.97	1294.16	1237.46	1253.75	1391.55	1318.5	1309.71	1299.18	1265.37	1223.29	1215.59	1220.64	1158.88	1300.1	1263.28	1247.06	1108.26	1179.5	1157.72	1283.22	1254.54	1275.93	1266.61	1237.61	1189.62	1050.74	1261.66	1310.55
	932.242	979.476	1103.56	1213.53	1001.54	1078.57	1217.98	1307.2	1166.18	1175.29	1271.27	1320.91	1304.89	1230.22	1250.58	1198.09	1204.88	1231.71	1306.89	1296.61	1218.19	1168.52	1285.68	1232.25	1250.41	1375.73	1307.77	1304.88	1288.02	1256.94	1206.78	1199.35	1201.54	1147.28	1292.37	1237.1	1240.86	1098.23	1183.81	1147.21	1282.97	1252.23	1265.23	1259.86	1228.87	1172.28	1043.22	1249.99	1292.13
	950.71	982.432	1116.5	1212.8	999.737	1077.42	1210.9	1312.22	1162.15	1161.27	1282.9	1315.71	1305.55	1228.8	1252.61	1181.92	1209.27	1233.35	1311.4	1288.21	1225.84	1171.93	1282.94	1229.73	1247.58	1364.02	1309.24	1288.61	1281.77	1246.91	1204.01	1212.32	1212.43	1152.39	1298.68	1235.39	1234.03	1103.81	1182	1150.13	1279.06	1247.43	1266.27	1267.43	1222.31	1175.31	1041.01	1246.69	1286.69
	934.1	976.804	1107.35	1220.37	992.281	1071.14	1207.19	1301.92	1152.06	1151.13	1263.58	1306.15	1278.03	1220.24	1233.33	1173.82	1197.35	1224.84	1298.19	1277.11	1211.65	1155.58	1283.77	1217.05	1243.76	1356.04	1291.59	1263.95	1269.03	1249.61	1202.25	1200.09	1187.27	1130.04	1281.67	1228.59	1220.87	1091.59	1172.64	1132.71	1256.46	1243.58	1256.7	1248.02	1214.73	1154.3	1043.59	1243.21	1297.42
	937.021	975.804	1105.9	1215.54	990.132	1074.83	1211.92	1298.08	1147.62	1155.49	1269.37	1300.62	1295.26	1217.53	1227.49	1183.29	1193.06	1226.48	1302.92	1267.79	1213.73	1152.23	1276.84	1228.86	1235.36	1349.99	1296.93	1278.9	1263.58	1241.03	1201.5	1193.55	1201.17	1127.74	1284.78	1221.33	1220.67	1097.51	1169.3	1142.67	1274.03	1242.46	1254.42	1251.97	1207.67	1164.12	1041.47	1243.03	1288.48
	923.363	974.476	1095.27	1209.12	976.281	1062.43	1197.25	1286.91	1145.74	1149.92	1254	1289.22	1281.04	1201.48	1232.73	1174.08	1181.22	1220.19	1290.83	1262.21	1208.69	1150.96	1278.33	1215.69	1232.84	1349.02	1281.1	1256.87	1259.21	1233.58	1188.63	1175.23	1182.05	1119.72	1280.65	1219.14	1212.01	1083.37	1160.3	1137.97	1258.18	1233.07	1270.2	1236.36	1214.12	1164.02	1036.93	1235.05	1275.48
	921.016	958.263	1082.87	1187.37	972.491	1057.14	1195.25	1276.23	1137.93	1139.92	1247.25	1287.23	1266.78	1193.87	1221.27	1163.01	1177.6	1191.94	1278.57	1251.12	1196.34	1147.27	1264.6	1202.14	1228.79	1343.39	1279.46	1273.18	1264.53	1230.01	1183.54	1173.7	1170.97	1126.31	1269.01	1212.46	1202.18	1075.95	1146.98	1130.38	1251.06	1217.38	1242.05	1237.15	1195.1	1144.96	1021.75	1212.68	1266.41
	914.684	955.028	1086.83	1187.55	976.868	1054.88	1195.72	1269.54	1133.06	1123.81	1243.21	1285.58	1260.71	1186.95	1213.33	1155.79	1174.18	1209.61	1282.69	1244.09	1192	1136.48	1252.04	1196.12	1215.78	1336.33	1266.85	1263.33	1243.64	1221.05	1179.88	1178.37	1162.56	1104.86	1255.54	1199.37	1205.91	1070.48	1152.06	1125.11	1245.14	1227.63	1250.76	1230.96	1196.38	1133.18	1012.11	1216.23	1259.47
	935.568	963.274	1091.56	1199.93	974.289	1069.02	1192.49	1285.83	1132.04	1137.63	1255.26	1280.24	1263.82	1195.18	1226.47	1156.7	1177.18	1209.06	1275.81	1252.87	1197.26	1143.84	1263.18	1203.63	1223.16	1330.82	1268.88	1251.03	1246.36	1226.83	1184.02	1174.39	1168.27	1106.62	1267.85	1208.84	1186.53	1074.82	1149.02	1128.88	1247.86	1222.05	1238.17	1226.39	1192.61	1134.71	1024.69	1206.91	1269.26
	911.494	943.7	1074.03	1183.17	970.482	1040.33	1188.34	1265.51	1124.94	1114.48	1246.38	1266.54	1255.15	1194.49	1213.82	1159.81	1159.07	1208.01	1264.53	1245.92	1183.8	1137.62	1245.77	1204.99	1225.35	1333.67	1270.46	1249.83	1241.96	1214.45	1175.07	1167.98	1163.41	1106.67	1248.45	1201.52	1192.43	1064.98	1141.45	1124.24	1242.28	1210.73	1235.24	1225.49	1185.44	1120.34	1009.36	1206.78	1261.49
	899.921	941.022	1060.91	1182.78	959.544	1039.02	1178.52	1264.76	1125.93	1116.53	1239.86	1271.2	1246.26	1186.2	1213.02	1146.92	1157.28	1193.33	1275.13	1235.31	1183.82	1121.09	1239.12	1195.75	1207.18	1324.96	1260.19	1245.35	1234.13	1213.94	1171.59	1160.04	1144.63	1090.28	1243.38	1183.68	1181.58	1067.59	1144.1	1117.03	1238.78	1214.21	1233.41	1221.05	1179.3	1120.9	1000.99	1204.85	1254.44
	865.4	930.749	1029.31	1157.59	942	1007.16	1162.43	1241.43	1120.68	1096.76	1223.46	1245.6	1230.12	1181.27	1199.76	1145.22	1147.14	1181.08	1260.78	1219.41	1172.44	1114.62	1229.7	1182.98	1199.35	1342.14	1249.34	1236.14	1231.65	1202.52	1161.81	1159.5	1148.32	1081.07	1233.23	1194.79	1180.34	1051.23	1121.73	1101.2	1233.72	1206	1220.54	1213.52	1170.94	1103.42	1001.04	1194.42	1241.87
	881.621	933.596	1050.73	1163.47	952.877	1012.47	1168.53	1240.18	1107.5	1100.39	1224.48	1262.6	1239.56	1172.44	1190.86	1129.3	1148.44	1184.3	1253.65	1212.76	1179.66	1110.36	1234.47	1173.9	1202.09	1320.04	1249.14	1245.01	1236.48	1201.66	1156.76	1154.23	1131.55	1076.97	1232.83	1177.12	1168.53	1063.39	1123.36	1097.35	1220.63	1204.45	1219.83	1215.53	1162.67	1114.22	996.081	1180.31	1244.53
	852.437	917.246	1034.43	1149.09	935.596	998.618	1148	1236.69	1103.66	1098.37	1217	1243.63	1228.5	1177.69	1196.43	1130.62	1144.03	1184.96	1248.58	1205	1176.45	1119.25	1224.18	1180.77	1206.26	1320.09	1238.3	1236.78	1220.42	1190.05	1149.11	1149.43	1123.33	1065.72	1220.53	1172.19	1164.11	1050.84	1118.8	1094.1	1217.25	1182.89	1217.15	1206.79	1152.99	1079.61	995.565	1183.59	1232.09
	869.489	921.361	1040.7	1140.73	934.509	1003.31	1158.71	1231.13	1103.12	1077.76	1214.27	1238.47	1205.78	1163.63	1188.72	1134.52	1132.7	1175.09	1237.15	1205.72	1164.88	1103.33	1217.19	1177.52	1190.33	1314.99	1234.36	1230.75	1213.14	1195.74	1146.71	1131.99	1123.21	1066.53	1220.49	1176.65	1168.82	1041.53	1113.26	1094.95	1220.88	1190.06	1204.92	1191.9	1141.06	1096.75	985.36	1175.97	1229.18
	887.416	918	1034.17	1144.61	941.254	1001.38	1143.96	1234.1	1104.62	1084.94	1211.44	1238.31	1214.93	1161.87	1189.46	1135.84	1116.85	1174.97	1241.46	1200.63	1169.57	1103.68	1214.24	1167.56	1191.19	1300.95	1242.96	1216.46	1211.79	1192.72	1145.82	1141.22	1115.34	1067.4	1224.72	1162.31	1148.93	1041.51	1117.51	1100.73	1210.6	1184.79	1209.33	1203.29	1144.57	1090.45	992.664	1166.01	1226.85
	888.231	930.279	1043.28	1139.46	946.228	1020.72	1151.61	1236.59	1093.16	1074.45	1215.09	1224.94	1205.05	1158.13	1183.71	1116.29	1108.17	1171.15	1241.46	1195.82	1159.95	1102.35	1219.54	1161.48	1188.07	1296.18	1234.64	1222.22	1217.49	1194.8	1150.98	1140.27	1116.75	1055.01	1215.72	1164.31	1149.61	1046.88	1106.88	1092.43	1211.52	1195.92	1205.05	1192.63	1143.52	1096.39	993.956	1172.08	1231.16
	882.037	928.722	1043.67	1147.92	941.333	1015.51	1154.04	1233.78	1093.71	1071.82	1202.51	1224.96	1210.1	1144.51	1181.83	1129.19	1113.91	1178.1	1233.76	1185.54	1153.17	1106.06	1212.86	1168.3	1186.8	1297.57	1229.16	1205.71	1211.09	1175.86	1141.39	1135.7	1105.34	1056.7	1212.86	1164.94	1143.95	1038.9	1113.36	1088.18	1207.73	1178.3	1195.55	1187.63	1134.86	1077.73	987.627	1165.09	1219.14
	881.3	926.733	1034.95	1147.69	937.386	1014.01	1144.06	1231.59	1094.17	1077.38	1211.87	1233.13	1201.57	1153.6	1181.54	1118.78	1109.3	1158.29	1230.82	1182.11	1153.05	1100.02	1209.9	1153.61	1185.12	1287.41	1238.33	1213.92	1207.6	1185.47	1132.48	1139.2	1102.73	1054.17	1195.94	1160.15	1136.1	1042.35	1113.03	1083.73	1203.6	1185	1202.85	1187.55	1128.37	1079.77	984.621	1171.02	1226.02
	899.821	929.279	1038.23	1156.1	944.044	1022.3	1148.89	1221.22	1093.13	1070.13	1208.25	1225.52	1211.25	1126.27	1182.18	1124.88	1093.16	1156.84	1235.98	1182.86	1149.72	1090.67	1213.78	1167.65	1175.15	1283.44	1224.74	1210.31	1208.32	1169.15	1140.65	1141.67	1100.95	1037.16	1206.28	1152.22	1128.15	1039.46	1113.47	1082.61	1201.65	1178.67	1194.47	1176.07	1121.26	1078.6	981.441	1163.89	1213.41
	895.789	920.415	1039	1147.57	943.746	1008.11	1151.02	1217.33	1088.65	1062.93	1204.11	1222.92	1205.1	1133.23	1174.38	1113.48	1095.22	1153.11	1229.48	1175.69	1140.49	1100.4	1204.2	1154.34	1178.81	1286.01	1220.52	1195.12	1211.36	1178.6	1133.37	1112.87	1095.82	1038.29	1209.5	1160.44	1138.76	1044.69	1117.09	1085.81	1195.63	1184.05	1185.31	1191.17	1135.12	1076.69	971.441	1163.32	1224.31
	886.863	919.875	1024.75	1142.31	930.263	1004.95	1142.84	1228.93	1084.85	1062.88	1193.13	1214.87	1185.12	1136.6	1173.75	1108.82	1103.33	1157.21	1224.78	1179.04	1147.72	1099.14	1214.4	1159.31	1176.05	1268.62	1218.47	1196.78	1198.02	1173.67	1135.8	1126.61	1096.36	1027.93	1196.94	1151.94	1126.04	1027.83	1096.68	1075.49	1201.12	1176.94	1181.88	1189.44	1118.63	1065.62	983.304	1145.33	1215.48
	897.594	927.312	1025.57	1139.45	938.921	998.773	1147.88	1211.58	1078.23	1068.23	1198.68	1212.26	1185.14	1124.26	1171.76	1110.24	1098.54	1154.52	1216.6	1170.07	1139.05	1083.46	1199.06	1141.54	1170.82	1275.97	1212.8	1190.33	1187	1164.66	1141.56	1138.77	1090.63	1030.13	1200.85	1152.3	1126.03	1027.62	1102.76	1073.28	1198.83	1168.61	1191.7	1175.53	1109.33	1063.02	960.435	1143.81	1200.59
	887.089	919.629	1016.27	1126.15	938.772	998.995	1127.8	1218.2	1083.7	1053.29	1190.81	1198.44	1190.43	1138.12	1169.83	1105.95	1091.45	1163.53	1212.08	1160.46	1139.96	1081.51	1194.08	1141.68	1169.09	1279.01	1215.6	1192.72	1190.8	1163.3	1127.26	1121.7	1087.7	1028.07	1186.85	1134.95	1114.36	1023.8	1094.06	1079.01	1192.95	1159.24	1179.44	1159.03	1107.59	1060.36	978.509	1143.67	1213.45
	889.831	906.137	1026.23	1133.18	933.263	1004.6	1134.49	1216.99	1083.36	1052.15	1187.85	1211.02	1187.05	1133.87	1163.3	1112.62	1095.48	1145.6	1212.44	1169.15	1133.23	1085.55	1205.82	1145.41	1166.53	1263.76	1204.16	1193.52	1196.13	1159.86	1136.06	1105.09	1077.12	1027.13	1190.23	1143.62	1121.19	1017.07	1102.28	1072.54	1194.67	1160.44	1182.84	1175.77	1109.97	1055.45	970.522	1144.01	1211.21
	879.594	911.334	1020.3	1126.03	927.053	990.18	1126.29	1207.73	1074.23	1053.25	1184.68	1198.24	1190.81	1123.09	1165.41	1111.17	1092.49	1145.02	1212.96	1161.64	1128.93	1077.7	1197.62	1139.41	1166.89	1264.25	1217.81	1194.94	1190.12	1163.81	1122	1126.86	1087.45	1016.58	1177.41	1141.74	1111.19	1018.3	1091.3	1071.11	1185.27	1163.76	1182.11	1170.35	1108.77	1053.18	969.751	1129.7	1209.54
	851.426	901.749	999.634	1118.06	920.702	981.443	1112.04	1195.96	1065.07	1028.56	1173.58	1197.44	1172.38	1118.43	1156.8	1100.71	1080.35	1135.08	1192.27	1148.7	1132.7	1062.94	1190.21	1134.88	1152.38	1276.1	1202.19	1180.1	1173.71	1155	1112.45	1110.48	1073.33	1012.77	1180.74	1126.29	1112.62	1011.14	1088.37	1062.22	1173.34	1157.81	1172.98	1155.76	1098.53	1038.04	955.72	1139.44	1195.3
	851.779	902.836	1006.01	1123.63	911.518	975.289	1110.95	1193.59	1065.35	1026.75	1177.21	1185.9	1165.26	1099.73	1151.58	1092.8	1068.68	1137.99	1197.63	1149.78	1118.23	1067.42	1183.95	1130.44	1159.08	1273.79	1201.31	1183.63	1174.19	1153.14	1115.94	1116.13	1067.58	1000.66	1179.76	1135.39	1098.23	1015.97	1078.56	1058.51	1168.55	1143.94	1164.16	1159.05	1104.59	1035.71	960.049	1127.07	1200.16
	886.21	908.973	1006.75	1138.34	932.035	1001.28	1132.29	1212.57	1076.68	1029.7	1179.91	1197.84	1170.03	1105.28	1155.67	1094.74	1076.57	1135.4	1204.65	1149.45	1130.99	1079.47	1192.97	1130.7	1157.74	1255.67	1195.54	1176.86	1185.06	1158.95	1117.87	1117.22	1077.93	1013.33	1169.79	1125.51	1105.83	1015.25	1081.05	1066.64	1183.75	1149.8	1168.26	1168.77	1107.78	1043.14	975.143	1131.71	1184.1
	886.758	899.498	1015.65	1128.84	921.605	987.758	1122.17	1205.34	1067.95	1032.95	1174.35	1190.96	1166.62	1113.9	1147.86	1090.57	1078.53	1125.2	1200.6	1149.68	1128.64	1076.82	1183.91	1136.1	1157.14	1268.15	1191.66	1170.36	1172.14	1153.19	1114.59	1111.4	1062.58	1008.38	1173.23	1123.58	1099.74	1015.17	1080.71	1063.92	1185.44	1151.14	1163.09	1158.86	1093.8	1042.45	961.397	1119.89	1192.99
	869.021	907.831	1007.22	1120.08	904.605	985.742	1120.58	1192.63	1068.35	1023.89	1175.82	1194.16	1150.08	1103.34	1154.64	1089.48	1067.83	1123.01	1205.7	1140.78	1121.83	1068.63	1183.22	1134.38	1145.83	1259.07	1197.55	1165.19	1180.1	1139.27	1114.31	1096.87	1065.36	995.884	1169.07	1118.22	1094.73	1002.26	1071.51	1063.93	1175.16	1154.74	1167.11	1157.39	1088.85	1032.41	965.447	1114.44	1200.06
	854.868	892.443	995.734	1101.09	907.711	978.536	1109.94	1185.54	1066.01	1025.45	1169.34	1180.48	1153.77	1095.6	1148.94	1088.48	1070.4	1133.11	1197.98	1137.28	1122.39	1057.65	1176.62	1125.52	1152.86	1261.96	1195.4	1163.12	1165.74	1148.63	1109.91	1089.88	1058.48	995.875	1171.59	1119.39	1097.69	1010.16	1075.26	1044.62	1179.03	1150.03	1150.76	1150.22	1078.28	1024.81	961.484	1118.08	1200.87
	871.663	895.448	1011.39	1122.17	907.114	988.376	1117.03	1196.28	1071.63	1030.11	1172.42	1192.06	1153.99	1120.09	1143.02	1088.33	1059.49	1129.2	1190.74	1131.45	1120.3	1070.82	1191.54	1126.39	1142.79	1237.53	1198.29	1171.45	1173.08	1145.39	1106.55	1111.18	1062.93	991.309	1173.48	1127.79	1084.13	1010.39	1081.19	1053.91	1170.18	1157.98	1166.3	1153.53	1087.75	1019.42	954.422	1118.9	1196.35
	867.116	898.377	993.067	1111.97	902.746	968.371	1126.74	1193.07	1060.23	1020.14	1164.82	1183.07	1169.83	1095.36	1143.36	1089.59	1055.68	1115.96	1182.43	1129.36	1116.62	1071.47	1181.61	1135.25	1132.37	1252.36	1190.58	1170.45	1165.6	1141.71	1105.22	1088.64	1053.65	981.925	1160.51	1114.3	1083.59	1007.29	1068.42	1046.8	1165.2	1139.3	1165.37	1154.11	1087.31	1025.07	952.571	1121.71	1185.61
	867.094	899.798	1011.6	1114.95	908.202	972.789	1112.17	1185.12	1056.14	1020.42	1170.75	1175.12	1158.21	1097.56	1145.64	1081.4	1057.79	1129.32	1197.71	1138.35	1124.71	1056.17	1183.53	1119.17	1139.23	1250.9	1186.32	1166.56	1170.78	1143.61	1101.95	1095.96	1052.72	1001.41	1163.63	1119.62	1079.81	1005.26	1072.49	1052.3	1168.46	1143.74	1162.72	1143.23	1071.73	1018.39	961.491	1112.39	1176.2
	867.637	892.465	992.1	1105.34	903.421	984.49	1104.91	1195.48	1049.32	1017.9	1163.83	1182.79	1153.4	1095.41	1143.83	1076.55	1050.97	1117.9	1173.11	1128.66	1106.86	1060.2	1182.14	1120.42	1139.44	1238.51	1191.28	1153.15	1161.93	1144.15	1101.87	1094.36	1047.23	992.834	1160.27	1119.18	1086.56	1002.59	1069.36	1051.59	1164.01	1137.48	1154.28	1142.12	1076.01	1021.47	944.919	1101.28	1175.38
	883.742	900.361	997.694	1123.97	913.544	979.974	1117.82	1192.45	1064.04	1015.22	1158.93	1175.83	1145.12	1080.31	1143.37	1080.62	1049.15	1116.59	1182.51	1128.05	1105.42	1054.23	1176.76	1126.34	1143.79	1229.93	1187.08	1148.26	1166.7	1136.42	1103.32	1102.93	1055.32	989.084	1150.18	1117.74	1075.52	1009	1078.53	1050.53	1159.77	1138.18	1168.07	1142.05	1070.37	1019.77	951.329	1103.02	1190.75
	871.11	898.372	996.68	1111.66	909.474	977.582	1110.16	1188.84	1058.28	1005.67	1164.45	1180.97	1148.98	1087.51	1142.74	1079.91	1035.38	1117.83	1185.41	1135.86	1113.95	1056.95	1181.36	1110.12	1142.13	1236.78	1181.73	1155.67	1174.12	1151.96	1103.06	1099.27	1046.46	977.609	1152.51	1111.54	1058.41	1008.13	1065.26	1048.97	1163.8	1137.48	1146.45	1144.12	1061.18	1018.1	938.54	1108.53	1181.12
	863.842	894.263	999.454	1106.95	905.956	972.16	1097.65	1181.16	1051.35	1006.78	1156.41	1179.78	1129.35	1091.04	1139.78	1077.62	1050.22	1106.06	1176.07	1127.1	1113.57	1049.31	1171.94	1121.03	1140.09	1232.58	1178.32	1155.78	1161.47	1130.96	1089.16	1094.09	1040.68	976.867	1147.74	1108.12	1061.4	1003.63	1061.82	1043.12	1168.64	1129.77	1153.89	1142.45	1075.76	997.758	942.093	1101.46	1178.85
	857.6	881.776	996.56	1097.65	895.781	966.603	1099.22	1178.39	1059.26	1009.14	1155.09	1159.03	1146.61	1080.46	1134.88	1068.57	1034.52	1100.1	1183.12	1114.87	1101.8	1049.9	1171.29	1108.02	1135.22	1232.89	1182.15	1156.53	1160.65	1118.76	1089.16	1082.62	1023.54	989.075	1138.98	1097.87	1062.58	987.565	1063.99	1041.79	1155.23	1127.01	1153.73	1138.88	1063.11	1011.67	945.186	1088.94	1178.7
	867.726	880.317	978.927	1107.26	897.325	966.685	1114.01	1185.98	1055.92	1005.46	1156.54	1166.66	1142.05	1080.17	1141.36	1080.52	1040.87	1106.12	1199.11	1117.15	1100.55	1056.83	1179.84	1113.01	1128.7	1234	1177.01	1148.4	1157.5	1144.02	1089.89	1093.88	1045.04	972.492	1160.54	1101.39	1070.59	995.525	1069.44	1042.06	1160.63	1119.41	1154.61	1133.15	1064.54	1004.62	937.223	1109.7	1173.27
	869.073	897.459	989.92	1112.59	904.579	971.551	1101.57	1174.56	1046.9	998.266	1158.11	1155.52	1136.64	1080.26	1134.52	1080.57	1038.95	1114.03	1179.46	1119.53	1095.1	1062.94	1178.54	1115.03	1129.03	1232.96	1182.6	1146.5	1168.6	1135.79	1101.87	1088.96	1040.58	976.017	1154.84	1099.4	1062.31	994.209	1059.15	1034.76	1153.41	1135.38	1140.65	1128.16	1066.63	1000.6	935.832	1094.21	1166.46
	865.195	890.301	979.154	1098.32	908.632	961.531	1100.63	1173.71	1043.82	995.847	1154.94	1158.38	1127.71	1073.45	1129.48	1071.93	1036.07	1104.26	1178.05	1107.2	1101.48	1046.43	1170.65	1106.05	1131.33	1234.17	1173.82	1140.38	1155.91	1132.29	1095.9	1084.34	1031.97	965.725	1146.74	1102.35	1062.51	995.672	1066.4	1036.69	1153.19	1127.37	1148.05	1130.78	1050.12	1005.93	944.416	1092.98	1172.98
	848.447	876.295	975.94	1080.12	890.57	943.335	1095.7	1160.14	1043.07	992.504	1144.95	1151.41	1121.61	1086.77	1131.71	1061.69	1035.32	1091.71	1167.79	1111.38	1093.88	1048.93	1154.21	1110.89	1119.65	1230.13	1167.73	1142.76	1144.02	1131.33	1084.41	1075.11	1030.68	978.259	1134.43	1090.95	1062.38	986.813	1057.51	1028.81	1145.64	1107.32	1132.02	1133.88	1044.72	1003.48	936.143	1077.95	1162.28
	857.41	887.06	982.314	1104.95	895.816	956.077	1093.03	1160.79	1037.96	986.63	1153.15	1156.19	1125.51	1078.41	1120.79	1058.22	1019.18	1104.02	1167.87	1097.97	1095.4	1040.4	1165.66	1100.22	1130.46	1231.93	1169.48	1132.94	1154.86	1127.55	1084.93	1078.11	1027.84	962.725	1144.8	1081.39	1061.97	989.197	1059.53	1039.51	1148.54	1122.04	1141.54	1130.88	1052.92	992.909	929.571	1088.58	1170.18
	841.563	884.421	966.847	1091.27	894.009	957.062	1088.04	1164.32	1038.29	987.427	1147.99	1155.77	1126.54	1076.46	1134.05	1062.91	1023.83	1099.11	1165.88	1099.21	1103.3	1055.42	1159.65	1109.2	1122.56	1228.94	1182.35	1141.91	1153.4	1117.03	1087.63	1087.3	1022.16	959.884	1136.37	1093.42	1050.24	988.118	1056.59	1034.47	1154.86	1121.31	1142.28	1127.85	1037.93	1007.15	932.832	1082.74	1160.91
	857.752	889.749	969.18	1103.46	892.728	952.861	1092.42	1171.24	1037.06	982.294	1142.63	1139.4	1116.99	1069.86	1124.72	1064.61	1021.28	1099.24	1179.61	1100.04	1090.99	1040.64	1150.51	1096.5	1117.73	1238.14	1169.98	1137.52	1147.72	1131.44	1085.88	1097.63	1031.13	959.542	1135.34	1086.34	1058.92	993.101	1052.16	1029.1	1149.15	1114.28	1129.26	1124.72	1041.81	988.212	935.397	1079.33	1168.35
	848	883.361	967.267	1077.26	881.57	954.866	1085.64	1159.14	1041.89	979.77	1146.63	1133.5	1115.64	1065.81	1121.84	1058.86	1021.51	1093.39	1158.67	1087.47	1087.03	1040.39	1149.65	1104.55	1123.4	1223.68	1174.16	1124.25	1134.97	1119.57	1081.16	1077.99	1020.41	965.692	1133.39	1071.58	1050.06	980.243	1058.65	1020.93	1149.92	1123.68	1128.55	1126.82	1036.74	981.909	933.615	1081.77	1153.01
	844.268	882.011	953.32	1085.78	888.193	938.16	1081	1170.46	1033.19	980.686	1144.34	1144.29	1119.54	1058.6	1113.4	1059.33	1013.52	1085.73	1154.6	1091.73	1087.47	1036.68	1150.48	1094.9	1119.67	1227.33	1161.63	1129.56	1148.4	1130.99	1086.99	1065.54	1023.58	956.275	1131.78	1084.91	1050.18	971.909	1051.11	1021.82	1140.97	1114.61	1129.86	1128.76	1042.1	987.049	936.205	1080.29	1161.83
	839.163	866.601	955.754	1083.9	875.658	935.577	1088.88	1149.56	1026.51	977.448	1129.93	1137.04	1096.32	1052.55	1103	1048.99	1010.33	1086.2	1152.22	1094.35	1089.3	1038.74	1142.71	1088.82	1115.81	1233.09	1169.05	1130.93	1140.57	1117.07	1077.69	1060.99	1012.1	960.317	1121.85	1081.6	1044.67	967.875	1043.94	1018.44	1152.66	1111.96	1127.53	1120.77	1035.4	979.582	921.652	1071.73	1155.71
	838.61	863.448	950.22	1080.98	881.588	936.83	1083.89	1150.13	1036.53	974.371	1132.72	1133.61	1101.02	1049.85	1117.52	1063.44	1011.74	1085.22	1167.53	1096.16	1088.88	1033.15	1139.87	1092.6	1110.35	1215.32	1171.52	1126.69	1136.59	1119.84	1071.77	1064.96	1018.2	945.767	1130.67	1080.88	1039.59	981.853	1049.6	1021.3	1141.69	1103.7	1130.86	1127.91	1047.15	986.449	927.118	1069.98	1158.22
	826.126	859.7	937.174	1074.67	874.93	932.144	1078.21	1146.53	1020.93	966.84	1131.21	1135.29	1109.19	1056.47	1112.45	1049.81	1019.35	1085.13	1153.32	1091.95	1079.76	1027.46	1142.62	1093.17	1117.09	1231.45	1156.32	1136.34	1130.89	1106.78	1073	1058.87	999.737	953.542	1130.93	1076.69	1047.25	965.706	1037.73	1022.26	1130.83	1100.27	1126.91	1116.13	1029.01	975.437	919.522	1068.25	1145.1
	838.874	867.437	957.6	1080.35	879.711	943.01	1084.16	1156.75	1025.71	967.469	1140.55	1131.29	1109.44	1057.32	1112.13	1045.72	1008.62	1092.97	1144.99	1095.09	1089.86	1021.05	1136.68	1088.44	1112.83	1224.38	1162.28	1122.01	1139.33	1116.28	1067.05	1073.83	1015.13	940.025	1129.42	1077.94	1036.21	974.073	1044.22	1022.6	1136.68	1101.85	1121.61	1117.4	1039.19	979.467	928.515	1075.14	1155.44
	843.6	876.039	966.407	1090.34	887.57	946.258	1089.3	1149.42	1033.04	973.112	1140.37	1138.19	1114.82	1057.32	1111.99	1056.83	1005.08	1090.27	1148.58	1091.03	1076.65	1030.43	1154.09	1097.62	1114.43	1217.53	1160.49	1113.6	1145.02	1119.29	1073.67	1072.62	1005.19	949.334	1127.06	1079.02	1045.86	983.35	1048.98	1018.84	1133.75	1107.01	1140.88	1107.63	1035.46	978.867	922.422	1071.2	1153.75
	835.505	858.093	948.954	1082.92	865.07	930.799	1071.46	1150.09	1025.69	960.245	1136.86	1125.74	1105.64	1053.19	1109.53	1047.35	1009.65	1089.81	1153.82	1085.33	1073.54	1029.24	1136.36	1095.53	1108.63	1221.26	1158.42	1131.07	1131.54	1116.76	1074.17	1059.99	1001.85	938.175	1103.47	1079.59	1044.12	970.181	1039.53	1018.56	1140.57	1098.36	1111.4	1121.31	1031.86	970.346	919.652	1067.02	1144.82
	823.989	869.896	942.54	1068.12	861.886	924.428	1078.38	1150.23	1019.4	964.714	1117.26	1117.12	1102.87	1062.19	1111.97	1047.92	1001.63	1078.24	1145.52	1070.5	1084.52	1032.11	1144.8	1079.32	1102.52	1216.26	1166.09	1119.46	1132.78	1100.85	1069.17	1060.21	1002.54	936.775	1117.65	1065.96	1044.12	973.666	1047.19	1014.94	1132.25	1098.05	1118.46	1104.3	1019.38	973.54	935.807	1066.81	1146.07
	829.421	858.12	956.24	1075.51	878.114	930.711	1077.97	1155.26	1033.54	970.056	1127.51	1133.96	1112.58	1045.78	1111.61	1047.45	1008.31	1079.76	1143.69	1081.33	1075.39	1024.48	1146.21	1087.04	1111.19	1213.85	1151.72	1126.49	1138.57	1113.97	1067.12	1062.14	1003.93	943.975	1120.88	1070.45	1036.78	964.751	1033.35	1018.33	1129.78	1114.07	1109.61	1111.27	1028.77	970.394	929.459	1076.16	1150.04
	847.137	866.219	933.767	1074.71	859.43	928.778	1085.27	1147.23	1022.34	970.958	1131.36	1128.54	1101.54	1050.39	1109.9	1041.71	987.816	1077.17	1155.07	1079.88	1068.69	1026.64	1136.87	1087.22	1114.41	1212.4	1157.23	1116.45	1137.43	1114.14	1071.24	1062.19	996.204	940.259	1117.93	1076.29	1034.72	967.632	1043.5	1013.26	1128.83	1111.82	1118.8	1115.57	1017.81	965.94	915.64	1059.85	1135.69
	814.647	849.547	932.82	1055.37	870.298	913.335	1065.68	1135.5	1013.07	953.707	1120.81	1127.84	1087.42	1034.03	1098.56	1045.19	988.908	1080	1142.22	1077.65	1081.11	1013.34	1129.77	1088.25	1105.34	1211.06	1154.36	1118.21	1129.01	1108.16	1069.76	1065.3	995.677	924.909	1117.51	1072.91	1035.08	961.435	1029.81	1012.44	1123.38	1087.3	1120.85	1114.54	1013.91	966.024	914.466	1055.83	1138.17
	763.116	822	901.787	1033.17	858.211	880.16	1058.73	1121.98	1013.69	942.937	1110.85	1111.31	1076.67	1044.2	1085.75	1025.94	987.462	1066.34	1133.61	1068.47	1064.85	1011.54	1122.56	1071.38	1092.14	1223.27	1156.01	1118.79	1113.46	1083.44	1056.77	1043.53	984.279	925.392	1099.97	1044.52	1025.24	953.751	1018.77	996.937	1117.24	1087.53	1100.75	1086.08	1005.68	947.497	900.702	1041.88	1120.94
	807.642	850.875	926.834	1059.43	877.605	911.515	1066.23	1130.57	1015.86	954.861	1115	1114.97	1090.7	1034.62	1101.47	1033.2	1000.22	1080.66	1145.05	1073.68	1064.8	1020.4	1131.96	1074.87	1101.13	1218.07	1154.38	1119.4	1123.29	1090.83	1058.99	1054.94	990.005	942.334	1109.57	1070.84	1027.23	957.073	1022.39	1011.47	1122.02	1094.85	1121.02	1102.17	1018.32	962.073	912.695	1053.42	1137.25
	800.642	845.558	929.48	1051.9	858.605	913.598	1077.06	1133.34	1018.82	947.875	1119.48	1112.43	1091.15	1037.26	1095.99	1032.5	995.647	1075.89	1129.89	1078.14	1068.21	1023.05	1124.7	1075.33	1101.47	1214.98	1146.54	1114.75	1112.5	1095.72	1064.6	1055.07	983.521	936.117	1116.79	1059.91	1027.36	967.469	1030.04	1002.45	1117.98	1086.63	1119.31	1094.16	1013.34	951.055	905.695	1056.3	1132.09
	814.363	852.443	933.207	1061.61	860.07	915.83	1067.82	1131.94	1007.78	947.35	1125.41	1114.19	1074.22	1053.29	1104.32	1044.02	995.047	1077.88	1137.42	1066.68	1072.29	1019.29	1141.9	1076.45	1113.4	1224.54	1151.01	1108.9	1132.54	1103.55	1063.61	1046.78	991.086	939.875	1107.87	1055.25	1027.77	958.35	1027.56	1004.65	1118.88	1096.17	1109.47	1104.5	1020.23	957.097	919.77	1055.1	1136.7
	823.126	854.984	939.394	1070.1	864.132	921.557	1065.88	1128.15	1017.82	951.553	1123.97	1112.37	1079.24	1029.2	1099.16	1032.94	987.339	1073.2	1133.23	1074.46	1075.21	1023.83	1136.1	1080.7	1094.01	1219.75	1144.28	1112.03	1119.21	1107.01	1068.2	1061.7	986.86	923.067	1110.06	1065.14	1027.04	958.305	1036.36	1010.28	1121.41	1097.71	1133.03	1097.27	1008	964.14	905.068	1062.5	1141.99
	837.41	866.476	954.107	1079.73	889.009	928.721	1069.03	1137.53	1020.35	956.875	1122.13	1120.52	1090.14	1042.77	1093.19	1036.86	985.623	1082.92	1142.5	1068.99	1067.77	1013.42	1142.2	1079.32	1096.25	1193.29	1149.67	1126.18	1125.31	1097.97	1062.3	1055.4	1008.4	939.334	1111.88	1075.85	1024.42	952.52	1035	1009.96	1135.02	1086.94	1114.27	1106.1	1019.6	954.812	916.199	1064.89	1136.8
	806.874	843.678	931.1	1065.74	866.763	915.881	1060.91	1147.63	1009.55	951.448	1116.37	1115.34	1079.1	1047.53	1093.93	1039.84	987.093	1075.06	1122.97	1065.35	1063.99	1016.1	1129.68	1079.35	1101.44	1225.77	1147.2	1106.53	1126.94	1098.61	1052.26	1054.1	979.925	927.742	1104.19	1064.31	1023.67	956.248	1033.78	997.118	1122.55	1087.25	1118.6	1100.06	1007.26	958.321	917.571	1050.81	1134.96
	817.916	859.645	943.994	1064.41	872.263	921.01	1065.06	1129.46	1019.38	939.588	1120.73	1121.65	1091.15	1050.99	1099.36	1037.4	983.939	1067.71	1140.91	1071.87	1071.42	1024.4	1125.64	1082.34	1095.75	1214.89	1151.12	1121.94	1128.32	1095.98	1062.22	1052.73	981.796	928.65	1111.93	1064.85	1013.01	959.83	1031.99	1011.6	1119.75	1083.54	1122.74	1092.27	1015.05	950.667	909.931	1042.87	1125.57
	826.184	850.64	928.86	1052.25	864.307	918.005	1063.61	1128.15	1012.81	948.798	1126.87	1116.41	1085.67	1040.67	1093.66	1029.88	985.454	1061.56	1131.5	1071.7	1062.27	1010.68	1131.11	1082.24	1105	1223.52	1148.94	1109.56	1120.53	1105.19	1064.64	1061.23	990.683	929.275	1105.86	1062.04	1019.99	956.107	1024.61	999.987	1121.6	1098.13	1111.86	1096.75	1012.07	960.018	904.838	1054.93	1129.22
	814.489	847.563	919.034	1049.99	858.684	910.062	1052.7	1126.86	1001.61	943.049	1110.54	1107.13	1089.76	1018.38	1091.82	1029.27	992.639	1067.3	1128.94	1059.83	1059.06	1010.73	1123.2	1064.76	1096.73	1209.69	1151.93	1112.36	1111.84	1095.62	1059.85	1044.02	976.113	903.784	1110.22	1059.37	1016.54	947.135	1026.07	1003.63	1119.57	1090.51	1103.75	1100.59	1005.76	958	895.298	1047.76	1119.5
	804.395	841.465	916.334	1052.8	861.702	900.721	1053.67	1133.17	1011.69	934.063	1117.48	1107.86	1084.56	1026.7	1096.09	1027.03	978.854	1060.14	1127.59	1062.37	1059.55	1009.31	1131.59	1080.49	1099.5	1220.8	1145.6	1114.68	1118.16	1088.63	1055.92	1049.12	978.892	924.742	1101.87	1065.29	1016.16	953.056	1024.67	999.612	1123.32	1090.63	1095.89	1089.36	1003.22	946.521	903.099	1052.04	1131.87
	795.51	846.142	919.4	1047.18	850.632	886.531	1063.13	1123.02	1005.83	924.224	1102.69	1097.88	1073.68	1037.27	1085.07	1030.69	984.123	1064	1125.72	1047.6	1063.18	998.581	1117.52	1074.35	1087.07	1219.55	1145.97	1114.19	1115.4	1090.7	1056.16	1048.54	974.075	927.084	1099.34	1051.38	1021.26	955.197	1023.73	996.013	1115.63	1078.36	1109.42	1089.62	998.811	945.188	904.627	1041.97	1117.46
	810.868	835.295	921.194	1046.66	849.219	906.093	1063.46	1122.01	993.72	936.175	1112.74	1097.89	1073.95	1023.32	1090.6	1028.06	965.408	1066.1	1128.37	1055.5	1051.69	1003	1122.86	1071.85	1094.3	1217.38	1138.07	1105.64	1118.44	1097.73	1062.44	1053.08	974.763	900.709	1094.9	1053.04	1020.54	946.768	1024.36	996.266	1113.65	1079.51	1101.11	1090.09	997.995	936.558	892.807	1035.2	1116.22
	814.379	851.142	936.974	1063.83	864.623	915.634	1063.26	1133.3	1003.19	941.826	1123.19	1108.38	1079.3	1021.91	1084.21	1037.32	978.977	1062.5	1137.83	1061.72	1056.14	1012.62	1133.67	1074.81	1092.35	1210.35	1153.16	1101.47	1116.41	1091.2	1063.61	1046.22	981.839	918.717	1114.23	1054.23	1018.86	946.779	1031.13	1008.98	1126.73	1077.31	1112.06	1093.41	992.701	959.903	906.397	1047.13	1126.11
	818.3	848.049	934.567	1055.87	855.728	901.376	1053.26	1132.4	1010.25	949.679	1116.23	1104.43	1072.46	1031.79	1090.46	1031	984.731	1068.76	1122.27	1060.89	1065.05	1007.41	1122.19	1069.3	1093.62	1209.5	1152.16	1112.18	1112.57	1091.34	1049.19	1044.35	976.355	914.517	1099.51	1064.11	1010.12	956.508	1028.89	1001.5	1113.95	1087.68	1112.52	1089.04	996.911	949.576	907	1035.87	1129.53
	826.158	856.197	925.787	1060.24	862.912	908.624	1056.81	1128.98	999.414	935.084	1115.5	1106.7	1076.12	1028.25	1089.47	1030.71	978.108	1050.22	1131.7	1063.35	1068.49	1010.03	1124.76	1076.44	1094.11	1210.28	1144.05	1094.88	1109.89	1095.83	1058.63	1049.38	978.457	913.875	1095.9	1051.89	1008.06	943.446	1015.48	1007.84	1110.86	1093.72	1104.15	1099.98	1003.63	945.824	910.273	1032.88	1129.47
	810.458	855.159	937.04	1051.06	861.386	905.072	1063.66	1129.75	1001.83	940.944	1122.11	1097.18	1076.71	1028.23	1092.7	1029.45	980.47	1063.76	1134.79	1066.82	1058.51	1008.45	1125.63	1068.62	1095.61	1203.83	1140.15	1097.88	1108.17	1089.08	1046.21	1048.57	978.188	914.3	1099.34	1063.84	1006.44	940.655	1010.53	1000.69	1119.01	1073.59	1098.69	1098.73	995.5	947.067	901.515	1044.77	1128.77
	816.484	851.312	917.587	1066.32	863.439	908.521	1056	1130.66	1011.92	933.483	1109.92	1105.96	1072.05	1032.38	1094.77	1031.74	979.354	1066.24	1130.59	1055.55	1052.7	1007.24	1141.73	1071.3	1090.81	1212.3	1138.48	1098.83	1123.59	1094.95	1057.1	1049.4	974.081	913.009	1096.76	1058.09	1013.1	964.785	1026.45	998.241	1121.35	1090.58	1096.22	1093.24	1006.5	938.115	902.689	1031.59	1130.87
	818.879	852.006	921.274	1053.87	864.86	908.974	1050.93	1120.99	999.521	938.77	1105.86	1099.3	1073.04	1017.75	1087.76	1021.14	976.316	1059.48	1126.91	1051.08	1054.07	1010.93	1131.45	1074.99	1088.31	1212.24	1151.23	1100.7	1110.93	1090.51	1045.6	1049.99	966.866	904.85	1099.87	1048.32	1013.72	953.254	1015.76	995.743	1116.51	1076.24	1088.4	1084.32	999.622	935.903	896.9	1029.44	1118.37
	792.247	830.131	913.874	1041.14	856.096	896.026	1044.34	1120.27	996.957	922.406	1095.69	1088.99	1068.74	1022.93	1084.95	1021	978.785	1064.79	1133.11	1042.13	1053.78	999.03	1117.6	1074.27	1087.35	1225	1137.27	1108.44	1107.5	1089.42	1055.53	1036.23	972.414	899.05	1090.51	1053.18	1004.64	937.977	1019.12	992.384	1104.33	1081.39	1098.87	1083.58	989.011	936.473	899.037	1034.95	1115.8
	791.831	832.148	909.28	1034.8	850.553	892.541	1042.34	1110.31	995.651	928.119	1096.71	1095.22	1059.39	1023.19	1080.95	1024.24	975.485	1057.52	1115.67	1054.35	1054.87	998.23	1119.05	1056.87	1090.76	1222.54	1142.29	1102.93	1111.68	1087.7	1046.22	1040.89	972.575	899.934	1097.05	1040.83	1006.53	945.649	1006.74	982.962	1102.29	1082.12	1101.64	1079.51	992.043	929.624	899.155	1023.37	1114.54
	820.61	852.678	926.16	1061.25	867.175	904.154	1056.21	1136.33	1005.54	943.931	1119.65	1102.29	1067.61	1015.04	1095.44	1023.91	971.947	1060.62	1130.61	1054.14	1057.64	1000.19	1124.52	1070.77	1094.07	1201.73	1129.35	1102.71	1117.04	1091.71	1058.67	1044.53	972.156	917.042	1100.18	1066.81	1013.35	945.768	1008.57	998.532	1115.2	1092.3	1107.17	1095.34	1002.4	941.758	896.845	1038.42	1124.42
	827.847	845.361	923.947	1050.95	855.903	912.051	1056.52	1132.52	1002.03	924	1105.11	1102.62	1070.97	1029.38	1090.35	1024.43	969.77	1060.19	1133.19	1052.59	1061.07	1012.3	1123.55	1072.51	1086.6	1198.28	1133.6	1085.63	1110.91	1083.25	1050.39	1030.45	979.634	907.117	1097.43	1042.49	1001.77	942.39	1018.94	991.004	1108.77	1080.32	1100.3	1089.2	1001.79	936.109	890.304	1025.61	1120.54
	803.568	833.973	920.187	1046.01	852	903.593	1045.16	1120.59	998.56	928.84	1109.72	1090.93	1058.95	1021.81	1086.8	1019.67	982.508	1053.86	1133.6	1050.61	1052.9	996.552	1121.43	1069.99	1090.33	1212.51	1129.69	1098.88	1114.05	1086.62	1055.92	1031.71	973.075	897.734	1093.04	1046.25	1008.57	945.734	1019.55	984.941	1107.33	1065.34	1106.04	1089.57	988.711	940.8	893.149	1023.71	1107.22
	802.605	835.328	901.447	1035.48	854.228	882.804	1038.47	1123.56	997.142	922.965	1106.38	1085.34	1070.92	1023.79	1083.61	1019.44	968.939	1051.54	1119.26	1043.97	1048.76	1003.87	1112.09	1064.78	1077.91	1206.86	1132.46	1102.82	1099.33	1085.15	1048.55	1022.49	960.489	901.467	1086.05	1042.22	1009.15	949.52	1009.68	986.249	1105.04	1071.44	1099.42	1084.19	985.653	927.467	894.894	1026.87	1112.64
	795.437	838.896	906.88	1035.29	842.675	892.866	1050.36	1134.6	999.414	924.574	1096.86	1089.01	1063.02	1024.99	1082.21	1017.64	964.293	1053.25	1118.91	1039.09	1048.35	1001.57	1112.45	1065.11	1087.03	1197.36	1129.95	1103.44	1103.18	1082.77	1052.47	1034.59	964.672	892.15	1088.1	1052.21	1010.53	931.723	1006.06	987.439	1105.86	1067.94	1087.27	1085.59	986.969	927.273	893.913	1018.26	1114.21
	789.305	833.071	905.387	1037.1	834.544	892.113	1048.62	1123.69	986.702	919.028	1105.07	1097.69	1067.26	1021.06	1065.7	1021.92	960.708	1053.93	1124.07	1051.03	1049.6	987.869	1113.93	1058.86	1085.56	1202.55	1138.88	1110.33	1106	1079.64	1038.82	1027.7	958.919	901.825	1086.46	1054.09	1008.85	938.271	1012.05	991.873	1097.57	1068.3	1084	1077.15	979.037	922.982	880.739	1026.46	1115.3
	792.416	831.334	897.794	1053.6	842.114	891.892	1041.31	1113.08	1002.38	917.28	1098.8	1101.82	1064.75	1021.17	1075.35	1015.28	964.708	1051.6	1117.9	1042.22	1047.15	992.42	1115.05	1054.15	1077	1211.44	1138.19	1094.53	1107.77	1084.99	1046.4	1044.91	958.516	914.142	1086.67	1027.52	1001.46	929.565	1009.16	990.515	1087.76	1066.92	1097.82	1078.79	982.632	937.915	890.77	1029.11	1105.69
	804.779	835.487	905.707	1047.57	839.351	888.005	1050.91	1123.68	990.138	918.014	1103.06	1086.7	1072.21	1014.71	1082.91	1020.97	967.039	1047.17	1125.27	1043.47	1062.12	1000.25	1113.93	1054.77	1086.49	1201.83	1132.17	1095.51	1097.18	1084.7	1049.73	1044.61	957.269	907.5	1086.74	1044.53	1006.65	944.243	1005.42	991.532	1100.27	1057.12	1096.53	1091.87	980.869	937.188	893.95	1033.22	1116.39
	825.679	846.82	915.947	1055.71	852.272	898.185	1052.23	1124.16	1002.41	934.385	1103.09	1106.89	1058.74	1021.68	1088.6	1023.57	975.839	1055.3	1123.18	1044.77	1053.67	1011.56	1124.7	1065.28	1090.36	1208.83	1138.23	1094.53	1112.46	1086.6	1059.88	1036.14	963.559	909.125	1091.81	1060.51	1010.65	942.734	1014.89	991.422	1120.8	1081.71	1102.48	1090.7	989.89	936.127	892.428	1032.64	1129.03
	803.6	838.733	912.307	1045.78	849.912	896.283	1045.33	1120.13	1003.02	925.777	1106.18	1094.49	1062.32	1020.21	1078.49	1021.35	969.631	1055.63	1114.7	1037.83	1055.67	1011.74	1110.23	1051.83	1086.17	1211.89	1138.77	1096.25	1103.79	1076.58	1044.6	1041.53	971.833	894.692	1079.2	1047.45	1002.05	931.644	1014.32	989.304	1109.66	1065.18	1077.39	1080.5	984.795	940.158	893.503	1030.98	1119.41
	770.205	809.869	880.387	1026.98	837.93	862.036	1029.29	1102.04	983.974	906.819	1092.63	1080.28	1040.25	1006.2	1072.66	1010.43	955.293	1044.74	1112.14	1040.6	1040.39	997.127	1109.79	1057.29	1076.91	1221.47	1131.93	1097.94	1097.57	1073.15	1042.51	1028.62	953.914	890.742	1084.22	1039.12	1000.96	925.847	1005.23	980.865	1094.9	1062.66	1081.98	1078.11	977.174	916.364	884.416	1014.67	1108.46
	771.5	816.284	882.167	1028.91	828.228	867.536	1035.75	1104.33	983.358	908.035	1088.27	1081.4	1049.83	1010.13	1072.41	1012.69	959.393	1042.48	1106.13	1037.06	1036.88	990.683	1112.94	1059.81	1073.98	1213.49	1126.62	1096.46	1095.86	1063.83	1028.36	1028.51	952.952	894.7	1087.76	1036.55	996.178	932.61	1000.76	971.279	1086.76	1060.36	1080.33	1074.6	974.19	914.485	886.54	1010.33	1112.1
	796.3	835.798	906.167	1032.68	840.175	883.469	1045.52	1113.13	992.28	920.854	1100.88	1081.29	1067.8	1014.6	1076.87	1025.91	955.508	1050.67	1124.67	1043.82	1038.75	1012.73	1114.54	1052.92	1078.43	1210.77	1131.75	1100.95	1105.36	1074.35	1043.68	1032.61	957.677	884.092	1089.71	1031.05	998.715	937.322	1000.76	987.878	1104.14	1066.16	1087.02	1073.23	985.627	924.837	898.248	1018.77	1119.12
	802.826	840.235	897.014	1033.54	846.649	887.397	1047.36	1118.3	988.789	923.266	1097.64	1077.96	1065.95	1024.47	1076.62	1015.34	969.346	1048.59	1114.5	1037.75	1043.73	992.683	1114.97	1053.27	1079.7	1222.21	1138.81	1096.91	1100.49	1084.31	1037.84	1033.02	955.984	896.75	1085.61	1049.92	1002.86	935.356	1008.72	989.616	1102.77	1075.08	1087.02	1087.76	982.579	920.073	891.758	1032.77	1115.41
	804.21	835.984	902.86	1037.62	839.711	884.149	1035.85	1125.29	991.215	931.504	1102.58	1081.51	1063.4	1021.82	1081.36	1017.74	949.985	1048.48	1120.5	1034.84	1040.81	996.708	1124.44	1057.16	1080.38	1202.88	1138.12	1089.1	1096.63	1083.05	1037.77	1026.12	959.484	885.917	1085.4	1029.48	1003.91	927.164	1001.66	987.835	1110.36	1074.2	1087.98	1074.58	978.143	909.867	885.931	1022.44	1110.71
	788.605	826.623	900.36	1040.36	842.605	880.247	1042.47	1115.17	980.047	916.504	1097.33	1089.3	1054.16	1009.93	1076.92	1012.78	948.208	1042.59	1118.52	1043.5	1037.91	997.064	1117.69	1055.09	1082.04	1208.11	1126.63	1091.96	1103.43	1075.28	1029.31	1031.32	961.973	883.959	1083.08	1038.7	1003.2	933.469	1011.61	985.819	1106.84	1065.23	1087.68	1075.78	979.343	918.4	885.646	1023.31	1115.55
	822.279	838.454	917.554	1052.19	846.132	892.675	1057.97	1120.9	999.81	937.28	1106.88	1097.04	1070.98	1011.22	1083.75	1018.9	951.547	1051.26	1122.8	1045.49	1040.97	1009.97	1114.46	1059.99	1087.71	1208.45	1137.33	1101.26	1105.81	1080.09	1053.06	1037.07	972.269	890.659	1092.49	1059.72	1004.75	942.322	1002.08	988.034	1115.8	1069.76	1098.75	1080.64	986.227	922.218	893.391	1021.79	1118.83
	794.4	833.164	903.934	1047.13	840.991	876.598	1038.52	1116.1	990.245	913.875	1100.2	1078.44	1054.58	1022.09	1067.49	1019.38	946.808	1045.17	1124.46	1040.4	1049.01	994.693	1118.92	1058.46	1076.38	1209.96	1131.49	1091.39	1102.81	1078.45	1040.46	1038.21	948.645	901.209	1082.85	1037.02	999.584	927.717	1011.33	981.92	1100.45	1063.63	1096.51	1082.88	977.811	929.012	884.758	1018.34	1119.76
	814.658	831.558	908.754	1053.64	844.237	887.01	1043.83	1117.85	993.642	926.937	1097.49	1078.44	1049.05	1015.99	1082.94	1016.37	953.077	1055.38	1121.63	1037.22	1045.79	996.815	1118.51	1049.21	1075.02	1222.16	1137.75	1094.26	1099.78	1081.3	1044.22	1038.81	958.07	886.509	1083.93	1038.21	1002.12	934.407	1011.52	980.253	1103.13	1053.7	1095.48	1085.96	979.806	924.746	886.882	1021.7	1115.32
	800.479	829.667	900.9	1039.22	839.289	884.16	1037.76	1115.21	996.043	918.602	1097.42	1082.51	1058.74	1004.13	1072.13	1008.35	953.508	1048.32	1116.63	1038.12	1040.56	996.318	1111.61	1059.79	1081.14	1220.54	1127.15	1085.32	1098.64	1076.04	1031.02	1038.49	959.414	890.217	1083.9	1036.68	1004.17	929.503	1001.67	981.76	1100.72	1063.24	1093.3	1076.27	976.5	920.061	887.64	1019.38	1112.51
	818.431	848.962	918.734	1056.38	846.544	890.531	1048.49	1121.86	1002.63	928.329	1104.99	1087.96	1056.92	1010.73	1080.38	1018.78	967.147	1056.82	1117.28	1034.78	1043.41	1003.55	1128.49	1063.38	1079.29	1206.99	1139.27	1090.64	1112.36	1082.62	1036.76	1028.61	963.054	896.442	1079.36	1034	1000.39	937.644	1004.88	994.882	1105.62	1071.48	1092.83	1079.3	976.479	924.085	889.056	1027.38	1124.4
	820.658	840.077	914.28	1044.34	846.614	902.242	1040.92	1126.01	989.681	922.665	1101.65	1081.61	1064.03	1021.87	1084.28	1010.97	957.008	1045.31	1115.44	1042.57	1045.16	997.02	1128.66	1053.16	1088.04	1199.37	1134.16	1084.95	1108.12	1090.26	1043.43	1039.15	953.564	887.75	1088.14	1047.89	992.111	931.26	1008.53	989.498	1111.9	1063.52	1091.74	1080.68	983.848	926.261	887.956	1031.62	1121.84
	815.863	838.64	916.247	1045.46	849.167	889.304	1051.06	1120.98	989.767	920.266	1095.15	1089.22	1054.27	1023.6	1084.4	1023.56	946.123	1043.66	1120.77	1032.81	1046.55	994.122	1119.24	1061.05	1090.95	1203.92	1127.43	1094.36	1104.31	1082.4	1048.84	1028.67	957.876	898.075	1084.32	1048.87	1001.15	931.158	1013.17	989.612	1103.35	1068.79	1087.1	1088.62	977.611	924.079	880.658	1032.44	1118.93
	805.142	838.82	914.54	1039.49	839.877	898.387	1045.27	1119.1	989.858	912.965	1094.79	1094.53	1052.34	1012.96	1071.09	1015.5	949.37	1042.99	1109.89	1037.71	1044.98	993.664	1116.09	1060.76	1072.69	1210.43	1140.53	1095.28	1106.37	1072.18	1039.16	1034.65	950.731	898.875	1093.43	1043.05	986.763	933.118	1008.15	987.089	1108.74	1054.24	1098.61	1083.47	983.458	924.346	882.18	1012.04	1115.74
	811.279	837.202	910.56	1051.7	843.614	898.175	1042.36	1124.54	998.405	920.385	1103.89	1086.12	1053.85	1013.37	1077.57	1017.09	952.054	1047.61	1113.12	1032.43	1046.34	997.152	1121.73	1060.69	1084.35	1223.94	1135.44	1088.16	1107.25	1080.98	1050.71	1030.04	963.64	894.909	1078.59	1037.12	993.299	933.689	1004.78	988.688	1108.14	1065.43	1096.97	1076.73	980	918.23	888.683	1024.84	1117.97
	798.831	837.53	907.92	1041.09	835.851	895.268	1027.33	1118.28	991.935	914.273	1098.1	1085.89	1056.12	1002.8	1069.27	1014.31	960	1035.92	1128.94	1035.03	1039.85	997.449	1111.98	1060.62	1080.41	1216.97	1135.15	1094.52	1111.54	1086.39	1042.37	1038.68	945.097	887.284	1079.4	1039.04	1005.59	929.632	1007.63	983.865	1111.67	1063.83	1095.78	1083.05	981.522	923.431	884.049	1013.96	1100.96
	818.568	834.181	909.26	1044.69	843.895	889.634	1046.36	1121.88	997.948	911.693	1097.6	1094.36	1056.78	1009.61	1072.92	1018	947.831	1039.88	1114.61	1035.98	1040.89	994.464	1124.17	1059.46	1081.03	1212.58	1140.58	1091.67	1109.96	1081.51	1047.53	1041.04	962.435	895.634	1082.06	1040.5	1000.04	936.729	1012.85	987.992	1109.07	1057.05	1089.13	1086.43	979.158	916.643	887.273	1018.91	1126.37
	807.6	832.951	913.6	1058.92	845.64	890.18	1036.05	1120.43	982.129	910.126	1099.53	1085.28	1058.45	1022.83	1077.43	1009.58	951.116	1035.79	1111.46	1034.41	1041.43	1000.26	1115.92	1051.74	1083.19	1210.39	1130.98	1084.82	1104.84	1076.74	1041.88	1022.12	955.898	888.767	1086.03	1041.52	1012.11	934.915	1017.47	989.865	1099.23	1059.56	1094.01	1086.84	965.527	926.83	886.925	1015.07	1122.59
	820.563	842.896	914.94	1053.97	841.763	905.546	1053.91	1113.26	993.375	908.546	1104.52	1090.12	1053.42	1010.76	1076.83	1010.68	958.308	1040.7	1120.62	1044.25	1035.2	993.532	1120.6	1049.13	1075.12	1208.48	1135.92	1084.54	1116.76	1082.11	1043.45	1029.95	962.382	889.467	1087.67	1039.68	1003.99	944.582	1007.55	995.696	1112.17	1073.93	1111.49	1081.03	985.311	927.382	886.882	1033.08	1120.62
	808.179	832.809	903.734	1051.14	840.009	893.345	1037.85	1121.74	990.556	913.105	1095.88	1091.85	1049.26	1001.81	1083.04	1018.46	941.085	1039.11	1118.81	1029.67	1042.59	989.327	1117.45	1057.33	1077.33	1217.81	1133.04	1084.5	1108.02	1082.19	1038.53	1037.14	957.43	894.292	1074.42	1034.38	995.932	934.192	1008.12	991.899	1097.78	1070.53	1093.18	1077.45	974.432	911.049	873.596	1016.43	1112.28
	778.273	804.317	875.534	1025.59	829.114	866.923	1038.51	1103.38	977.539	897.133	1096.14	1067.79	1036.15	1015.65	1065.72	1015.74	957.816	1038.02	1109.92	1025.67	1037.08	984.049	1109.58	1051.09	1081.35	1223.11	1122.93	1084.02	1099.62	1075.27	1025.59	1021.76	940.355	878.2	1083.27	1028.44	984.565	925.627	999.944	971.882	1096.35	1067.76	1079.54	1073.59	973.558	908.952	879.577	1006.32	1105.15
	776.816	823.94	889.687	1023.86	831.596	878.665	1028.74	1109.78	986.948	900.07	1083.89	1082.14	1046.64	999.748	1069.33	1014.05	947.854	1038.73	1113.7	1027.66	1040.19	988.415	1113.03	1051.89	1074.04	1211.59	1130.34	1097.78	1102.25	1074.59	1036.71	1032.22	948.586	888.834	1076.92	1037.39	991.893	932.243	1005.29	972.751	1095.21	1066.7	1074.11	1072.14	960.164	916.127	874.261	1002.88	1097.57
	822.1	836.071	901.734	1050.97	839.456	893.273	1041.82	1123.21	998.974	910.049	1106.11	1079.35	1050.61	1001.77	1074.54	1015.77	957.877	1042.93	1112.02	1036.87	1042.39	1002.71	1127.69	1057.82	1083.3	1211.59	1127.68	1085.81	1108.82	1086.13	1039.58	1039.78	960.274	891.225	1101.3	1044.04	989.744	938.988	1006.58	987.165	1105.6	1060.45	1088.67	1074.95	978.037	925.564	884.795	1018.76	1113.4
	795.673	825.793	897.854	1033.12	831.518	874.428	1034	1112.54	990.948	907.651	1095.08	1067.34	1046.91	1003.49	1080.92	1012.46	950.723	1034.99	1115.22	1022.97	1045.86	988.488	1105.84	1046.88	1076.04	1216.56	1133.61	1092.12	1090.5	1069.48	1036.17	1026.65	934.124	879.7	1077.93	1041.69	990.207	921.553	1004.34	971.992	1102.48	1057.88	1085.58	1082.96	978.811	913.34	875.149	1015.31	1120.38
	803.4	830.869	897.574	1041.74	828.763	888.716	1030.14	1114.15	985.082	902.294	1096.27	1089.44	1052.7	1010.2	1073.68	1003.59	940.216	1025.64	1109.29	1040.47	1038.64	989.654	1108.44	1050.45	1086.5	1210.16	1121.38	1082.25	1097.86	1073.57	1034.91	1014.54	956.247	893.467	1071.73	1035.71	996.671	921.977	1001.77	976.042	1103.31	1052.99	1085.8	1075.31	975.601	914.267	878.869	1007.97	1110.81
	806.584	827.547	896.167	1048.13	843.439	877.783	1034.02	1116.55	984.017	912.385	1094.17	1072.85	1050.33	1003.23	1067.4	1005.77	943.823	1034.11	1114.94	1022.32	1040.8	982.61	1116.72	1052.9	1080.95	1207.18	1132.29	1090.09	1100.67	1081.95	1028.6	1027.36	952.892	881.075	1072.12	1030.52	990.608	934.367	998.102	974.688	1101.59	1069.46	1086.09	1075.36	963.853	911.727	876.801	1020.91	1109.67
	804.61	824.995	899.634	1028.7	833.711	878.18	1047.2	1113.83	980.922	914.252	1096.38	1082.08	1061.23	1005.17	1069.76	1016.45	939.6	1036.44	1113.19	1020.7	1038.28	979.444	1122.42	1049.79	1068.49	1215.22	1130.7	1073.92	1091.36	1082.55	1038.14	1028.54	955.57	887.975	1083.17	1041.96	992.971	914.706	991.055	981.152	1095.09	1057.07	1102.61	1078.08	966.721	906.285	872.472	1012.92	1102.36
	792.663	831.978	891.34	1043.4	823.202	887.356	1036.34	1105.09	979.396	909.329	1099.38	1082.42	1056.48	1001.75	1074	1017.46	949.139	1041.24	1125.7	1019.73	1036.6	985.542	1106.74	1055.88	1076.13	1216.47	1131.06	1080.06	1100.81	1084.24	1036.44	1027.89	941.296	891.592	1071.45	1026.19	992.183	918.062	999.715	981.89	1099.99	1059.7	1089.07	1065.77	963.537	911.643	881.447	1013.59	1101.58
	786.084	814.563	887.687	1025.54	816.132	863.83	1020.94	1111.16	976.935	893.756	1084.65	1065.54	1035.72	1005.05	1064.52	998.17	936	1035.6	1113.7	1019.62	1022.2	981.815	1112.14	1041.56	1062.62	1218.28	1130.64	1092.1	1099.64	1072.24	1032.32	1017.94	943.839	891.934	1071.4	1032.56	985.347	922.073	997.415	964.202	1085.27	1050.57	1086.32	1075.47	949.669	906.024	867.509	1007.48	1101.97
	789.521	820.454	874.634	1023.73	840.579	873.933	1030.28	1119.19	980.37	897.518	1088.56	1069.18	1037.65	998.838	1069.16	1004.21	946.154	1037.74	1099.6	1027.64	1026.54	982.293	1109.44	1041.72	1062.38	1219.01	1125.28	1083.89	1091.85	1078.55	1027.76	1026.09	941.779	878.392	1084.68	1029.52	982.275	920.553	992.162	972.295	1086.15	1059.3	1080.71	1068.12	959.979	913.103	866.888	1015.79	1098.74
	788.494	821.754	889.567	1037.01	818	872.582	1032.02	1111.85	985.87	906.791	1093.98	1072.09	1042.54	1008.13	1074.03	1003.73	944.816	1039.94	1116.47	1025.12	1030.04	982.005	1109.9	1055.12	1071.54	1221.42	1126.91	1087.89	1080.1	1073.64	1034.6	1022.56	942.796	886.317	1078.63	1032.07	984.555	924.649	997.541	977.633	1096.01	1059.45	1084.18	1080.82	960.179	900.564	869.776	1013.22	1108.46
	778.589	816.088	886.214	1017.96	824.395	864.026	1025.56	1112.35	972.142	897.665	1084.01	1065.71	1038.7	1007.94	1067.02	993.864	930.477	1032.96	1105.92	1022.79	1020.44	973.625	1105.85	1040.83	1079.4	1220.8	1127.58	1090.13	1093.01	1070.61	1028.56	1018.09	933.871	872.784	1074.75	1023.27	989.517	913.395	998.893	968.19	1088.58	1058.53	1077.16	1073.6	953.248	908.649	871.416	1013.62	1112.69
	798.795	833.596	896.387	1031.98	828.5	885.974	1041.68	1124.68	978.379	903.203	1095.6	1058.34	1052.12	990	1068.56	1012.52	941.623	1034.14	1113.61	1025.65	1037.16	982.015	1110.91	1048.06	1075.96	1219	1124.58	1078.44	1090.53	1071.84	1034.89	1029.89	940.93	873.225	1079.12	1036.38	984.507	921.147	998.486	975.806	1095.45	1050.86	1083.64	1072.68	955.832	905.036	882.782	1008.45	1103.76
	812.821	838.492	904.94	1029.21	824.746	882.747	1036.03	1117.06	978.233	907.238	1087.07	1068.35	1051.55	1003.96	1067.07	1006.6	940.423	1033.55	1111.85	1018.79	1040.27	981.874	1112.69	1049.49	1077.32	1218.07	1113.6	1092.41	1102.82	1068.22	1038.72	1019.55	943.597	884.575	1078.77	1045.66	982.826	925.729	997.189	979.017	1096.43	1058.97	1087.71	1067.51	959.022	910	865.372	1014.22	1098.96
	813.295	841.836	913.867	1048.76	825.281	888.397	1043.77	1119.25	987.233	901.469	1093.09	1084.37	1055.95	1014.56	1075.3	1005.6	930.839	1035.36	1107.53	1030.16	1034.09	981.552	1110.79	1047.47	1081.67	1224.98	1119.1	1083.42	1096.83	1078.01	1032.89	1017.69	949.231	885.109	1081.21	1037.38	981.125	926.248	1003.17	971.688	1090.1	1052.97	1082.94	1075.38	968.537	918.788	878.093	1008.39	1102.6
	805.31	838.06	901.04	1037.92	831.939	881.206	1040.73	1118.36	987.375	903.91	1095.92	1087.59	1043.46	995.099	1066	1000.44	943.154	1035.49	1117.16	1023.68	1038.54	982.913	1123.21	1044.26	1088.45	1219.69	1123.57	1069	1104.1	1074.84	1039.17	1024.32	941.683	883.042	1089.87	1032.81	985.594	918.808	999.782	978.747	1088.61	1061.07	1094.8	1072.1	961.221	906.824	878.372	1007.63	1114.15
	799.963	825.066	889.88	1040.14	828.851	865.283	1025.32	1118.36	972.478	911.434	1085.46	1069.31	1038.43	1011.43	1059.74	995.694	933.962	1035.42	1112.83	1019.7	1028.38	972.371	1116.65	1049.14	1070.66	1221.23	1129.17	1082.62	1094.33	1078.02	1037.86	1019.54	938.113	873.917	1083.43	1033.86	988.492	924.762	990.367	976.051	1093.25	1050.15	1075.81	1067.93	960	910.146	873.217	1010.7	1105.53
	800.058	826.372	899.054	1031.31	831.956	864.887	1037.06	1116.94	972.646	901.329	1092.21	1073.56	1051.54	1002.96	1072.36	1002.86	943.793	1023.92	1115.9	1022.1	1039.25	978.352	1119.95	1050.88	1067.85	1226.68	1118.69	1071.03	1099.48	1076.03	1030.95	1012.27	941.005	884.509	1076.9	1035.27	981.362	911.231	1002.88	977.81	1091.62	1040.01	1086.14	1070.37	954.832	904.194	871.652	1006.98	1108.23
	809.863	836.798	904.594	1040.84	831.93	885.809	1036.58	1114.6	980.258	903.693	1098.51	1085.88	1045.35	1002.98	1063.33	1007.7	939.377	1037.69	1115.08	1018.47	1036.84	994.352	1115.06	1054.49	1071.33	1221.21	1129.39	1084.69	1096.99	1073.91	1031.32	1022.88	944.785	864.467	1080.61	1033.67	994.845	919.412	997.735	973.523	1096.3	1044.98	1095.14	1082.26	966.664	911.376	865.049	1008.13	1100.84
	809.268	833.191	895.027	1041.31	823.211	876.345	1032.5	1115.33	986.056	894.84	1092.53	1085.88	1051.85	1002.09	1070.01	997.009	930.708	1030.2	1107.28	1021.73	1031.14	984.239	1110.22	1045	1066.32	1230.9	1121.87	1071.37	1098.45	1081.24	1031.13	1019.89	951.866	877.375	1078.27	1030.18	982.232	935.164	997.126	980.169	1087.77	1059.27	1087.24	1076.62	959.243	914.982	867.546	1012.58	1110.2
	749.521	792.596	874.447	1003.67	795.561	839.67	1015.79	1087.68	964.396	881.357	1072.33	1049.39	1025.91	1008.25	1065.12	994.872	936.223	1023.23	1094.83	1013.54	1022.75	971.918	1112.28	1042.39	1071.41	1234.22	1117.48	1080.86	1086.74	1060.6	1031.91	1005.2	931.102	860.725	1066.07	1024.64	991.227	916.197	987.395	970.241	1084.14	1038.06	1073.08	1053.94	950.122	889.443	855.074	997.907	1094.04
	776.979	811.864	878.58	1022.52	817.439	863.433	1022.26	1101.69	977.026	885.084	1087.18	1069.35	1039.34	996.676	1064.33	998.519	933.485	1033.26	1106.41	1016.79	1027.9	985.41	1107.41	1044.13	1069.88	1239.25	1124.16	1077.92	1093.29	1066.49	1027.61	1014.2	935.167	868.625	1071.08	1021.28	982.608	912.988	989.822	971.118	1088.86	1044.1	1084.33	1070.42	954.274	903.782	864.372	1002.89	1101.8
	804.379	829.858	906.734	1041.27	838.579	886.495	1033.26	1119.77	983.202	902.07	1092.6	1090.71	1042.64	1005.51	1071.28	1007.77	935.123	1046.34	1114.96	1023.7	1045.62	986.966	1117.97	1051.72	1072.46	1238.27	1124.35	1081.33	1096.57	1085.47	1038.84	1029.12	942.516	876.467	1076.25	1028.27	980.888	923	1005.21	977.671	1095.78	1048.74	1098.3	1078.69	960.579	912.333	872.702	1013.31	1106.45
	805.679	835.776	894.234	1036.19	833.175	884.531	1036	1132.29	981.573	888.56	1098.76	1069.57	1039.34	1004.16	1074.64	1001.39	936.062	1030.24	1108.92	1028.51	1034.41	982.849	1127.94	1065.84	1073.34	1228.08	1121.73	1069.75	1101.23	1072.66	1040.07	1023.04	942.543	876	1074.43	1047.14	985.681	921.887	986.32	977.747	1095.81	1061.08	1099.26	1068.17	968.027	900.006	861.851	1009.42	1116.23
	787.921	819.481	888.28	1031.77	809.947	863.587	1035.01	1115.85	986.271	888.203	1091.8	1070.22	1033.98	1012.48	1075.11	1002.75	932.731	1022.03	1113.68	1024.57	1024.64	985.478	1117.72	1045.61	1064.46	1243.15	1119.67	1082.02	1100.55	1066.02	1029.45	1026.04	942.86	879.334	1078.67	1028.64	984.879	916.627	992.687	974.692	1084.94	1051.69	1094.73	1075.52	958.943	899.121	872.087	1002.94	1107.07
	813.163	826.519	893.067	1043.26	834.351	880.423	1027.18	1106.43	987.664	901.616	1096.64	1080.71	1038.29	1004.74	1072.22	1011.35	945.962	1033.95	1111.13	1020.04	1030.09	986.815	1121.54	1046.9	1074.63	1233.19	1128.66	1073.31	1104.66	1069.67	1044.54	1026.31	943.016	877.709	1083.54	1027.15	982.236	922.926	998.798	964.443	1095.19	1045.95	1082.89	1076.37	962.185	894.976	876.95	1009.17	1097.99
	818.584	840.853	916.874	1055.97	835.737	891.85	1042.72	1125.3	990.064	914.518	1100.1	1088.14	1057.58	1010.82	1081.21	1008.11	935.747	1039.96	1121.53	1032.22	1037.34	988.966	1132.74	1053.32	1076.23	1227.28	1127.33	1070.77	1101	1083.67	1044.11	1023.22	938.478	878.5	1093.18	1042	995.831	928.26	1007.41	977.418	1113.3	1066.43	1098.36	1068.55	970.732	906.176	879.956	1016.18	1121.74
	800.605	837.683	890.954	1046.13	831.482	885.345	1038.83	1110.22	985.207	901.252	1102.22	1078.62	1055.41	1007.78	1075.56	1014.02	946.17	1038.6	1121.35	1028.22	1042.13	988.581	1116.8	1046.21	1080.75	1236.43	1131.91	1091.03	1094.52	1071.97	1046.81	1025.74	948.624	872.859	1079.77	1041.08	994.053	929.881	998.921	985.215	1093.52	1056.41	1093.05	1088.17	968.643	909.14	871.497	1005.21	1116.12
	814.952	825.951	886.94	1033.55	833.702	875.933	1034.89	1114.06	981.233	897.091	1096.41	1078.18	1041.36	1008.6	1071.19	1008.44	931.662	1035.5	1103.88	1017.13	1032.52	980.215	1112.04	1050.63	1079.03	1219.93	1138	1083.48	1093.64	1075.07	1042.26	1027.6	941.769	871.025	1081.43	1034.57	982.893	911.836	992.687	978.966	1105.55	1045.99	1089.02	1065.15	966.195	904.776	867.192	1022.94	1100.82
	807.91	828.896	899.294	1038.08	822.044	884.721	1032.13	1117.56	984.573	900.518	1088.91	1083.15	1047.29	1001.21	1072.23	1007.65	931.1	1027.14	1115.81	1028.07	1038.4	982.693	1113.36	1061.33	1070.59	1232.15	1131.97	1091.58	1100.14	1073.89	1036.46	1016.99	941.473	879.525	1066.47	1048.09	987.169	913.734	995.011	977.426	1094.63	1046.87	1097.6	1082.11	956.443	906.527	872.894	1002.5	1102
	814.573	835.804	909.64	1045.88	836.763	888.928	1035.62	1113.51	987.651	909.469	1093.7	1089.91	1036.95	1006.18	1068.01	1000.57	949.654	1026.85	1113.81	1023.81	1035.49	991.098	1123.52	1059.77	1073.71	1228.24	1126.11	1085.92	1100.53	1079.04	1037.03	1029.09	947.344	877.25	1075.04	1035.76	988.376	928.197	1002.36	977.232	1108.15	1057.52	1086.48	1084.11	960.553	911.685	876.832	1009.43	1096.6
	816.563	837.607	902.634	1050.78	823.702	883.242	1046.34	1119.06	983.483	902.714	1100.81	1071.79	1047.44	1006.49	1071.29	1008.67	940.477	1043.48	1111.3	1022.52	1037.54	984.054	1126.08	1054.36	1084.88	1237.3	1137.98	1087.14	1105.86	1070.94	1035.74	1017.62	943.677	867.175	1083.82	1049.22	991.497	923.147	1005.33	981.46	1107.94	1067.87	1098.65	1068.03	971.695	914.958	876.832	1014.7	1113.28
	798.047	814.448	895.347	1032.6	821.491	865.165	1035.49	1114.94	984.508	893.658	1088.83	1065.31	1041.2	1013.59	1067.73	1001.52	939.47	1026.06	1105.75	1021.3	1030.66	986.083	1112.15	1034.93	1076.76	1235.04	1140.21	1079.65	1095.66	1081.33	1027.26	1017.63	930.898	873.35	1074.63	1027	990.376	915.61	992.004	974.409	1092.27	1039.5	1076.18	1081.71	964.727	905.206	871.627	1011.71	1106.58
	817.184	832.885	903.68	1048.2	833.579	878.227	1046.14	1126.68	993.866	904.028	1100.53	1079.76	1065.24	1005.6	1072.04	1000.15	941.677	1022.73	1151.87	1031.93	1036.36	991.361	1125.19	1050.37	1083.31	1228.16	1136.2	1081.57	1098.67	1081.13	1042.5	1035.07	945.081	883.542	1071.49	1038.14	990.294	917.525	1003.01	979.473	1108.64	1067.48	1088.55	1075.49	968.079	909.164	867.795	1014.5	1119.03
	796.805	819.754	892.707	1029.87	824.965	876.036	1032.79	1113.6	977.733	902.812	1097.46	1073.67	1041.71	990.271	1076.43	1008.84	946.093	1034.19	1104.38	1027.31	1029.28	977.571	1112.38	1050.83	1074.12	1221.37	1135.25	1092.09	1095.23	1075.91	1026.97	1023.95	946.446	869.459	1071.46	1017.72	983.26	924.045	993.541	974.156	1099	1064.68	1084.08	1076.79	960.706	905.346	869.049	1011.51	1105.61
	797.21	826.782	892.514	1030.47	821.719	868.191	1036.44	1112.32	974.422	895.497	1087.66	1073.31	1043.78	999.649	1073	1001.38	933.524	1026.12	1119.04	1020.38	1038.1	981.366	1107.7	1051.29	1074.41	1232.85	1140.23	1087.87	1099.62	1076.67	1030.51	1022.15	943.86	874.725	1084.74	1033.51	984.961	911.977	1002.32	974.654	1095.65	1046.9	1077.47	1076.64	963.006	905.806	872.174	1002.53	1113.28
[truncated: 55 more rows]
[truncated: 50 more columns]

## Sheet: 1.63 nM
	Fluorescence (RFU)
[truncated: 358 more rows]
[truncated: 387 more columns]
