# Supplementary material for: Programmable synthetic cell networks regulated by tuneable reaction rates
Source: Nat Commun. 2022 Jul 6;13:3885. doi: 10.1038/s41467-022-31471-5 (PMC9259615; doi:10.1038/s41467-022-31471-5)
Supplement: Supplementary file 4 — Source Data [file 41467_2022_31471_MOESM4_ESM.zip › source data/Fig. S12_source data.xlsx]

## Sheet: Fig S12
	Template concentration (µM)
	0.024	0.048	0.06	0.12	0.24	0.48	0.72
Time (min)	Fluorescence (RFU)
0	27	48	0	54	84	70	74
1	37	17	9	21	47	72	63
2	9	17	8	42	4	6	47
3	25	22	7	0	13	0	28
4	32	30	8	6	18	17	0
5	3	4	26	19	7	14	2
6	22	25	16	36	0	28	17
7	22	34	45	32	32	45	36
8	28	32	49	42	12	70	74
9	9	24	45	52	16	53	57
10	28	35	78	56	47	50	51
11	20	41	59	82	57	77	35
12	25	20	79	74	73	104	77
13	10	0	71	83	64	98	83
14	0	12	97	125	68	125	113
15	37	21	107	124	99	133	169
16	23	34	126	129	144	186	202
17	29	43	129	170	159	218	236
18	21	30	135	199	216	288	318
19	15	34	149	207	247	354	415
20	30	44	173	246	323	450	454
21	38	56	174	285	393	531	568
22	30	55	198	330	466	596	627
23	39	104	225	401	545	702	695
24	47	103	241	469	600	758	849
25	26	124	271	534	685	861	895
26	8	120	297	600	794	996	994
27	32	151	315	665	918	1130	1160
28	21	151	361	762	1050	1231	1196
29	39	213	427	893	1138	1390	1391
30	33	221	445	989	1324	1519	1495
31	33	263	505	1049	1451	1673	1583
32	60	302	556	1175	1643	1841	1797
33	51	312	595	1221	1724	1972	1941
34	53	300	637	1298	1832	2125	2041
35	57	362	673	1358	1977	2203	2199
36	62	351	658	1421	2078	2367	2363
37	61	375	720	1464	2218	2567	2467
38	98	408	768	1507	2364	2767	2649
39	90	400	797	1534	2489	2900	2810
40	79	408	767	1573	2560	3027	3011
41	110	422	785	1512	2607	3220	3101
42	112	452	825	1579	2692	3370	3241
43	100	455	828	1570	2725	3477	3404
44	124	454	831	1624	2782	3634	3603
45	112	451	848	1641	2808	3728	3700
46	134	458	878	1662	2903	4015	4000
47	151	467	838	1642	2897	4125	4085
48	139	480	857	1638	2919	4267	4204
49	148	450	848	1609	2910	4308	4365
50	148	465	898	1673	2999	4447	4542
51	168	443	870	1645	2980	4507	4698
52	169	460	874	1665	2981	4654	4950
53	172	460	896	1696	2977	4739	4972
54	197	458	911	1718	3038	4864	5168
55	187	433	920	1688	3030	4879	5251
56	192	472	906	1689	3011	4955	5492
57	199	519	924	1678	3060	5048	5673
58	200	495	891	1745	3069	5132	5704
59	197	516	917	1718	3021	5160	6003
60	223	498	920	1713	3067	5183	6013
61	191	476	935	1700	2996	5242	6038
62	208	486	939	1738	3051	5214	6162
63	217	484	957	1713	3023	5262	6170
64	226	493	949	1729	3073	5132	6352
65	228	502	952	1703	3079	5288	6425
66	220	481	967	1777	3128	5357	6591
67	234	499	956	1740	3098	5353	6652
68	274	498	982	1774	3108	5382	6754
69	234	484	977	1771	3145	5453	6740
70	272	524	1030	1808	3139	5376	6834
71	269	514	984	1781	3182	5498	7126
72	244	504	1000	1787	3158	5562	7094
73	242	510	1014	1794	3130	5469	7044
74	254	518	987	1793	3165	5401	7040
75	250	502	989	1798	3130	5460	7083
76	241	495	997	1781	3151	5444	7108
77	241	499	999	1772	3201	5526	7165
78	249	512	1005	1839	3097	5437	7036
79	203	491	1014	1794	3152	5518	7212
80	269	506	1008	1805	3156	5561	7217
81	251	507	1021	1845	3234	5518	7209
82	257	528	1013	1798	3137	5475	7123
83	272	521	1062	1840	3212	5553	7347
84	287	544	1059	1816	3201	5564	7334
85	242	546	1054	1847	3190	5579	7455
86	270	535	1047	1849	3240	5611	7365
87	285	549	1036	1830	3142	5547	7389
88	255	490	1084	1815	3185	5581	7390
89	264	539	1062	1849	3179	5556	7411
90	288	530	1078	1843	3194	5523	7313
91	283	522	1081	1796	3120	5519	7290
92	284	513	1057	1816	3196	5563	7366
93	274	510	1050	1822	3267	5520	7334
94	259	544	1070	1852	3181	5623	7431
95	278	559	1090	1847	3202	5626	7473
96	282	552	1076	1842	3258	5708	7525
97	256	552	1079	1898	3280	5661	7575
98	286	551	1082	1863	3268	5763	7581
99	300	552	1090	1854	3203	5668	7548
100	278	553	1091	1877	3205	5521	7442
101	279	551	1097	1863	3150	5589	7453
102	307	539	1099	1879	3210	5574	7406
103	230	519	1076	1902	3266	5646	7591
104	283	541	1087	1928	3190	5697	7609
105	295	538	1101	1865	3244	5674	7587
106	297	537	1100	1901	3226	5736	7524
107	299	520	1079	1882	3206	5698	7574
108	283	578	1107	1891	3187	5637	7640
109	317	567	1126	1905	3322	5767	7644
110	303	550	1121	1896	3267	5615	7627
111	287	568	1117	1909	3295	5688	7593
112	300	578	1136	1957	3304	5685	7592
113	293	563	1149	1936	3285	5664	7522
114	327	531	1134	1887	3252	5748	7626
115	289	564	1129	1943	3311	5725	7635
116	301	583	1125	1915	3307	5756	7695
117	262	536	1123	1969	3278	5714	7735
118	281	540	1145	1962	3303	5707	7584
119	314	546	1091	1925	3297	5791	7640
120	331	585	1127	1928	3279	5766	7651
121	308	584	1161	1929	3344	5820	7722
122	304	593	1145	1977	3333	5806	7755
123	298	591	1180	2038	3408	5870	7722
124	323	580	1167	1966	3342	5846	7750
125	314	563	1160	1952	3368	5792	7710
126	289	587	1150	1938	3304	5737	7623
127	332	557	1154	1992	3283	5858	7733
128	319	599	1166	1998	3375	5759	7738
129	294	573	1144	1965	3415	5778	7661
130	297	589	1135	1911	3285	5747	7546
131	302	577	1193	1999	3338	5841	7813
132	338	540	1154	2013	3348	5856	7785
133	317	579	1181	1999	3347	5800	7690
134	293	586	1202	2010	3399	5794	7706
135	299	559	1159	1995	3360	5757	7731
136	345	601	1171	1975	3360	5839	7825
137	294	579	1174	1989	3389	5844	7805
138	338	595	1178	1998	3335	5899	7718
139	289	595	1188	2027	3424	5851	7798
140	326	591	1195	2015	3360	5757	7739
141	333	584	1237	2034	3415	5747	7681
142	319	589	1164	1958	3309	5793	7729
143	304	614	1216	2034	3462	5877	7705
144	314	559	1229	2066	3444	5886	7675
145	312	617	1231	2025	3389	5911	7743
146	352	630	1234	1997	3446	5938	7766
147	330	615	1236	2020	3413	5877	7841
148	345	620	1228	2065	3480	5893	7886
149	319	610	1201	2032	3409	5939	7870
150	338	601	1191	2040	3416	5904	7847
151	325	611	1228	2028	3342	5762	7693
152	335	624	1216	2027	3359	5778	7652
153	311	611	1209	2056	3436	5908	7703
154	302	581	1225	2041	3371	5803	7583
155	338	608	1245	2091	3400	5819	7734
156	318	581	1251	2074	3415	5866	7692
157	368	591	1263	2113	3403	5859	7821
158	334	625	1243	2071	3500	5877	7765
159	352	629	1265	2051	3493	5919	7865
160	370	621	1250	2053	3448	5957	7786
