# Supplementary material for: Programmable synthetic cell networks regulated by tuneable reaction rates
Source: Nat Commun. 2022 Jul 6;13:3885. doi: 10.1038/s41467-022-31471-5 (PMC9259615; doi:10.1038/s41467-022-31471-5)
Supplement: Supplementary file 4 — Source Data [file 41467_2022_31471_MOESM4_ESM.zip › source data/Fig. S6 right_source data.xlsx]

## Sheet: Fig S6 right
Fluorescence in proteinosome (RFU)					Fitting Curve:
461.502					f(x) = (σ*(2*pi)^0.5)^(-1)*exp(-(x-µ)^2/(2*σ^2))
418.301					Coefficients (with 95% confidence bounds):
438.042					µ = 519.97 [505.537, 534.402]
470.335					σ = 70.4634 [61.6296, 82.2768]
510.503
685.704					Covariance
619.962					52.8201	-2.0287e-14
671.446					-2.0287e-14	26.8383
548.498
512.082
544.705
612.045
480.753
528.513
601.186
435.908
435.397
436.456
470.127
429.995
617.83
509.314
560.007
556.03
588.28
548.687
494.115
578.677
579.919
668.568
524.584
540.189
530.968
408.929
350.588
459.343
483.453
458.045
556.563
512.256
516.423
534.959
523.827
690.115
574.554
525.78
458.9
514.872
413.165
416.883
418.898
445.467
409.06
587.74
489.613
547.063
538.235
570.702
532.689
481.423
564.851
565.114
665.808
519.281
533.443
525.702
435.667
467.28
427.114
435.501
536.69
503.332
480.014
460.086
581.733
596.437
499.341
560.62
524.763
534.907
545.799
531.361
568.814
658.5
528.491
681.126
521.004
532.21
495.255
503.771
497.06
476.383
441.824
449.695
