# Supplementary material for: Programmable synthetic cell networks regulated by tuneable reaction rates
Source: Nat Commun. 2022 Jul 6;13:3885. doi: 10.1038/s41467-022-31471-5 (PMC9259615; doi:10.1038/s41467-022-31471-5)
Supplement: Supplementary file 4 — Source Data [file 41467_2022_31471_MOESM4_ESM.zip › source data/Fig. 5e_source data.xlsx]

## Sheet: Fig 5e
Time (min)	Fluorescence of Proteinosome (RFU)	Fluorescence STD of Proteinosome (RFU)	Fluorescence of Background (RFU)	Fluorescence STD of Background (RFU)
0	44.9237	22.1751	95.7222	6.09398
3	29.7488	13.0904	89.8567	7.01825
6	19.6713	7.61934	82.9344	4.8653
9	18.045	6.82243	75.6711	5.87066
12	15.8138	8.2021	71.6622	5.49791
15	10.7075	7.18987	64.8611	5.37049
18	9.80125	7.67029	60.5967	4.58152
21	6.22375	7.34543	56.5833	5.93732
24	8.18	5.14429	52.9922	4.0019
27	9.695	7.3898	49.6233	4.94695
30	7.845	5.18744	48.6422	4.45241
33	5.2725	3.37237	45.7011	6.3819
36	11.775	8.71675	43.7567	6.77709
39	6.85375	4.02766	41.0944	6.14421
42	5.06125	3.15162	38.4122	5.83895
45	6.38	3.88764	35.9222	4.43561
48	5.69	5.7076	35.63	7.25706
51	4.3475	4.70238	35.57	7.92041
54	11.3462	7.94293	32.1056	3.85549
57	4.4525	2.71782	31.1089	5.13037
60	10.2275	5.73003	29.5033	4.74043
63	8.9075	8.10036	28.5956	4.88189
66	6.72625	4.79427	28.35	4.20287
69	13.1512	7.01482	28.9422	4.7069
72	12.2425	9.80699	27.1878	4.80529
75	10.3938	5.43237	25.8822	5.61938
78	10.2513	3.60622	24.82	3.62066
81	11.8763	5.7518	25.1456	4.84284
84	19.74	8.3886	24.5944	4.30732
87	10.7538	5.62231	27.0933	3.64419
90	14.7163	7.96981	26.3656	5.26893
93	16.5562	8.38739	22.9156	4.60336
96	17.8412	8.85646	22.4444	3.91362
99	22.2413	8.93951	22.1478	4.16953
102	18.9337	8.57599	24.1122	4.2224
105	12.0638	8.8695	22.9756	3.90297
108	25.3562	10.7976	22.5811	2.81257
111	24.2825	11.2319	20.7767	3.52203
114	22.9975	7.78305	21.6111	3.33022
117	24.2112	10.3692	21.2656	3.31076
120	27.4337	12.8727	20.7378	4.35556
123	26.78	12.9501	19.59	3.38402
126	33.9075	11.4461	21.7811	2.49833
129	29.8038	12.2182	19.0467	2.79734
132	28.2275	12.0671	19.4422	3.20864
135	31.8287	9.87068	21.3567	2.51452
138	33.6887	11.54	18.6533	2.46781
141	36.8888	16.2832	20.8444	3.65452
144	42.1388	14.0742	18.8756	2.61312
147	34.6412	13.5905	18.7856	3.54436
150	38.5288	13.3521	21.8344	2.62573
153	38.795	13.9444	19.0222	3.51283
156	35.2413	13.3751	17.6989	3.998
159	34.8137	13.1345	19.7289	5.11117
162	40.8038	11.5551	18.9078	2.56561
165	37.94	10.1255	18.1689	4.37494
168	39.9375	12.5758	18.0022	2.87904
171	41.3038	13.1119	17.6367	2.28524
174	39.8062	12.4945	17.21	4.4047
177	36.9738	12.0922	18.2944	4.5021
180	41.8312	14.0641	17.8378	5.01068
183	45.2125	17.9331	17.7622	3.24352
186	41.135	12.6255	18.3278	9.12168
189	45.4763	15.004	18.8822	9.98389
192	51.785	16.7479	17.1667	8.42947
195	51.7175	16.9188	18.4222	8.76529
198	52.935	14.8961	17.4644	8.19972
201	50.1875	15.1161	14.4367	3.79363
204	50.8837	16.5024	14.4967	3.26632
207	51.7875	14.7331	13.9533	1.94126
210	50.3175	15.5793	13.5967	2.93289
213	54.79	13.5776	13.67	2.73024
216	57.8025	17.05	13.99	2.71843
219	52.3513	17.4609	11.4544	4.0575
222	51.51	14.333	11.7167	3.02181
225	61.3113	16.4848	12.9533	3.32304
228	61.115	17.3109	12.1544	2.66711
231	56.5737	15.5264	11.4133	1.5926
234	61.0538	15.9945	10.9411	2.45659
237	59.9237	17.3841	12.2311	3.18274
240	61.14	18.3971	11.7733	2.99504
243	59.48	18.0677	10.9956	3.1159
246	61.2112	15.5013	10.9433	2.57932
249	59.95	21.052	10.81	2.87869
252	62.53	15.8499	9.12444	1.8124
255	66.5288	19.3637	9.93333	2.44034
258	55.54	18.204	11.0978	2.97787
261	64.9813	14.568	10.2389	2.71704
264	62.3775	16.7826	9.66	2.43996
267	59.0812	14.4998	11.1144	3.99046
270	63.5087	17.9306	10.9856	3.37345
273	63.6175	17.4603	10.4644	3.76371
276	63.0187	18.3606	8.44	3.56295
279	65.1287	15.7835	8.32111	3.3252
282	67.9712	16.2319	8.38667	3.22666
285	61.4612	17.6072	7.57889	2.47847
288	68.0438	19.679	8.17222	1.90553
291	68.5275	18.9219	6.17556	2.64663
294	69.2837	14.9754	7.72889	4.49238
297	69.755	20.3381	7.12444	5.02828
300	73.5475	21.1206	9.41	3.75971
303	69.1038	19.0566	8.03	1.59641
306	67.9225	18.7524	5.82667	1.60734
309	73.5738	16.9649	6.42222	2.77738
312	74.1363	18.1653	6.82667	2.36478
315	76.1088	18.3903	5.77444	3.45459
318	73.7237	18.9553	6.78556	3.72249
321	76.2188	19.374	6.59444	4.55023
324	75.24	20.0302	6.11111	2.39456
327	78.8425	19.7667	5.83444	3.67581
330	75.3425	19.7862	6.52	2.48096
333	80.7925	19.2901	6.42111	2.34347
336	74.0037	18.7548	6.38333	3.63876
339	74.0888	21.7215	4.64444	2.47437
342	81.6112	21.8231	5.59556	3.41408
345	78.7188	19.2322	6.01444	2.82905
348	83.7412	20.6703	4.87889	2.57411
351	83.065	22.0583	6.51	3.11634
354	82.9775	20.5624	5.46111	3.00245
357	83.8375	18.2349	4.30778	1.91953
360	86.7825	21.5245	4.58778	3.05157
363	83.7987	21.3427	6.90444	2.57821
366	84.2613	22.2173	6.77556	4.4417
369	87.0275	19.1365	5.52556	3.47898
372	85.8688	21.3213	5.54889	4.47868
375	85.21	20.6843	6.22556	4.77844
378	86.8713	22.1856	7.08444	2.27508
381	88.1813	21.7688	7.47556	2.72771
384	89.1525	22.7274	4.45444	3.41242
387	90.3812	22.1567	4.86111	2.65204
390	90.55	22.5173	5.94444	4.07641
393	90.7338	23.4765	4.48333	2.8282
396	91.66	23.3181	4.73222	2.41313
399	93.975	24.7222	2.92111	2.37899
402	96.105	20.8681	5.68	1.98341
405	93.7925	23.9795	6.20667	1.80595
408	93.9025	23.2064	4.97889	2.90075
411	91.7138	25.3965	4.24	2.42586
414	96.4688	23.2404	3.34778	1.7635
417	91.6725	23.9142	2.27667	2.29574
420	94.9712	23.4731	5.08444	2.06294
423	93.7925	21.841	3.75667	2.65527
426	93.2013	22.5418	3.15222	1.98023
429	92.515	22.7116	3.80111	2.4458
432	97.8825	25.0738	4.41444	2.93819
	97.5037	24.2641	5.03222	2.44182
	100.421	24.1709	4.91111	3.75054
	98.7188	25.7272	4.41111	3.73544
	99.825	25.0454	5.48778	4.821
	102.797	23.0408	4.59111	1.95175

## Sheet: source_proteinosome
	Fluorescence (RFU)
Time (min)	Proteinosome1	Proteinosome2	Proteinosome3	Proteinosome4	Proteinosome5	Proteinosome6	Proteinosome7	Proteinosome8
0	35.28	25.14	54.93	94.12	40.57	43.2	24.87	41.28
3	36.01	15.87	48.64	46	19.75	29.93	14.19	27.6
6	18.81	17.87	34.56	15.61	19.86	24.05	7.65	18.96
9	20.01	10.5	28.72	24.21	18.99	16.49	7.57	17.87
12	10.54	15.24	32.97	16.49	10.13	21.97	9.89	9.28
15	7.64	11.99	24.95	1.09	8.32	13.92	4.83	12.92
18	6.88	3.25	24.38	11.26	12.66	14.54	5.44	0
21	12.66	8.05	20.26	0	0.82	7.14	0.43	0.43
24	9.45	12.64	15.91	7.26	10.02	0	7.69	2.47
27	12.18	6.93	15.71	24.63	3.73	4.41	4.17	5.8
30	10.19	5.46	7.28	17.28	11.85	6.77	2.83	1.1
33	6.31	9.45	6.83	9.37	0.8	1.54	5.42	2.46
36	10.18	9.28	13.01	31.93	11.94	8.9	3.92	5.04
39	3.06	7.4	10.06	13.75	7.62	7.67	1.19	4.08
42	4.8	5.72	6.67	9.12	4.75	8.18	0	1.25
45	2.52	3.29	8.62	14.36	6.75	5.58	6.94	2.98
48	2.94	12.04	0	15.26	0	6.97	1.2	7.11
51	0.54	0.8	8.69	13.91	4.5	2.26	0.95	3.13
54	4.99	7.61	10.19	30.08	12.7	9.63	6.23	9.34
57	1.06	8.62	4.32	7.64	1.56	4.31	2.65	5.46
60	12.36	7.13	13	19.72	12.75	9.82	0.25	6.79
63	0	10.92	6.12	27.17	3.5	8.9	6.89	7.76
66	0.94	0	7.16	12.05	3.94	13.12	8.15	8.45
69	7.12	9.15	9.69	28.94	11.18	16.58	9.26	13.29
72	1.16	11.74	4.36	34.19	9.9	12.85	12.19	11.55
75	1.96	6.66	11.27	18.86	8.55	16.68	8.03	11.14
78	9.04	6.95	9.29	17.96	8.27	13.15	9.39	7.96
81	7.44	4.12	5.55	19.56	14.89	18.19	11.49	13.77
84	20.12	15.86	13.7	39.77	17.76	14.39	17.12	19.2
87	4.93	1.05	7	15.41	15.47	14.54	12.79	14.84
90	6.5	10.12	9.52	31.59	14.26	17.51	9.9	18.33
93	7.72	8.84	8.48	32.06	20	20.45	14.24	20.66
96	13.11	6.21	10.36	33.67	21.32	23.38	12.78	21.9
99	19.2	13.02	15.29	41.1	19.86	26.11	17.21	26.14
102	12.36	13.89	10.48	35.59	21.64	24.65	11.7	21.16
105	1.64	5.44	4.43	17.13	28.64	17.88	9.74	11.61
108	17.62	16.95	10.84	44.69	30.68	32.81	21.79	27.47
111	10.85	18.59	16.8	45.45	33.4	28.57	16.24	24.36
114	17.38	14.04	16.49	34.47	25.64	25.68	17.56	32.72
117	16.12	16.36	10.24	40.18	23.26	34.61	21.16	31.76
120	9.89	22.7	19.02	52.66	28.82	29.29	20.97	36.12
123	19.94	9.82	17.6	52.73	28.38	35.17	23.8	26.8
126	22.26	23.37	25.61	52.85	40.91	34.62	26.18	45.46
129	14.05	20.01	17.23	49.05	40.44	34.53	27.64	35.48
132	10.69	19.45	18.31	43.44	42.74	32.42	23.3	35.47
135	18.31	30.75	25.93	48.61	37.39	39.7	22.41	31.53
138	20.72	19.1	26.98	51.99	40.07	43.27	29.29	38.09
141	22.12	20.13	68.19	48.21	30.81	42.02	23.62	40.01
144	27.58	31.57	31.16	69.6	49.18	51.22	34.64	42.16
147	21.24	20.04	20	56.67	33.38	41.23	37.89	46.68
150	20.74	27.72	27.8	61.22	44.1	43.77	34.05	48.83
153	29.1	27.35	21.58	63.4	40.85	43.34	32.78	51.96
156	22.97	22.01	20.86	58.71	41.61	46.36	33.25	36.16
159	22.4	26.09	19.76	58.12	42.72	35.71	28.61	45.1
162	23.46	36.16	27	57.37	47.03	44.9	40.15	50.36
165	24.76	40.18	22.51	49.76	45.66	41.34	33.17	46.14
168	28.13	24.54	26.79	59.17	46.27	46.87	38	49.73
171	27.93	27.09	28.34	62.47	44.75	49.69	38.16	52
174	26.79	29.95	24.65	60.5	41.28	51.1	38.34	45.84
177	22.72	27.4	23.2	52.77	34.7	48.02	37.27	49.71
180	31.6	24.15	25.27	63.9	46.85	49.02	40.72	53.14
183	26.98	27.17	28.35	69.72	50.44	49.22	39.47	70.35
186	29.9	25.33	27.45	60.33	45.68	53.41	42.58	44.4
189	33.59	26.02	28.79	66.91	47.36	57.61	45.12	58.41
192	35	36.15	30.84	77.73	59.62	62.82	48.79	63.33
195	36.84	27.42	36.9	75.39	55.1	61.53	51.4	69.16
198	36.15	40.58	36.08	75.84	52.76	59.85	53.09	69.13
201	34.7	30.5	35.57	72.85	55.71	58.8	51.41	61.96
204	32.01	33.07	37.41	74.63	56.95	57.68	45.16	70.16
207	33.4	34.39	37.96	69.55	56.69	59.6	54.15	68.56
210	33.17	36.27	31.17	72.75	53.43	66.61	50.93	58.21
213	43.8	39.12	37.2	71.15	65.69	64.78	51.08	65.5
216	45.73	35.69	39.4	84.39	66.3	66.77	52.97	71.17
219	33.41	35.65	31.02	72.98	55.15	71.71	51.3	67.59
222	35.61	37.07	36.99	73.43	58.31	57.88	47.71	65.08
225	47.56	47.47	41.28	90.62	66.97	67.57	55.3	73.72
228	40.78	43.86	41.58	82.54	67.92	68.11	61.8	82.33
231	44.18	38.26	34.93	78.58	65.62	63.78	61.1	66.14
234	44.32	41.27	45.83	82.61	71.24	69.43	57.34	76.39
237	44.84	39.58	36.95	73.89	67.94	74.05	60.14	82
240	41.82	37.75	42.74	80.36	70.72	71.89	59.65	84.19
243	40.94	38.21	39.79	85.04	66.68	74.09	58.16	72.93
246	45.95	45.89	38.72	78.38	70.02	75.04	62.51	73.18
249	38.1	36.01	36.21	83.58	73.83	67.26	58.55	86.06
252	48.5	39.8	46.04	80.76	76.77	72.05	61.68	74.64
255	49.27	44.87	43.3	92.83	70.1	79.61	64.76	87.49
258	27.07	37.95	40.94	76.43	66.28	70.53	55.09	70.03
261	52.9	47.75	45.85	80.44	73.26	74.04	63.73	81.88
264	47.28	43.53	44.41	82.05	69.13	75.41	54.72	82.49
267	45.25	42.34	42.6	75.55	66.04	70.57	55.07	75.23
270	47.03	41.65	41.95	82.35	72.48	80.39	61.1	81.12
273	46.32	46.77	40.32	85.22	71.35	72.98	62.54	83.44
276	40.86	41.54	46.02	86.25	72.7	69.14	63.47	84.17
279	52.6	49.3	41.38	79.9	76.75	76.73	62.57	81.8
282	59.23	49.55	42.63	80.29	76.4	79.19	67.59	88.89
285	38.83	45.63	40.02	84.21	71.07	69.61	64.71	77.61
288	54.17	42.42	44.27	84.42	74.14	78.3	68.83	97.8
291	53.07	47.28	42.29	88.06	78.63	77.81	68.94	92.14
294	57.93	48.99	49.6	83.33	77.24	78.7	72.38	86.1
297	48.71	46.97	43.85	90.52	81	88.98	69.95	88.06
300	49.95	46.49	51.27	94.22	83.51	87.36	77.44	98.14
303	50.7	43.3	48.08	87.29	75.91	86.79	71.68	89.08
306	52.64	43.52	45.56	86.92	78.17	79.48	66.15	90.94
309	64.51	49.65	54.99	91.09	78.8	85.04	68.14	96.37
312	56.64	49.43	55.82	93.06	79.92	88.03	74.3	95.89
315	62.58	53.4	52.62	97.02	81.73	91.31	73.81	96.4
318	59.68	51.57	46.85	91.24	84.97	88.27	72.1	95.11
321	59.75	53.4	51.28	91.26	86.07	93.33	74.09	100.57
324	61.23	48.42	48.77	96.31	85.26	83.89	79.19	98.85
327	58.67	55.04	58.61	96.96	93.94	93.05	72.18	102.29
330	59.13	53.05	45.97	90.24	89.6	88.13	78.49	98.13
333	65.44	55.06	57.5	97.05	96.04	88.88	81.04	105.33
336	59.06	50.07	50.41	86.71	93.81	82.9	73.25	95.82
339	52.49	45.14	49.32	91.55	88.29	91.15	76.58	98.19
342	63.56	53.35	54.9	101.08	96.18	91.6	82.25	109.97
345	61.52	56.63	51.93	98.82	89.53	89.97	81.89	99.46
348	68.3	58.25	57.52	99.91	98.21	99.29	78.69	109.76
351	62.86	56.49	56.41	101.62	100.37	92.51	82.09	112.17
354	62.68	60.46	55.52	101.68	90.44	100.03	85.91	107.1
357	70.29	59.26	59.66	96.99	97.83	99.61	84.87	102.19
360	63.84	63.25	60	99.5	102.66	104.72	86.86	113.43
363	67.34	55.2	57.68	102.58	96.82	99.64	82.01	109.12
366	62.5	59.32	56.48	102.04	98.63	99.56	82.52	113.04
369	73.29	64.57	59.7	98.57	100.04	105.65	85.64	108.76
372	65.59	61.62	57.55	101.54	104.45	103.54	84.95	107.71
375	68.29	59.7	57.54	94.07	107.1	101.31	86.71	106.96
378	65.73	58.03	58.88	100.59	104.39	103.33	93.1	110.92
381	73.06	63.66	55.9	99.53	103.09	104.24	88.88	117.09
384	71.5	62.07	57.69	108.31	103.16	99.58	91.72	119.19
387	74.34	62.51	58.45	102.69	109.09	106.66	94.44	114.87
390	70.37	57.65	64.77	110.18	108.39	104.92	96.32	111.8
393	79.78	57.82	58.3	105.92	105.4	102.87	93.38	122.4
396	73.02	58.71	63.8	104.3	106.28	106.77	97.8	122.6
399	79.92	61.19	57.53	107.15	106.5	118.54	100.52	120.45
402	82.08	72.07	66.81	104.69	112.28	113.57	93.51	123.83
405	79.37	62.75	61.02	109.62	111.61	102.67	95.92	127.38
408	70.45	65.65	66.95	113.94	111.71	109.3	92.18	121.04
411	69.58	59.47	60.77	108.69	111.72	110.37	89.96	123.15
414	73.84	67.75	67.26	116.23	114.13	111.55	98.93	122.06
417	74.83	58.25	59.69	104.93	104.3	113.69	99.63	118.06
420	73.1	68.05	64.56	104.09	111.28	117.41	96.76	124.52
423	73.32	67.2	64.44	110.05	112.97	108.52	98.04	115.8
426	77.7	60.54	65.63	106.81	107.2	118.9	94.5	114.33
429	71.94	62.72	64.43	105.04	110.09	112.03	95.79	118.08
432	76.91	66.8	65.39	110.42	114.07	116.73	100.86	131.88
435	77.95	65.38	69.17	114.18	119.5	111.27	94.37	128.21
438	78.32	66.23	76.02	119.29	117.14	119.43	97.67	129.27
441	82.17	60.88	65.68	111.58	122.77	119.49	103.14	124.04
444	78.91	63.46	71.56	112.41	116.39	122.58	104.08	129.21
447	91.4	71.52	71.57	117.49	125.02	115.65	99.59	130.14

## Sheet: source_background
	Fluorescence (RFU)
Time (min)	Background1	Background2	Background3	Background4	Background5	Background6	Background7	Background8	Background9
0	106.64	89.98	93.42	91.01	97.95	91.94	101.36	88.95	100.25
3	97.43	80.58	85.65	87.22	94.98	81.42	97.81	86.44	97.18
6	89.81	82.04	83.75	77.16	79.95	78.27	87.97	78.73	88.73
9	86.73	69.52	76.59	69.39	71.65	74.87	80.05	71.71	80.53
12	81.94	69.25	71.07	63.19	71.64	70.68	73.35	66.71	77.13
15	76.3	62.1	64.25	60.22	63.6	64.28	67.38	57.63	67.99
18	71.08	57.45	58.19	57.29	61.05	60.04	63.98	56.22	60.07
21	67.43	52.11	58.73	49.95	52.02	58.61	59.39	50	61.01
24	60.57	48.56	54.57	53.32	48.82	53.13	55.27	48.15	54.54
27	55.33	42.7	54.9	44.23	46.14	50.33	54.98	46.15	51.85
30	57.42	48.73	46.68	49.46	48.44	45.24	48.88	41.18	51.75
33	58.38	41.17	45.06	39.99	52.16	42.22	48.35	38.59	45.39
36	58.14	41.68	46.35	37.45	48.87	37.69	43.68	36.96	42.99
39	51.51	39.58	44.47	33.85	43.98	36.68	43.99	31.95	43.84
42	49.28	32.82	37.31	29.33	37.98	41.55	39.5	35.24	42.7
45	43.59	31.61	36.47	34.52	31.59	37.93	41.24	30.77	35.58
48	38.54	29.06	34.45	25.69	31.66	32.37	39.09	50.34	39.47
51	45.24	32.24	32.11	25.43	27.52	32.75	36.09	49.59	39.16
54	37.4	27.86	29.72	30.67	26.69	32.11	33.14	37.82	33.54
57	39.55	26.74	35.99	28.13	25.38	30.8	35.06	25.2	33.13
60	35.17	24.58	31.88	22.22	25.81	31.51	33.77	26.58	34.01
63	35.83	28.53	29.31	21.58	25.73	31.58	31.24	21.4	32.16
66	35.94	27.22	29.27	21.26	27.2	29.15	28.83	24.33	31.95
69	33.48	22.91	27.6	24.25	26.21	27.44	34.28	27.82	36.49
72	36.46	23.45	29.7	21.63	24.48	26.22	31.75	22.97	28.03
75	36.15	21.53	26.41	19.28	21.42	27.86	28.73	20.66	30.9
78	31.41	20.21	25.79	20.93	22.99	23.41	26.02	23.77	28.85
81	26.88	17.61	26.51	20.79	22.96	22.83	32.92	24.65	31.16
84	28.32	24.5	27.72	17.94	19.9	21.7	23.86	31.51	25.9
87	29.92	27.9	27.36	20.97	26.15	23.94	28.61	33.7	25.29
90	34.2	32.77	26.36	20.48	20.53	20.71	30.65	25.87	25.72
93	33.01	19.12	20.2	19.06	20.85	20.19	25.29	26.5	22.02
96	24.93	13.39	24.27	20.38	21.85	22.41	27.14	24.37	23.26
99	29.98	18.2	18.97	19.42	18.72	22.96	25.85	19.61	25.62
102	31.03	24.45	22.34	20.82	17.87	26.34	28.19	20.02	25.95
105	23.97	17.79	26.7	19.79	17.17	22.48	25.88	25.33	27.67
108	27.61	20.98	23.07	19.58	21.72	23.11	25.56	18.57	23.03
111	26.81	18.14	20.68	14.66	19.75	20.56	24.6	19.73	22.06
114	25.71	19.44	24.48	16.22	19.71	19.31	24.06	20.31	25.26
117	26.2	15.9	21.13	17.67	23.02	21.72	24.99	19.18	21.58
120	28.24	13.93	23.24	17	23.6	17.21	23.17	19.23	21.02
123	20.33	12.89	18.21	22.04	17.8	25.45	20.37	19.37	19.85
126	26.24	20.22	23.41	17.38	21.66	22.29	23.38	21.24	20.21
129	22.36	17.52	18.11	17.47	19.01	15.84	24.87	18.03	18.21
132	25.54	18.48	21.03	16.27	21.52	16.28	20.95	15.56	19.35
135	24.21	18.11	19.66	24.82	18.93	22.05	20.88	19.53	24.02
138	20.06	16.56	15.41	18.76	21.21	17.38	23.28	17.82	17.4
141	26.55	13.33	22.13	23.55	22.14	19.78	21.69	19.3	19.13
144	20.58	14.37	18.62	19.72	17.99	22.38	18.18	16.1	21.94
147	23.01	15.5	19.7	13.69	16.52	18.15	23.64	16.68	22.18
150	25.04	16.56	20.91	22.12	20.92	23.67	25.12	21.07	21.1
153	18.73	16.39	22.56	16.53	18.07	21.58	25.62	14.86	16.86
156	21.92	20.21	14.19	16.74	18.59	19.33	23.38	12.47	12.46
159	29.18	15.04	18.73	14.4	17.61	16.35	26.7	18.4	21.15
162	20.88	14.22	17.22	21.89	16.87	18.11	18.97	20.15	21.86
165	27.4	13.87	21.18	14.2	15.24	17.34	20.27	14.98	19.04
168	20.18	17.1	17.93	13.88	16.74	17.6	23.19	14.97	20.43
171	17.74	15.02	17.06	16.76	15.29	16.51	22.51	18.93	18.91
174	25.21	11.34	12.36	19.85	15.43	14.23	20.71	17.15	18.61
177	27.09	14.99	16.57	15.7	23.95	15.69	18.24	19.1	13.32
180	28.21	12.31	16.13	13.87	19.19	16.31	23.14	14.56	16.82
183	22.29	16.12	19.27	14.41	16.19	14.52	18.42	15.5	23.14
186	41.9	13.22	17	16.12	13.21	16.1	19.91	14.64	12.85
189	44.65	15.26	19.47	13.63	13.75	16.58	18.28	11.35	16.97
192	38.53	11.36	13.63	18.24	18.43	15.97	13.32	11.19	13.83
195	41.34	13.15	17.54	17.25	14.66	16.94	15.8	12.77	16.35
198	38.46	9.01	15.29	16.45	16.61	14.48	15.64	15.44	15.8
201	20.49	8.32	15.85	11.21	13.9	18.32	12.89	12.14	16.81
204	20.47	13.41	15.53	11.01	10.91	16	17.9	13.49	11.75
207	15.24	14.6	16.54	10.9	13.11	10.93	14.76	15.13	14.37
210	15.4	12.69	15.77	10.95	12.52	14.78	18.9	12.31	9.05
213	9.03	10.73	17.73	15.06	14.09	12.6	16.75	13.21	13.83
216	14.72	8.04	15.8	15.59	16.99	12.63	14.75	12	15.39
219	19.3	11.13	11.76	10.69	10.85	5.73	16.07	9.34	8.22
222	16.36	6.15	9.57	13.26	11.25	10.7	15.1	10.92	12.14
225	16.76	9.08	19.63	13.45	11.09	10.42	13.1	11.4	11.65
228	14.99	10.07	8.5	10.04	16.66	13.43	11.6	10.56	13.54
231	11.55	9.14	14.64	11.57	9.31	11.73	11.51	11.77	11.5
234	10.87	8.83	12.36	8.23	9.29	14.24	15.04	8.95	10.66
237	15.07	6.38	12.17	15.22	13	10.01	16.41	9.62	12.2
240	13.58	10.41	11.85	6.3	9.37	10.52	14.78	13.06	16.09
243	17.52	8.9	9.16	9.58	8.81	10.98	14.42	8.07	11.52
246	14.21	8.94	10.38	9.22	7.97	9.28	15.77	11.36	11.36
249	8.92	9.4	12.58	10.62	7.45	14.98	15.47	9.2	8.67
252	11.6	7.6	11.17	11.09	7.12	7.73	9.83	7.38	8.6
255	10.35	7.03	11.65	8.75	6.54	8.11	11.79	11.52	13.66
258	11.73	10.12	11.55	12.18	7.53	9.52	17.88	10.91	8.46
261	13.08	10.11	9.26	9.01	9.97	15.84	10.04	8.17	6.67
264	10.71	7.28	6.61	8.61	9.84	15.09	8.86	10.2	9.74
267	14.54	5.76	15.55	12.01	7.49	15.75	11.62	5.53	11.78
270	12.37	7.04	16.68	13.89	10.81	12.55	6.02	8.63	10.88
273	12.35	4.8	15.83	5.18	11.19	13.66	11.41	7.8	11.96
276	10.6	8.82	11.5	0	6.3	10.04	10.62	7.71	10.37
279	12.32	4.97	12.2	3.14	8.78	12.12	6.96	6.79	7.61
282	9.96	5.37	14.42	3.08	7.52	9	8.86	6.95	10.32
285	9.45	4.98	12.35	7.06	8.73	3.97	8.06	6.61	7
288	10.23	5.55	9.08	7.01	7.35	10.44	9	5.42	9.47
291	10.58	2.71	6.61	5.68	5.83	6.26	5.76	2.62	9.53
294	16.89	2.59	8.53	4.18	5.87	9.86	10.24	2.93	8.47
297	17.46	1.49	2.87	5.94	6.16	9.26	2.36	11.11	7.47
300	16.95	11.9	7.36	4.18	10.78	5.97	7.5	10.45	9.6
303	9.83	7.08	5.74	7.64	7.04	9.99	7.98	6.81	10.16
306	5.26	4.8	7.11	5.75	8.08	7.11	6.23	5.54	2.56
309	8.52	1.3	6.59	4.64	10.32	9.31	6.18	4.36	6.58
312	8.62	3.59	8.46	3.96	8	8.2	3.75	9.5	7.36
315	9.6	3.29	10.84	4.66	9.06	6.24	1.01	2.07	5.2
318	11.41	2.22	11.05	8.16	4.08	11.26	3.18	4.24	5.47
321	9.01	4.3	16.38	3.15	5.53	4.19	7.79	0.64	8.36
324	7.97	4.32	10.9	6.37	3.18	7.53	5.32	3.99	5.42
327	6.95	4.05	13.38	6.32	0.35	4.56	2.56	7.67	6.67
330	6.64	3.23	11.01	8.64	4.24	7.53	7.79	4.81	4.79
333	11.33	5	8.17	7.25	3.37	7.01	4.98	5.37	5.31
336	8.69	0.25	8.9	5.94	9.65	11.18	6.79	2.86	3.19
339	5.66	2.84	6.47	1.47	1.63	8.77	5.17	3.35	6.44
342	10.29	1.22	9.24	6.81	8.97	5.1	1.57	2.76	4.4
345	6.03	5.76	11.43	6.14	6.61	8.11	1.25	3.41	5.39
348	7.34	4.55	7.57	1.88	9.1	4.65	3.12	2.01	3.69
351	9.5	3.87	7.78	3.51	10.32	8.76	4.94	1.47	8.44
354	8.72	2.39	3.44	7.08	8.17	2.05	5.6	2.24	9.46
357	5.68	5.71	4.1	0.15	5.36	2.81	4.53	3.94	6.49
360	2.17	1.12	2.71	7.41	2.24	8.43	6.6	8.45	2.16
363	8.37	2.52	7.03	8.7	7.76	11.05	3.88	5.7	7.13
366	4.41	9.62	16.76	4.72	6.6	8.15	5.63	3.32	1.77
369	7.1	3.3	14.16	3.21	3.57	3.91	4.25	5.85	4.38
372	4.86	0.43	15.41	3.85	6.01	8.31	1.2	3.18	6.69
375	5.43	7.83	16.78	3.96	0	8.84	2.19	5.5	5.5
378	9.15	7.58	7.93	4.58	5.15	10.98	5.11	4.81	8.47
381	5.69	4.13	10.06	7.26	8.89	13	5.9	6.05	6.3
384	4.85	1.32	9.71	2.75	2.26	10.08	0.69	3.24	5.19
387	7.92	2.57	5.29	3.34	6.6	9.23	3.89	0.95	3.96
390	6.63	0.97	9.57	4.24	6.12	13.02	0	4.79	8.16
393	3.4	2.53	8.61	2.51	4.96	7.58	3.57	0	7.19
396	3.91	5.55	9.47	3.93	4.15	6.87	2.3	1.38	5.03
399	2.71	1.32	7.72	3.91	5.45	0.93	0.43	2.07	1.75
402	5.81	5.11	6.68	7.58	6.14	8.28	3.38	6.2	1.94
405	7.08	4.7	5.25	6.71	7.62	9.19	5.04	7.05	3.22
408	8.42	1.06	8.63	3.51	5.2	5.54	7.87	1.44	3.14
411	9.96	2.14	5.46	4.43	4.53	3.68	3.11	2.71	2.14
414	2.84	1.81	6.25	4.5	4.02	0.31	2.23	3.59	4.58
417	3.63	0	7.23	0.55	2.44	0	3.18	1.02	2.44
420	2.56	4.65	6.49	6.28	5.37	7.1	7.45	1.34	4.52
423	7.67	1.53	4.96	2.3	7.19	5.04	1.13	0.26	3.73
426	2.76	5.67	6.65	2.19	3.15	3.38	1.95	2.62	0
429	5.5	3.93	0	7.46	3.12	4.93	5.1	4.06	0.11
432	10.23	0.66	7.73	4.35	3.63	2.05	2.64	4.82	3.62
435	2.7	5.16	6.27	2.66	3.53	3.73	8.04	9.53	3.67
438	9.99	2.08	7.27	1.7	3.45	4.73	11.35	1.66	1.97
441	5.67	1.6	5.79	0.24	1.94	2.55	12.81	5.71	3.39
444	0	4.52	6	4.91	8.17	2.5	16.8	3.51	2.98
447	3.87	3.13	7.58	6	6.04	6.08	1.39	4.08	3.15
