# Supplementary material for: Programmable synthetic cell networks regulated by tuneable reaction rates
Source: Nat Commun. 2022 Jul 6;13:3885. doi: 10.1038/s41467-022-31471-5 (PMC9259615; doi:10.1038/s41467-022-31471-5)
Supplement: Supplementary file 4 — Source Data [file 41467_2022_31471_MOESM4_ESM.zip › source data/Fig. S18_source data.xlsx]

## Sheet: Fig S18
	Fluorescence normalized to 1			Fluorescence normalized to 1
Plate Reader Time (min)	Plate Reader Fluorescence (RFU)		Microscopy Time (min)	Microscopy Fluorescence (RFU)
0	0		0	0
1	0.0253687		3	0.00694389
2	0.0265487		6	0.0438861
3	0.00943953		9	0.111372
4	0.0330383		12	0.20764
5	0.0342183		15	0.303183
6	0.0259587		18	0.413941
7	0.0572271		21	0.51703
8	0.0914454		24	0.598122
9	0.119764		27	0.645969
10	0.142183		30	0.685118
11	0.168142		33	0.705443
12	0.19882		36	0.720719
13	0.242478		39	0.726308
14	0.286726		42	0.736291
15	0.335103		45	0.744971
16	0.39174		48	0.754624
17	0.412389		51	0.76546
18	0.441298		54	0.773513
19	0.484956		57	0.781675
20	0.493215		60	0.790417
21	0.502065		63	0.796871
22	0.525664		66	0.805585
23	0.546313		69	0.813115
24	0.563422		72	0.822615
25	0.568142		75	0.827739
26	0.586431		78	0.836513
27	0.588791		81	0.842145
28	0.589381		84	0.849164
29	0.581121		87	0.856526
30	0.617109		90	0.863287
31	0.644838		93	0.869385
32	0.619469		96	0.878623
33	0.646608		99	0.894328
34	0.60472		102	0.903934
35	0.60236		105	0.906976
36	0.623599		108	0.914317
37	0.639528		111	0.920339
38	0.631268		114	0.925761
39	0.60826		117	0.936332
40	0.60118		120	0.941241
41	0.654867		123	0.944561
42	0.656637		126	0.950779
43	0.667257		129	0.955938
44	0.658997		132	0.965006
45	0.680826		135	0.975815
46	0.681416		138	0.97382
47	0.666667		141	0.983413
48	0.695575		144	0.988295
49	0.649558		147	0.990616
50	0.657817		150	1
51	0.714454
52	0.664897
53	0.690855
54	0.684956
55	0.702655
56	0.666667
57	0.693805
58	0.695575
59	0.703245
60	0.714454
61	0.739233
62	0.715044
63	0.683776
64	0.710324
65	0.737463
66	0.707965
67	0.702655
68	0.726254
69	0.697935
70	0.730973
71	0.751622
72	0.728024
73	0.754572
74	0.762242
75	0.765782
76	0.758702
77	0.748673
78	0.759292
79	0.741003
80	0.756342
81	0.751032
82	0.745133
83	0.764012
84	0.762832
85	0.764602
86	0.776991
87	0.80826
88	0.80059
89	0.784071
90	0.769912
91	0.772271
92	0.79115
93	0.778761
94	0.772861
95	0.79115
96	0.79764
97	0.771681
98	0.812979
99	0.80118
100	0.817699
101	0.882006
102	0.829499
103	0.874926
104	0.843658
105	0.838938
106	0.828319
107	0.830678
108	0.835988
109	0.811799
110	0.835398
111	0.864897
112	0.857817
113	0.893215
114	0.910914
115	0.889676
116	0.858407
117	0.889086
118	0.869617
119	0.870206
120	0.883776
121	0.876696
122	0.861947
123	0.906785
124	0.879056
125	0.890855
126	0.915634
127	0.922124
128	0.956342
129	0.931563
130	0.922124
131	0.916224
132	0.906195
133	0.917404
134	0.917994
135	0.929794
136	0.942183
137	0.930383
138	0.927434
139	0.971681
140	1
141	0.927434
142	0.940413
143	0.942183
144	0.984661
145	0.964012
146	0.942773
147	0.976401
148	0.976991
149	0.948083
150	0.99764
