# Supplementary material for: Programmable synthetic cell networks regulated by tuneable reaction rates
Source: Nat Commun. 2022 Jul 6;13:3885. doi: 10.1038/s41467-022-31471-5 (PMC9259615; doi:10.1038/s41467-022-31471-5)
Supplement: Supplementary file 4 — Source Data [file 41467_2022_31471_MOESM4_ESM.zip › source data/Fig. S13_source data.xlsx]

## Sheet: Fig S13
Proteinosome (left hand side)
Experimental Data						Fitting Curve
Template concentration (µM)	Rate (RFU/min)	STD rate (RFU/min)				Linear model Poly1:
0.0002	0.0377043	0.0055				f(x) = p1*x + p2
0.00041	0.0618627	0.0075				Coefficients (with 95% confidence bounds):
0.00081	0.152901	0.0163				p1 = 1.563 (-1.209, 4.336)
0.00163	0.240322	0.0193				p2 = 0.05679 (-0.06544, 0.179)
						Goodness of fit:
						SSE: 0.0005978
						R-square: 0.7464
						Adjusted R-square: 0.6197
						RMSE: 0.01729
bulk (right hand side)
Experimental Data						Fitting Curve
Template concentration (µM)	Rate (RFU/min)	STD rate (RFU/min)				Linear model Poly1:
0.024	0.0825536	0.0126				f(x) = p1*x + p2
0.036	0.123969	0.034				Coefficients (with 95% confidence bounds):
0.048	0.145308	0.0435				p1 = 144.5 (70.06, 218.9)
0.06	0.137975	0.0116				p2 = 0.01303 (-0.05679, 0.08285)
						Goodness of fit:
						SSE: 0.0007153
						R-square: 0.9721
						Adjusted R-square: 0.9582
						RMSE: 0.01891
