# Supplementary material for: Programmable synthetic cell networks regulated by tuneable reaction rates
Source: Nat Commun. 2022 Jul 6;13:3885. doi: 10.1038/s41467-022-31471-5 (PMC9259615; doi:10.1038/s41467-022-31471-5)
Supplement: Supplementary file 4 — Source Data [file 41467_2022_31471_MOESM4_ESM.zip › source data/Fig. S9_source data.xlsx]

## Sheet: Fig S9
	Fluorescence (RFU)
Time (min)	Supernatant with dNTP	Supernatant without dNTP	Proteinosomes suspension with dNTP
0	490	550	615
1	485	564	625
2	494	572	644
3	504	573	675
4	497	605	689
5	510	596	688
6	504	597	713
7	504	611	725
8	519	610	740
9	538	618	745
10	521	622	760
11	500	616	755
12	532	615	784
13	508	615	810
14	519	633	786
15	530	633	792
16	513	623	782
17	534	651	799
18	541	640	807
19	536	644	793
20	544	635	805
21	547	658	828
22	532	646	816
23	545	657	808
24	541	635	821
25	539	643	803
26	544	662	798
27	568	643	814
28	558	659	838
29	525	664	809
30	519	647	817
31	546	649	833
32	541	689	846
33	552	660	854
34	551	658	828
35	562	662	851
36	548	692	845
37	559	651	843
38	548	667	875
39	571	670	848
40	548	652	864
41	557	676	860
42	548	683	860
43	557	665	859
44	538	668	862
45	564	662	879
46	555	673	878
47	546	681	872
48	560	681	865
49	539	676	901
50	553	686	886
51	552	679	886
52	565	666	919
53	546	677	900
54	552	676	911
55	541	678	903
56	549	682	936
57	563	684	891
58	549	673	908
59	546	688	906
60	553	689	950
61	565	685	913
62	565	703	919
63	572	703	952
64	582	695	951
65	572	690	926
66	537	693	941
67	562	683	946
68	560	694	928
69	553	691	950
70	557	688	936
71	563	684	952
72	556	688	964
73	551	694	947
74	551	692	932
75	546	677	940
76	557	706	952
77	568	702	979
78	554	701	981
79	581	711	980
80	572	707	1002
81	573	710	988
82	576	690	979
83	561	694	975
84	581	706	983
85	568	682	968
86	570	688	976
87	575	691	979
88	553	681	995
89	577	705	984
90	555	702	999
91	563	717	979
92	568	696	1008
93	561	696	1009
94	579	710	1000
95	580	719	1021
96	569	702	1004
97	578	722	1011
98	574	704	1024
99	578	697	1009
100	578	709	1020
101	577	695	1018
102	570	706	1028
103	564	698	1016
104	579	691	1016
105	577	702	1009
106	559	699	1028
107	568	712	1048
108	576	707	1047
109	588	723	1071
110	559	707	1030
111	573	711	1037
112	583	718	1063
113	565	701	1066
114	572	711	1046
115	564	721	1041
116	561	702	1049
117	573	721	1082
118	589	699	1076
119	583	725	1042
120	586	699	1050
121	583	708	1045
122	598	715	1070
123	574	707	1082
124	592	725	1084
125	586	721	1095
126	581	734	1090
127	576	733	1105
128	579	740	1091
129	573	722	1105
130	583	727	1095
131	591	740	1091
132	585	725	1058
133	577	719	1074
134	585	710	1096
135	584	723	1073
136	587	733	1095
137	589	727	1127
138	603	746	1130
139	591	710	1110
140	578	729	1114
141	588	719	1105
142	561	732	1120
143	580	725	1099
144	578	724	1136
145	581	709	1115
146	581	731	1122
147	598	724	1127
148	591	716	1123
149	597	713	1147
150	595	734	1126
151	605	726	1118
152	593	737	1121
153	573	732	1138
154	586	747	1122
155	592	747	1129
156	604	744	1175
157	572	748	1170
158	590	744	1156
159	589	716	1145
160	601	746	1155
161	599	735	1142
162	606	701	1139
163	603	733	1111
164	592	744	1113
165	593	713	1155
166	592	747	1160
167	609	766	1182
168	585	746	1204
169	601	731	1188
170	598	745	1194
171	605	755	1174
172	579	722	1191
173	590	715	1211
174	608	732	1158
175	595	738	1180
176	594	731	1187
177	608	730	1165
178	572	750	1178
179	595	725	1133
180	602	748	1167
181	600	730	1197
182	616	738	1187
183	588	756	1194
184	596	746	1211
185	614	760	1196
186	591	737	1193
187	595	746	1193
188	615	743	1217
189	596	754	1207
190	599	753	1213
191	614	749	1195
192	594	734	1182
193	615	755	1191
194	621	763	1225
195	615	780	1237
196	624	750	1229
197	615	743	1269
198	609	755	1226
199	608	763	1219
200	608	757	1240
201	594	758	1228
202	603	736	1275
203	608	744	1234
204	608	770	1247
205	613	754	1203
206	606	754	1227
207	603	741	1218
208	616	772	1249
209	611	758	1239
210	617	760	1259
211	616	779	1266
212	629	759	1279
213	616	772	1298
214	612	763	1287
215	612	769	1272
216	622	774	1282
217	624	764	1278
218	616	746	1270
219	628	767	1254
220	614	756	1225
221	601	787	1231
222	612	755	1257
223	618	776	1218
224	608	771	1278
225	615	761	1294
226	612	755	1268
227	606	782	1286
228	611	748	1271
229	617	754	1277
230	619	776	1284
231	633	762	1300
232	613	759	1298
233	609	757	1286
234	610	748	1294
235	606	770	1296
236	618	762	1285
237	620	732	1302
238	625	784	1284
239	615	767	1307
240	629	763	1300
241	651	767	1291
242	622	779	1304
243	628	772	1328
244	636	753	1328
245	624	772	1313
246	622	766	1310
247	638	758	1315
248	626	764	1322
249	630	759	1306
250	617	762	1312
251	617	751	1301
252	613	767	1299
253	635	773	1315
254	628	776	1317
255	625	763	1360
256	622	779	1318
257	621	754	1340
258	626	785	1356
259	629	767	1336
260	640	786	1328
261	633	778	1351
262	632	769	1331
263	636	751	1333
264	635	795	1323
265	650	791	1354
266	607	746	1358
267	622	767	1327
268	630	779	1366
269	633	782	1346
270	629	783	1370
271	653	777	1383
272	640	768	1359
273	630	778	1330
274	634	767	1339
275	648	775	1375
276	632	784	1369
277	626	777	1353
278	629	752	1363
279	618	760	1357
280	629	785	1374
281	637	761	1397
282	642	793	1387
283	642	784	1400
284	651	801	1423
285	645	783	1356
286	634	790	1391
287	639	797	1384
288	630	770	1389
289	646	775	1399
290	632	793	1396
291	633	795	1398
292	630	767	1371
293	627	781	1400
294	625	778	1373
295	650	759	1398
296	646	778	1394
297	636	778	1394
298	649	773	1412
299	646	788	1421
300	634	792	1423
301	632	800	1396
302	647	792	1402
303	630	791	1446
304	651	782	1422
305	659	783	1429
306	636	777	1397
307	610	779	1408
308	635	787	1393
309	620	802	1394
310	637	765	1412
311	626	797	1401
312	642	795	1421
313	653	803	1436
314	661	814	1433
315	657	784	1422
316	647	791	1433
317	645	801	1440
318	655	811	1465
319	652	799	1441
320	633	800	1439
321	640	790	1460
322	647	819	1437
323	654	777	1432
324	628	817	1444
325	646	794	1451
326	636	804	1415
327	643	786	1460
328	648	794	1472
329	654	818	1483
330	655	787	1475
331	671	779	1489
332	672	795	1480
333	651	812	1467
334	633	789	1486
335	654	810	1479
336	635	817	1487
337	650	803	1464
338	640	797	1484
339	663	775	1460
340	647	786	1470
341	656	798	1452
342	640	817	1473
343	653	811	1496
344	659	780	1490
345	655	798	1490
346	650	814	1507
347	648	807	1481
348	671	825	1499
349	655	791	1476
350	663	787	1501
351	645	784	1483
352	640	776	1457
353	637	786	1481
354	664	797	1475
355	663	808	1473
356	648	823	1503
357	634	804	1506
358	662	818	1543
359	666	827	1521
360	649	810	1521
361	657	817	1542
362	655	811	1521
363	654	811	1538
364	660	817	1537
365	658	787	1521
366	654	810	1536
367	650	818	1502
368	666	794	1520
369	654	791	1479
370	638	806	1498
371	660	811	1515
372	651	820	1534
373	660	795	1557
374	653	806	1551
375	663	822	1554
376	661	820	1503
377	659	806	1550
378	661	809	1525
379	669	831	1530
380	645	803	1533
381	652	800	1536
382	650	822	1530
383	666	789	1532
384	650	802	1542
385	666	818	1545
386	665	806	1586
387	655	824	1547
388	652	825	1577
389	677	808	1548
390	666	795	1541
391	664	828	1534
392	649	823	1560
393	660	805	1566
394	659	803	1560
395	632	796	1586
396	652	831	1548
397	672	797	1558
398	663	817	1549
399	647	816	1536
400	665	827	1557
401	670	823	1568
402	653	817	1557
403	676	822	1563
404	649	820	1607
405	687	813	1588
406	665	833	1588
407	667	821	1573
408	686	816	1617
409	649	822	1576
410	665	820	1612
411	658	808	1558
412	669	813	1576
413	671	819	1598
414	677	827	1588
415	693	834	1612
416	656	836	1608
417	673	818	1608
418	685	809	1647
419	672	803	1610
420	661	823	1616
421	668	829	1608
422	675	819	1611
423	657	817	1640
424	670	823	1611
425	658	816	1629
426	676	808	1620
427	670	823	1582
428	682	826	1605
429	674	828	1614
430	671	828	1673
431	673	827	1641
432	682	829	1656
433	673	824	1645
434	666	832	1626
435	679	824	1637
436	673	837	1701
437	669	810	1610
438	676	815	1645
439	692	834	1629
440	680	816	1633
441	672	821	1647
442	671	810	1627
443	654	805	1634
444	693	840	1666
445	655	834	1648
446	685	831	1685
447	691	803	1659
448	688	844	1705
449	701	817	1652
450	667	835	1677
451	679	834	1637
452	681	843	1669
453	689	807	1663
454	662	813	1654
455	672	827	1627
456	686	846	1668
457	672	825	1637
458	660	805	1644
459	680	864	1666
460	692	829	1656
461	670	826	1694
462	690	825	1699
463	671	834	1656
464	662	833	1688
465	691	840	1710
466	688	822	1699
467	668	826	1699
468	697	824	1689
469	677	840	1691
470	681	821	1661
471	709	839	1671
472	678	830	1661
473	697	830	1664
474	681	838	1719
475	692	837	1713
476	688	849	1697
477	685	847	1725
478	678	827	1702
479	706	836	1704
480	684	828	1702
481	689	822	1699
482	706	807	1696
483	687	808	1698
484	684	821	1713
485	678	843	1704
486	678	834	1703
487	677	828	1699
488	679	846	1711
489	677	828	1697
490	688	850	1754
491	700	842	1694
492	696	856	1721
493	679	853	1745
494	676	836	1721
495	685	851	1750
496	705	839	1758
497	674	841	1739
498	702	836	1714
499	702	854	1738
500	692	820	1737
501	679	829	1758
502	709	839	1713
503	680	822	1718
504	703	846	1758
505	695	851	1758
506	699	834	1731
507	696	856	1773
508	700	830	1751
509	697	854	1748
510	693	828	1761
511	696	835	1770
512	678	841	1772
513	679	825	1738
514	686	841	1738
515	692	835	1762
516	703	838	1740
517	691	851	1767
518	694	854	1758
519	710	855	1766
520	714	854	1798
521	696	849	1786
522	693	856	1755
523	702	852	1789
524	692	838	1772
525	680	835	1794
526	692	854	1791
527	694	871	1758
528	710	851	1782
529	678	828	1762
530	682	832	1745
531	684	832	1761
532	698	837	1787
533	686	819	1704
534	704	833	1789
535	676	834	1739
536	710	856	1819
537	706	848	1781
538	712	849	1774
539	715	852	1823
540	706	852	1784
541	704	853	1815
542	702	841	1806
543	702	855	1781
544	686	856	1826
545	705	850	1794
546	701	836	1804
547	696	844	1770
548	671	846	1822
549	703	850	1819
550	701	841	1826
551	686	839	1813
552	708	845	1851
553	694	834	1803
554	701	856	1811
555	699	847	1820
556	701	836	1827
557	704	861	1837
558	700	828	1811
559	702	850	1839
560	705	826	1812
561	705	852	1809
562	709	854	1846
563	713	865	1867
564	724	858	1856
565	727	848	1844
566	710	858	1856
567	713	834	1840
568	723	858	1841
569	699	849	1858
570	693	844	1830
571	696	844	1859
572	691	843	1799
573	709	854	1835
574	720	854	1826
575	705	864	1831
576	679	853	1811
577	695	843	1846
578	709	856	1848
579	716	838	1877
580	715	870	1886
581	709	852	1871
582	713	877	1899
583	723	871	1850
584	734	873	1863
585	707	857	1877
586	724	854	1878
587	702	860	1842
588	693	823	1849
589	702	847	1826
590	705	848	1850
591	711	856	1824
592	719	855	1866
593	726	868	1872
594	696	859	1872
595	721	852	1886
596	704	858	1914
597	706	868	1903
598	723	855	1895
599	718	873	1852
600	706	870	1909
601	711	858	1892
602	732	857	1901
603	719	860	1930
604	716	871	1870
605	708	853	1870
606	701	852	1898
607	706	859	1881
608	721	865	1878
609	720	874	1924
610	707	886	1913
611	723	871	1917
612	725	863	1936
613	729	884	1927
614	715	861	1879
615	720	856	1928
616	709	856	1907
617	726	865	1906
618	725	854	1934
619	716	847	1880
620	707	872	1910
621	712	851	1912
622	714	887	1898
623	729	849	1913
624	734	872	1937
625	725	868	1930
626	719	887	1937
627	735	877	1957
628	742	879	1925
629	730	854	1899
630	710	868	1890
631	730	857	1941
632	718	881	1891
633	735	854	1899
634	731	871	1959
635	721	863	1894
636	726	864	1899
637	727	862	1919
638	722	859	1887
639	734	874	1946
640	714	880	1985
641	722	872	1963
642	738	875	1965
643	726	874	1959
644	728	857	1956
645	753	860	1948
646	718	851	1936
647	729	856	1926
648	731	872	1946
649	720	895	1955
650	736	881	1962
651	731	901	1966
652	735	884	1948
653	737	867	1964
654	736	869	2013
655	734	897	1978
656	734	873	1984
657	731	881	1976
658	722	892	1982
659	716	888	1983
660	717	876	1973
661	719	886	2000
662	746	863	1989
663	761	885	2011
664	733	872	1993
665	734	873	1969
666	736	871	1987
667	738	876	1997
668	738	895	2027
669	749	878	2026
670	746	863	2008
671	759	894	1986
672	724	878	2000
673	719	887	2033
674	748	867	1994
675	716	875	1992
676	736	880	2004
677	743	859	1990
678	741	893	1975
679	737	872	1994
680	726	889	1997
681	735	872	2012
682	746	862	1997
683	737	869	2011
684	736	879	1979
685	729	890	2007
686	737	887	2051
687	736	871	2044
688	743	891	2010
689	736	874	1996
690	743	887	2019
691	753	862	2022
692	741	861	2007
693	744	863	1984
694	729	877	2000
695	734	892	2001
696	713	889	2000
697	732	881	1937
698	734	872	1999
699	747	894	2014
700	735	871	2054
701	747	879	2069
702	726	882	2048
703	746	873	2031
704	742	896	2038
705	740	894	2066
706	750	896	2055
707	756	879	2031
708	758	860	2059
709	732	891	2034
710	732	879	2041
711	747	894	2033
712	754	891	2016
713	753	903	2045
714	747	878	2040
715	744	890	2071
716	752	897	2062
717	744	883	2056
718	734	876	2094
719	748	869	2065
720	748	906	2063
721	749	889	2090
722	748	883	2046
723	752	892	2055
724	736	884	2066
725	751	877	2081
726	762	872	2040
727	755	868	2031
728	743	861	2060
729	747	880	2058
730	761	895	2075
731	759	868	2096
732	758	885	2081
733	730	875	2090
734	744	881	2085
735	745	899	2098
736	741	887	2081
737	756	902	2110
738	755	918	2085
739	760	893	2107
740	765	892	2075
741	741	881	2095
742	741	871	2055
743	754	870	2035
744	748	871	2102
745	749	898	2087
746	742	881	2109
747	736	909	2145
748	746	885	2079
749	757	873	2094
750	750	881	2143
751	750	895	2088
752	753	902	2092
753	760	887	2097
754	762	894	2100
755	762	877	2116
756	759	893	2129
757	742	877	2117
758	744	895	2054
759	748	895	2120
760	749	914	2124
761	753	899	2144
762	771	891	2129
763	759	895	2057
764	752	891	2152
765	738	871	2110
766	765	880	2121
767	741	889	2105
768	733	893	2115
769	752	901	2132
770	741	893	2121
771	746	899	2114
772	757	892	2120
773	756	876	2113
774	757	900	2149
775	745	879	2098
776	769	902	2154
777	757	890	2154
778	758	882	2159
779	768	914	2141
780	773	893	2179
781	732	896	2195
782	756	884	2158
783	777	884	2191
784	754	884	2130
785	769	906	2127
786	758	876	2153
787	753	898	2101
788	748	914	2124
789	781	881	2160
790	737	892	2117
791	756	893	2197
792	771	910	2190
793	770	911	2129
794	742	924	2179
795	738	873	2189
796	762	877	2164
797	757	892	2183
798	765	889	2162
799	743	881	2150
800	745	899	2209
801	758	895	2170
802	762	889	2155
803	759	864	2147
804	748	887	2159
805	750	892	2113
806	748	901	2189
807	753	888	2196
808	782	890	2202
809	765	893	2190
810	762	895	2202
811	756	898	2186
812	768	894	2197
813	770	900	2214
814	784	895	2202
815	763	902	2182
816	771	878	2205
817	756	872	2184
818	760	898	2159
819	768	897	2214
820	778	884	2161
821	770	898	2225
822	756	906	2198
823	758	910	2208
824	768	898	2188
825	770	892	2239
826	753	902	2219
827	761	887	2186
828	777	885	2192
829	777	893	2204
830	756	913	2246
831	765	906	2235
832	776	874	2201
833	768	882	2181
834	780	882	2188
835	773	856	2215
836	772	892	2227
837	763	900	2246
838	783	894	2238
839	764	911	2209
840	770	920	2216
841	763	897	2213
842	790	917	2201
843	769	880	2254
844	756	906	2225
845	769	904	2276
846	773	883	2198
847	769	901	2221
848	759	892	2222
849	765	896	2234
850	767	912	2209
851	776	893	2259
852	776	914	2265
853	773	906	2249
854	771	886	2266
855	755	898	2272
856	766	877	2276
857	756	890	2251
858	770	896	2265
859	776	904	2226
860	779	889	2241
861	767	889	2209
862	777	875	2231
863	758	903	2226
864	755	884	2221
865	768	920	2247
866	764	881	2266
867	761	914	2268
868	760	894	2260
869	774	908	2257
870	780	913	2244
871	779	895	2277
872	739	929	2333
873	754	906	2318
874	787	926	2296
875	758	923	2253
876	770	914	2223
877	775	905	2235
878	782	901	2269
879	781	919	2265
880	771	914	2285
881	790	924	2295
882	760	908	2276
883	779	911	2285
884	769	911	2269
885	781	897	2275
886	768	916	2294
887	778	887	2286
888	774	924	2311
889	783	911	2302
890	781	895	2256
891	769	894	2240
892	754	930	2266
893	773	902	2308
894	771	905	2340
895	771	918	2319
896	775	915	2323
897	788	907	2311
898	750	899	2299
899	793	870	2273
900	772	905	2319
901	777	912	2299
902	748	902	2306
903	779	918	2295
904	768	894	2281
905	777	886	2267
906	776	908	2281
907	773	897	2298
908	779	900	2279
909	770	919	2293
910	782	915	2322
911	783	915	2333
912	776	907	2352
913	789	911	2357
914	795	882	2354
915	766	924	2355
916	785	888	2309
917	778	896	2310
918	787	902	2300
919	783	900	2275
920	774	899	2300
921	771	890	2295
922	782	907	2319
923	770	922	2322
924	793	916	2369
925	782	919	2383
926	789	914	2357
927	763	896	2377
928	788	911	2360
929	773	901	2363
930	778	912	2324
931	789	921	2356
932	795	901	2340
933	780	906	2310
934	783	916	2303
935	796	894	2341
936	757	897	2305
937	773	892	2316
938	776	922	2326
939	797	893	2329
940	784	915	2393
941	780	919	2381
942	771	910	2375
943	785	933	2390
944	777	915	2368
945	783	931	2417
946	800	915	2340
947	791	909	2383
948	813	912	2381
949	789	908	2344
950	786	909	2370
951	778	913	2341
952	779	910	2339
953	788	924	2432
954	787	937	2449
955	780	922	2411
956	799	953	2395
957	768	922	2398
958	787	937	2390
959	791	933	2386
960	796	917	2403
961	784	915	2385
962	790	908	2396
963	808	922	2391
964	779	910	2367
965	802	914	2380
966	786	891	2352
967	805	921	2416
968	786	925	2439
969	793	954	2427
970	794	925	2474
971	793	924	2446
972	810	902	2405
973	794	921	2343
974	798	894	2379
975	796	927	2415
976	803	947	2420
977	800	940	2438
978	790	924	2380
979	789	911	2374
980	783	918	2349
981	795	890	2399
982	785	928	2402
983	797	918	2441
984	767	921	2465
985	800	930	2451
986	801	927	2452
987	802	919	2460
988	801	893	2410
989	800	921	2430
990	810	908	2425
991	802	926	2461
992	801	937	2450
993	802	913	2420
994	779	925	2417
995	769	898	2398
996	778	917	2412
997	803	918	2428
998	783	936	2463
999	798	908	2438
1000	787	941	2476
1001	804	926	2466
1002	804	927	2480
1003	802	940	2493
1004	795	897	2483
1005	792	943	2451
1006	791	921	2467
1007	822	907	2488
