# Supplementary material for: Programmable synthetic cell networks regulated by tuneable reaction rates
Source: Nat Commun. 2022 Jul 6;13:3885. doi: 10.1038/s41467-022-31471-5 (PMC9259615; doi:10.1038/s41467-022-31471-5)
Supplement: Supplementary file 4 — Source Data [file 41467_2022_31471_MOESM4_ESM.zip › source data/Fig. S17_source data.xlsx]

## Sheet: fig 5d
	Left Figure						Right Figure
Time (min)	Fluorescence of Population Autocatlytic (RFU)	Fluorescence STD of Population Autocatlytic (RFU)	Fluorescence of Population linear (RFU)	Fluorescence STD of Population linear (RFU)			Fluorescence of Population Autocatlytic (RFU)	Fluorescence STD of Population Autocatlytic (RFU)	Fluorescence of Population linear (RFU)	Fluorescence STD of Population linear (RFU)
0	13.9533	4.75394	18.2088	11.0908			24.9608	8.96351	24.4864	39.8158
3	8.20766	5.5222	4.31	5.66307			20.532	9.17557	24.4228	36.8637
6	6.583	3.66251	8.8078	4.15026			18.3923	5.34858	19.0788	34.5337
9	4.49797	2.88417	7.4818	7.27633			11.8741	6.92104	18.934	31.5758
12	5.11141	3.58112	6.0184	4.51984			13.5617	6.22826	20.4418	25.5029
15	3.12317	2.67962	3.7196	3.03881			11.114	6.17609	13.8144	26.9311
18	5.61238	3.4103	4.1988	4.38968			8.77122	4.24999	21.8486	20.2026
21	4.391	3.71213	3.155	2.48043			4.62365	4.31023	16.954	20.7425
24	4.8341	3.8368	4.8116	3.83031			5.335	4.65689	25.4782	11.9042
27	7.65866	6.49086	4.5336	4.80163			2.69896	3.00517	25.7576	12.3071
30	8.2959	4.0036	7.4908	5.70928			6.338	10.2953	28.2602	9.70809
33	8.9371	4.3231	6.186	6.85217			5.13822	3.85491	24.3556	9.19295
36	12.6366	5.67803	11.5536	6.67775			8.73617	5.24679	27.451	7.03841
39	13.0801	5.31561	14.2054	7.8691			12.1842	7.10392	27.8286	4.46551
42	16.2014	4.96872	17.1386	7.31976			9.6867	4.87535	28.0166	7.30332
45	18.5914	5.94477	16.9582	9.11311			12.9025	6.27515	31.7888	3.34642
48	21.1902	6.68078	18.4562	11.7002			14.4593	5.30647	28.4364	2.36544
51	20.3692	6.97773	20.366	8.8353			13.7974	6.88432	34.7428	5.49211
54	24.3201	7.74985	23.9612	11.3034			14.3687	6.43606	35.7356	10.9942
57	25.6307	8.8124	28.892	8.42557			17.0743	7.00135	29.9978	7.33698
60	28.2104	7.93187	29.4322	15.5238			19.8094	8.6225	36.8232	9.32409
63	31.2507	9.08622	30.8992	12.7241			19.4782	8.6831	38.6834	7.98758
66	32.1476	8.71017	34.0384	17.6502			20.4737	7.04748	36.1366	9.25081
69	34.8897	10.3392	36.3826	17.1405			22.8651	7.10772	40.9174	14.0463
72	37.0837	9.31106	37.7604	16.9705			22.6805	7.6225	38.1622	9.0631
75	39.2069	9.14505	39.5868	19.5772			24.1214	8.37972	37.9056	10.2236
78	40.6958	9.10791	42.8952	25.3512			25.7569	9.20973	38.1138	16.6729
81	42.7396	11.4177	45.156	21.4269			25.8647	9.50242	40.8096	15.14
84	44.434	11.1827	47.4108	27.7433			27.7023	9.40469	40.5192	14.1068
87	46.8781	10.9057	52.4698	28.1918			28.4882	10.1246	42.901	15.6631
90	51.4463	12.1023	57.6188	32.5046			34.7246	10.4172	48.8056	16.8397
93	53.234	12.2436	58.7854	31.7769			32.905	11.1115	47.9864	19.9692
96	56.1602	11.7891	59.1546	33.9595			36.4189	11.5428	44.6626	19.0622
99	57.5588	12.7274	62.2762	36.7335			36.9305	11.2345	47.411	22.3416
102	60.1489	13.5456	64.4554	37.7145			39.9076	11.9779	49.115	20.7817
105	63.8977	13.7784	69.7356	40.8672			42.7802	11.5869	48.7756	18.7591
108	65.55	14.1661	70.9802	41.1901			47.1393	13.6286	50.522	19.2649
111	69.6594	15.4904	70.679	42.0839			47.8292	14.7939	49.9126	20.6401
114	72.1743	16.3806	78.9608	44.9532			53.5287	15.5074	54.5208	22.9342
117	74.8757	17.503	78.7928	46.9959			54.1913	12.8468	54.6668	24.7081
120	74.8072	16.9368	76.6856	45.6736			59.0074	17.7078	54.645	25.8504
123	77.6755	16.1911	79.1794	45.7567			59.343	12.9928	55.9608	26.9104
126	81.5712	16.7598	85.0542	49.8244			62.3856	15.1341	52.6142	23.0479
129	85.3704	18.3565	88.858	47.9356			67.5477	15.7858	59.274	26.5756
132	87.8763	18.7096	89.0764	53.2655			70.0643	16.2102	59.3726	28.592
135	89.4813	19.6672	89.2322	53.1926			70.3538	16.4575	60.8498	26.8824
138	92.2496	19.2851	94.1714	55.3048			74.3509	16.8115	56.8478	25.8196
141	95.3747	20.0015	94.7578	56.4131			78.7672	17.2534	60.6578	29.753
144	97.9786	22.0042	98.0264	55.5444			81.749	17.1997	58.1164	27.8775
147	98.1314	20.8646	93.3522	51.1286			80.8461	16.6953	57.985	29.3716
150	103.577	22.9826	100.825	59.3296			89.8459	19.9789	58.6554	29.0849
153	104.398	24.4997	99.6844	62.6585			84.134	20.852	61.2798	27.5487
156	107.705	24.6241	102.595	58.01			92.5502	20.8513	63.9106	32.4488
159	111.27	24.4747	103.932	62.4473			96.5396	20.2124	66.0048	32.4341
162	113.641	24.6967	106.929	61.2439			97.1053	22.1238	65.3246	30.4226
165	117.889	25.2584	109.188	64.3079			104.844	23.6553	65.7588	32.8932
168	119.184	25.6441	108.356	62.8315			109.063	23.3441	64.6644	31.6521
171	121.188	27.0989	110.274	65.4693			105.874	25.667	67.4874	32.3113
174	124.09	27.9124	110.648	62.4414			112.738	25.7563	60.4116	31.9819
177	127.634	29.0757	113.233	65.2443			123.732	25.6104	65.5958	36.8431
180	130.091	27.9484	113.209	66.1296			126.853	27.372	67.4724	35.8024
183	129.402	28.7875	109.345	68.459			128.871	25.5148	65.9584	36.7092
186	133.62	29.659	114.78	67.8793			128.999	28.4648	69.5556	36.2711
189	134.132	30.4533	112.912	66.615			129.019	28.094	68.3584	35.1909
192	135.223	29.9407	113.22	67.0138			139.391	29.3958	63.001	33.8807
195	141.487	31.0101	116.807	68.157			141.829	30.3532	70.2118	37.4598
198	144.511	31.6076	120.412	70.8239			143.414	32.0442	64.4588	36.284
201	148.402	32.4749	120.002	72.0725			151.012	33.0091	70.9538	33.7791
204	147.484	32.9517	119.87	69.5526			155.559	32.1543	66.8916	36.2145
207	149.081	33.8756	119.896	67.3616			160.028	34.3471	71.0832	36.73
210	151.068	33.5407	119.255	68.5248			168.863	34.4032	71.7884	38.7695
213	156.631	34.3211	122.474	71.5717			170.164	34.3856	65.4588	36.9447
216	154.386	34.6441	117.182	68.8889			166.177	35.0825	61.3426	33.056
219	154.023	34.833	117.741	66.9142			172.702	36.7304	73.1534	40.3922
222	161.519	35.7761	120.496	67.5382			173.355	36.179	69.3748	39.6783
225	152.448	37.264	112.206	66.3149			174.904	36.561	66.0526	36.4483
228	158.41	37.0475	116.1	66.6943			178.786	39.2184	62.3334	36.0364
231	167.019	37.407	121.617	71.7788			194.24	37.8219	67.8442	40.4469
234	159.821	38.0701	119.047	66.6185			180.213	40.9728	65.305	36.526
237	164.104	38.0098	118.149	64.5834			192.739	39.0545	66.4824	36.611
240	166.606	38.4121	119.672	59.7602			188.875	41.8852	69.7606	40.2807
243	166.379	37.8147	113.228	64.4813			196.287	40.2368	67.9932	40.2601
246	164.967	38.2746	112.12	61.7615			202.977	38.7462	67.092	42.1962
249	172.091	39.2694	114.883	64.3159			208.604	41.3613	72.6094	39.781
252	162.792	39.4219	107.475	59.8118			194.55	43.0114	66.0542	40.1481
255	178.348	39.4421	110.588	62.2689			212.365	42.6001	67.6404	37.8995
258	178.164	40.4998	109.594	62.7042			219.424	44.1386	80.7458	45.7992
261	184.499	40.4704	111.725	62.8597			215.039	43.8557	70.2002	41.1115
264	178.361	40.2587	108.377	60.0431			216.586	44.1447	70.0374	43.321
267	183.549	40.838	108.39	61.5969			227.636	43.619	74.881	42.6594
270	184.875	41.8241	107.283	60.9196			220.184	46.5139	74.884	44.0357
273	180.47	41.5626	104.679	55.3901			222.41	50.0482	70.3546	41.9056
276	188.708	43.0662	106.118	57.0983			238.913	48.5528	79.1002	44.3121
279	178.113	39.8022	96.9808	54.8379			240.136	48.9878	75.2256	43.3887
282	185.86	40.9775	98.9466	54.7242			241.712	47.9864	69.0936	40.254
285	187.082	41.9306	97.011	53.7189			235.519	47.2161	74.6626	46.0749
288	180.182	40.4196	90.6568	48.6124			226.503	48.3634	69.4276	41.7852
291	188.861	42.9535	98.3162	53.741			245.836	46.4817	71.6126	41.4001
294	193.941	42.2466	100.328	56.2558			258.689	47.8737	75.2702	45.1057
297	191.174	42.216	94.654	51.5297			249.182	48.7181	68.3658	40.345
300	189.887	42.987	91.738	47.7586			238.801	49.2091	70.1946	41.6841
303	193.476	41.718	90.8332	48.4817			256.486	49.1713	82.3044	48.1454
306	190.302	41.9158	87.1852	50.0764			260.528	51.2652	82.535	47.349
309	193.563	43.8195	87.9612	44.5453			262.012	50.7844	70.2694	45.4888
312	192.746	43.2304	85.6526	46.9056			255.365	52.5188	67.6668	38.9547
315	199.378	42.5827	87.5466	46.0599			257.592	52.5822	72.5364	43.3926
318	199.804	43.1847	90.4098	46.5633			265.313	52.625	75.876	46.1874
321	195.558	43.8659	86.131	45.312			264.412	52.5798	77.2338	44.4469
324	197.126	42.6791	81.1064	43.9603			263.351	52.6711	73.309	45.2894
327	197.024	42.9806	85.3354	43.3797			269.534	52.4577	71.16	42.6367
330	199.979	42.8538	81.3034	44.3647			269.569	52.8191	77.4314	47.44
333	196.483	43.4066	80.3512	43.9353			257.807	51.4974	69.5588	43.5103
336	188.47	44.9847	77.5486	41.0097			254.628	52.954	88.011	50.585
339	185.884	44.9824	75.6566	39.7219			259.895	53.016	78.475	49.8547
342	196.241	43.0079	77.1208	40.265			269.937	53.2155	74.7348	45.8038
345	199.287	43.4896	77.3638	42.2641			285.004	53.4396	68.1062	40.5852
348	209	43.948	81.22	40.3188			284.8	54.3236	70.9602	42.6936
351	199.882	43.7007	76.517	40.5698			276.281	55.4568	70.976	44.2156
354	200.579	44.1857	76.1962	38.5763			283.124	54.7813	68.2966	43.9361
357	198.519	45.3869	75.442	40.5626			268.209	58.838	85.1328	51.7572
360	188.106	43.9274	67.367	35.3371			259.891	54.6322	70.1908	41.7838
363	193.107	44.397	70.849	34.6416			267.517	52.4188	75.9176	46.7864
366	198.206	44.2664	74.932	33.2986			280.386	55.0647	83.1912	52.3034
369	201.727	46.0961	73.4926	34.7303			283.584	54.6564	70.3514	43.1744
372	201.019	44.5873	73.6586	36.6048			282.042	56.8328	70.5352	47.0937
375	204.441	44.994	74.2244	37.3922			286.705	55.1529	78.6642	48.0628
378	197.469	45.8303	68.2476	35.893			278.952	58.7901	86.3328	51.2643
381	202.309	44.6601	74.2908	35.7886			280.854	56.235	84.9428	48.5089
384	198.058	45.5354	68.6956	35.79			280.184	54.8031	75.7922	47.359
387	200.507	46.0361	69.8068	37.0795			275.835	54.3731	75.7744	48.4474
390	191.995	45.7823	67.7878	33.3475			256.471	53.0503	83.1436	51.496
393	192.263	46.4458	65.4902	32.5953			270.376	55.1657	86.1414	51.7875
396	191.344	45.479	64.194	33.6505			259.85	55.1332	86.2564	50.852
399	190.939	46.5697	66.344	33.9042			279.467	56.7154	78.6736	47.7162
402	193.362	46.5836	67.266	34.5266			273.795	56.0789	89.7288	56.059
405	201.413	45.8623	69.5198	34.5612			279.512	56.4475	75.6864	46.9186
408	191.213	45.4224	63.2344	31.487			262.37	56.5513	80.9852	51.4191
411	188.036	46.1624	62.4826	33.1249			270.097	54.2642	84.0218	51.5443
414	199.473	46.9052	66.6684	33.2101			280.795	57.2305	86.3104	50.7557
417	195.66	47.2343	64.554	32.6871			270.137	55.4814	90.0224	51.0101
420	205.867	46.3951	68.4168	35.8511			291.216	55.1128	78.4512	51.5856
423	199.064	46.5376	66.2016	34.9555			271.868	54.4395	73.323	45.4807
426	198.934	45.5814	65.0436	34.7689			270.838	57.5363	91.8834	54.4601
429	201.321	46.7727	71.2644	33.9749			275.08	56.8246	87.3382	54.7594
432	185.857	46.9473	60.4628	28.0129			251.59	54.3865	85.6078	51.7083
435	189.829	46.7399	59.4222	31.5383			248.224	54.2692	86.2784	56.3641
438	196.005	47.4201	65.6018	33.8763			269.761	56.2307	83.8014	52.8935
441	191.517	47.5973	63.3206	30.2764			269.313	55.6991	91.059	56.8663
444	197.554	47.268	64.4222	31.8456			264.892	56.0559	93.1878	56.6164
447	202.366	48.3582	67.7288	33.7179			271.878	55.5685	90.4658	57.5298
450	20.8777	12.6429	168.281	49.2191			20.8777	12.6429	168.281	49.2191
453
456
459
462
465
468
471
474
477
480
483
486
489
492
495
498
501
504
507
510
513
516
519
522
525
528
531
534
537
540
543
546
549
552
555
558
561
564
567
570
573
576
579
582
585
588
591
594
597
600
603
606
609
612
615
618
621
624
627
630
633
636
639
642
645
648
651
654
657
660
663
666
669
672
675
678
681
684
687
690
693
696
699
702
705
708
711
714
717
720
723
726
729
732
735
738
741
744
747
750
753
756
759
762
765
768
771
774
777
780
783
786
789
792
795
798
801
804
807
810
813
816
819
822
825
828
831
834
837
840
843
846
849
852
855
858
861
864
867
870
873
876
879
882
885
888
891
894
897
900
903
906
909
912
915
918
921
924
927
930
933
936
939
942
945
948
951
954
957

## Sheet: source_left_autocatalytic
	Fluorescence (RFU)
Time (min)	Proteinosome1	Proteinosome2	Proteinosome3	Proteinosome4	Proteinosome5	Proteinosome6	Proteinosome7	Proteinosome8	Proteinosome9	Proteinosome10	Proteinosome11	Proteinosome12	Proteinosome13	Proteinosome14	Proteinosome15	Proteinosome16	Proteinosome17	Proteinosome18	Proteinosome19	Proteinosome20	Proteinosome21	Proteinosome22	Proteinosome23	Proteinosome24	Proteinosome25	Proteinosome26	Proteinosome27	Proteinosome28	Proteinosome29
0	12.228	7.995	12.394	8.961	11.326	10.267	16.842	13.519	13.674	9.714	14.834	10.709	4.487	23.736	13.827	15.52	13.282	16.748	12.177	20.888	15.315	15.467	6.598	24.251	20.535	10.128	15.628	13.631	19.966
3	5.536	12.079	5.361	1.598	14.918	4.862	7.788	3.214	4.438	0	1.582	2.672	5.883	17.604	14.23	14.993	3.264	10.431	6.386	13.519	0	7.35	5.735	9.039	18.446	5.099	17.22	12.443	12.332
6	10.134	14.876	5.579	4.511	15.719	3.181	4.365	5.891	4.241	4.615	7.212	1.789	2.733	10.02	2.451	10.64	6.485	6.888	3.32	9.558	5.826	10.288	0	6.459	9.348	3.843	6.687	8.256	5.992
9	4.604	6.458	0.786	0.114	5.884	4.614	0	5.933	3.994	3.941	5.277	3.296	2.989	8.591	2.487	4.23	7.714	4.057	4.899	2.189	4.731	3.481	0.548	0.162	10.706	3.84	11.144	6.955	6.817
12	4.595	5.209	1.132	2.44	12.249	9.31	3.851	6.31	0	3.736	0	2.874	0.663	11.588	5.424	9.057	7.784	10.522	3.997	8.077	1.483	2.543	6.459	2.927	10.339	5.238	6.046	0	4.378
15	4.154	6.266	0	4.913	0	0	1.986	1.324	9.893	6.289	5.403	3.132	5.835	5.937	1.915	1.785	1.56	0	0	0	6.646	0	3.9	1.143	5.373	2.916	4.388	0.864	4.95
18	4.313	9.322	1.254	1.755	9.144	7.237	3.306	0.114	12	6.154	2.578	4.094	5.07	4.746	1.278	7.046	6.379	11.874	5.81	11.708	3.253	4.278	3.591	10.042	8.897	0	5.184	6.29	6.042
21	0	6.181	1.232	0.784	9.249	3.451	2.301	0	10.932	5.813	11.606	0	6.341	2.452	0.16	0	5.908	7.127	6.94	10.553	9.32	7.281	2.351	4.058	0	3.519	0	5.307	4.473
24	2.801	0	3.822	0	9.404	3.335	7.234	6.919	7.281	6.846	8.874	2.137	0	0	0	6.848	2.203	13.503	3.465	8.359	1.764	10.639	5.484	0	10.554	7.325	2.417	6.83	2.145
27	3.977	8.464	1.911	0.378	2.045	11.369	6.995	5.233	5.949	7.183	11.618	6.897	5.135	4.512	0.466	10.686	0	21.772	6.297	11.645	10.742	15.141	8.434	4.892	29.643	11.927	4.858	3.932	0
30	3.704	4.825	8.365	6.995	14.05	9.648	7.324	14.1	13.174	11.007	8.098	7.296	3.597	3.383	0.845	7.686	12.141	6.842	13.336	13.509	7.377	14.845	7.896	3.865	13.118	10.562	4.957	4.716	3.32
33	3.989	6.356	11.369	3.617	13.674	8.12	10.648	6.838	8.55	17.71	12.988	8.836	5.971	7.68	5.233	5.361	8.749	12.081	16.199	11.082	6.32	12.945	7.849	5.776	20.128	6.96	2.493	7.517	4.137
36	8.912	7.3	14.863	12.55	13.58	12.292	9.68	17.114	15.314	19.073	16.195	19.789	6.355	4.436	6.396	11.223	9.269	18.25	12.361	17.568	12.747	17.536	12.19	6.243	29.064	18.004	6.868	4.324	6.966
39	8.866	7.401	21.893	13.784	14.393	12.338	11.126	20.224	17.449	21.106	16.984	17.653	10.831	4.178	1.23	13.325	13.969	15.482	11.503	21.466	12.287	14.965	10.082	7.386	18.79	17.146	6.937	9.529	7
42	10.487	17.272	19.911	13.416	23.067	16.522	11.837	18.6	26.112	23.959	23.858	20.592	15.82	11.112	5.342	19.534	13.212	16.885	18.067	15.087	17.708	14.931	13.423	11.073	21.074	18.778	10.736	10.637	10.79
45	18.715	12.085	24.811	14.698	23.304	19.237	18.27	23.676	32.567	25.864	20.468	23.442	14.667	12.231	5.245	23.873	16.542	22.191	17.07	16.218	19.051	27.46	12.939	12.795	25.241	17.088	12.815	14.33	12.259
48	15.738	19.266	26.955	18.861	30.763	25.053	21.396	25.324	30.247	31.146	22.435	28.611	19.524	14.898	4.775	22.527	20.908	21.406	18.364	23.31	21.82	25.189	25.046	15.664	26.28	25.504	14.174	3.801	15.53
51	11.085	11.43	23.402	19.435	26.487	20.433	22.959	26.914	33.404	36.135	18.285	21.512	18.667	14	7.754	21.668	17.709	21.541	19.804	23.786	19.776	27.653	19.43	11.826	29.54	27.143	8.796	16.455	13.679
54	19.726	13.622	30.022	23.674	25.945	27.414	17.648	30.591	38.634	44.644	28.813	25.367	20.538	17.485	14.333	30.159	20.617	29.949	23.646	30.674	26.208	31.302	23.638	15.351	28.53	24.756	16.769	9.909	15.32
57	16.678	19.351	31.952	28.923	33.067	30.694	24.68	35.819	47.477	39.505	30.256	29.249	22.604	15.749	9.548	24.651	21.709	29.008	20.554	29.883	21.422	32.659	25.064	15.506	32.442	32.281	17.904	11.125	13.53
60	24.026	24.125	32.944	30.746	35.332	33.224	32.103	37.391	49.724	40.63	30.236	28.235	26.132	20.139	13.648	29.007	22.846	31.221	28.326	28.441	23.725	32.728	30.147	18.919	36.5	24.223	20.394	20.443	12.546
63	28.447	22.774	41.25	30.66	29.188	31.372	27.441	51.181	51.41	49.176	31.878	29.061	23.835	22.598	15.115	30.75	28.251	36.944	32.684	33.616	33.146	38.828	29.799	24.664	33.314	36.048	27.74	20.841	14.259
66	25.775	26.068	41.505	29.77	36.045	37.473	38.099	34.576	48.578	52.058	34.277	32.47	31.923	26.426	17.221	33.269	30.586	36.135	38.848	31.145	25.714	40.096	32.548	19.602	40.51	33.015	26.092	16.529	15.927
69	33.966	31.865	43.834	28.66	41.221	36.78	34.689	50.062	59.37	61.157	39.386	29.456	32.454	26.096	20.393	27.728	27.339	40.557	37.013	33.601	31.332	48.708	34.839	24.112	38.515	29.602	27.319	21.296	20.45
72	36.33	22.464	45.335	33.062	37.343	36.258	40.175	50.752	57.708	57.681	39.586	34.991	34.564	26.076	23.245	36.714	24.608	50.401	34.709	39.621	38.197	44.629	39.236	31.17	33.549	42.449	32.717	25.551	26.305
75	37.524	35.209	49.158	36.612	35.558	43.338	41.896	49.567	53.764	61.062	41.858	36.78	36.245	30.466	21.881	39.651	31.877	45.452	45.611	37.577	32.247	51.316	44.057	27.622	45.211	38.894	38.398	24.716	23.454
78	33.726	27.249	42.741	42.813	40.774	42.902	38.414	52.738	54.747	63.883	42.956	35.414	38.278	32.198	28.303	39.368	39.582	48.882	43.247	44.364	41.697	55.938	49.315	28.259	41.559	39.613	36.575	26.637	28.007
81	36.647	28.006	51.483	43.98	39.453	45.347	42.297	55.467	70.09	68.784	47.671	43.414	38.41	30.221	30.439	40.76	34.22	52.597	41.519	42.014	38.995	54.553	47.111	31.602	49.706	43.57	46.157	20.864	24.072
84	44.054	31.102	47.003	37.105	43.536	51.003	46.401	64.429	63.567	73.154	48.122	45.625	39.469	33.188	23.718	47.117	37.595	55.624	47.104	43.553	39.45	56.323	50.079	31.054	40.304	45.062	44.845	28.614	30.385
87	44.47	31.266	49.804	44.555	48.238	55.335	49.063	62.386	68.814	69.886	47.078	44.977	44.418	38.551	30.187	53.106	42.295	59.53	55.791	39.271	33.848	58.02	51.917	35.123	50.319	42.577	47.575	30.585	30.481
90	47.612	34.051	56.697	52.961	49.757	59.451	54.283	70.329	71.696	79.264	56.236	48.291	46.707	39.396	38.53	51.612	46.004	61.866	57.025	52.116	49.163	67.106	54.279	34.672	47.741	61.307	42.529	29.148	32.114
93	55.37	43.339	59.269	47.09	54.238	56.807	53.265	69.181	75.123	80.703	59.476	53.066	48.813	34.617	36.754	58.877	47.731	66.164	60.785	46.174	45.551	72.495	60.516	42.691	45.5	56.504	47.144	31.364	35.179
96	52.387	41.995	59.184	49.234	49.056	62.494	55.261	69.071	79.915	83.183	58.24	51.625	52.718	47.538	39.903	55.792	48.031	69.025	59.899	52.854	54.079	76.505	66.846	45.112	59.888	62.905	50.493	35.727	39.687
99	55.513	37.594	65.398	49.229	56.056	62.485	60.328	69.938	79.354	89.601	61.651	59.287	51.897	42.961	38.187	59.965	49.908	72.191	62.13	53.961	47.714	76.742	63.1	41.351	60.049	64.785	55.463	39.96	42.408
102	62.681	38.577	67.143	57.779	62.133	64.108	63.301	74.843	82.005	93.234	62.956	54.47	65.348	46.545	41.078	63.87	46.185	73.785	67.434	51.82	49.938	80.089	66.183	43.359	61.358	66.646	56.776	40.159	40.515
105	61.667	43.345	67.996	55.526	59.547	71.878	72.301	81.771	83.331	98.212	65.264	62.714	64.454	52.98	45.542	68.774	55.207	79.46	73.101	62.572	54.832	80.488	65.423	47.695	60.476	78.416	54.911	37.523	47.626
108	65.538	49.486	70.675	60.224	56.47	78.596	71.211	78.081	87.741	99.901	73.752	65.085	58.194	48.789	47.612	63.81	56.899	86.148	78.165	59.228	53.944	82.567	79.211	48.166	64.294	67.336	58.677	44.267	46.882
111	68.527	53.69	75.007	63.746	67.354	79.237	93.126	87.862	89.977	100.593	75.155	61.235	64.941	58.258	45.539	70.686	57.075	91.984	78.567	62.626	62.051	92.622	77.692	53.803	66.888	75.026	60.417	41.341	45.099
114	69.761	47.916	83.018	63.028	69.923	76.206	74.144	85.271	96.724	114.542	73.203	67.568	65.692	54.013	53.403	76.795	68.035	90.619	91.453	65.169	61.899	98.446	86.365	54.861	69.741	76.482	62.707	47.381	48.691
117	69.02	51.882	85.405	70.019	69.68	83.78	109.238	91.214	99.106	111.648	80.659	71.916	68.612	60.479	52.769	75.396	62.207	96.732	85.845	61.359	64.365	96.611	84.29	57.382	69.853	82.632	63.819	49.995	45.481
120	73.527	47.763	78.715	65.521	70.056	81.019	88.554	91.062	97.736	112.923	75.13	73.982	71.264	58.555	55.478	75.424	70.899	96.135	91.763	69.534	57.596	100.773	90.029	55.641	76.799	85.234	61.654	46.148	50.496
123	79.424	56.407	87.771	70.483	71.42	87.844	74.738	89.905	96.342	117.677	76.699	74.822	71.461	62.073	59.53	78.386	68.811	106.893	89.842	69.635	66.405	100.484	94.122	64.32	82.201	87.548	62.319	52.551	52.477
126	83.923	57.865	90.867	72.09	72.697	90.675	80.689	98.467	90.848	118.817	87.496	78.747	73.853	59.452	60.978	89.28	75.608	108.296	94.87	73.388	70.759	106.934	102.315	62.749	80.76	97.245	72.618	59.512	53.767
129	87.177	56.17	95.642	81.622	74.735	93.491	83.216	102.748	115.826	128.187	88.578	80.404	84.168	70.492	64.318	92.64	75.352	116.879	99.342	76.296	71.966	109.508	98.262	68.158	77.608	96.42	68.881	58.426	59.229
132	85.974	61.057	103.653	79.827	78.614	93.292	89.689	108.267	116.376	135.425	86.996	87.761	83.004	68.033	68.43	95.718	82.921	113.366	100.098	79.233	71.545	112.952	105.154	66.583	79.005	98.57	72.496	63.665	60.71
135	93.43	60.69	106.077	80.076	74.155	101.283	84.545	106.267	111.623	137.916	93.049	77.043	89.007	71.211	69.039	100.227	74.987	119.955	101.636	85.116	74.691	123.106	102.247	74.023	87.922	100.672	71.414	58.273	65.278
138	96.262	71.791	105.313	90.019	84.592	100.381	98.626	107.305	115.028	140.245	91.675	91.306	86.59	74.205	75.215	99.354	81.167	125.888	104.646	77.839	73.214	120.735	107.756	69.923	84.667	102.77	75.546	57.483	65.698
141	101.84	68.803	110.132	86.344	84.813	103.589	90.337	111.095	120.067	144.557	96.679	89.583	90.74	81.508	72.733	104.149	82.771	124.608	111.718	83.228	84.893	127.144	112.706	72.544	91.995	111.84	69.868	65.341	70.24
144	101.083	67.701	110.062	97.387	81.951	114.065	101.738	116.9	126.516	151.721	99.021	87.55	92.919	80.165	75.89	103.248	83.96	134.979	110.415	88.868	79.776	133.697	115.19	77.78	92.015	110.095	75.052	61.676	69.958
147	100.706	69.469	115.878	87.751	92.824	110.347	96.698	117	116.859	150.853	101.46	86.094	93.923	77.693	79.512	108.619	83.696	136.127	115.715	83.922	80.944	129.319	112.426	80.104	88.03	112.04	75.542	70.977	71.282
150	102.741	68.667	125.841	97.009	92.641	116.166	94.59	129.405	128.067	155.897	106.699	99.982	100.971	82.829	77.215	110.552	93.212	140.242	119.297	86.922	85.776	141.573	119.505	82.772	108.839	115.902	78.736	63.733	77.943
153	110.843	69.961	124.461	96.196	102.895	119.485	93.919	132.686	133.876	164.439	106.752	95.615	103.447	87.066	81.133	108.827	91.604	143.272	120.88	90.165	82.023	137.364	124.455	80.703	93.785	119.661	77.898	64.324	69.805
156	116.476	73.87	124.708	96.588	96.52	124.485	103.54	133.472	134.724	166.176	110.021	101.075	100.974	85.353	84.945	116.566	88.304	144.178	124.563	92.14	84.202	148.106	133.846	85.695	95.652	126.132	80.829	76.591	73.721
159	118.359	78.034	132.125	102.511	101.536	122.255	101.279	131.786	143.444	173.11	111.675	98.522	105.553	89.736	92.806	120.439	104.516	151.603	127.373	93.543	86.809	151.979	126.122	85.39	104.897	127.354	87.187	78.665	78.225
162	117.026	78.87	136.132	108.531	104.045	131.347	110.5	130.51	147.118	174.589	121.72	97.986	110.44	97.231	93.245	120.7	98.943	150.791	126.535	102.135	89.759	150.47	135.545	87.224	98.643	132.121	81.532	80.415	81.488
165	125.487	83.43	138.022	108.808	107.332	131.378	110.657	143.69	152.803	175.498	121.586	109.367	112.271	98.258	92.769	128.004	102.564	158.484	130.228	103.077	97.41	159.412	141.627	95.722	108.456	132.19	87.881	82.5	79.866
168	130.464	83.113	140.896	112.095	100.183	131.951	111.711	142.472	145.96	177.454	124.175	115.794	112.271	98.766	97.657	133.983	105.736	160.971	137.301	101.393	97.433	162.745	139.358	94.401	110.446	135.781	85.203	82.648	83.966
171	126.134	89.854	139.734	112.531	110.011	137.402	115.081	146.476	143.179	189.461	122.903	110.32	112.7	97.211	97.818	130.237	111.194	166.355	138.364	102.504	98.073	168.615	149.383	93.513	114.363	137.635	87.463	79.318	86.618
174	130.134	84.04	147.398	112.32	111.542	139.313	117.328	145.429	154.921	198.992	125.748	114.216	119.249	96.073	100.115	132.195	109.789	169.293	139.972	104.689	105.174	168.103	149.792	96.027	117.201	140.121	95.016	85.892	88.538
177	135.288	79.769	153.339	117.746	112.785	142.378	121.153	145.486	158.129	201.275	125.903	118.381	116.615	99.779	105.327	140.361	113.678	175.866	144.905	106.757	105.163	175.807	154.229	103.984	120.544	150.697	96.549	89.733	89.771
180	135.86	93.243	148.103	114.808	118.89	150.611	125.923	155.005	158.623	196.872	134.622	116.921	121.461	107.796	108.242	141.972	117.493	176.987	151.127	106.611	109.77	177.859	152.717	102.683	118.319	151.577	94.559	90.665	93.309
183	136.347	92.486	154	116.373	121.061	144.776	124.373	157.095	158	197.685	137.874	118.376	121.114	108.819	102.757	138.608	112.397	179.713	150.832	108.737	104.882	177.147	153.76	98.317	111.285	148.635	91.536	91.159	94.504
186	145.194	93.893	156.944	123.928	122.354	150.359	132.5	163.676	160.556	206.736	134.813	124.55	129.531	112.406	104.954	141.142	119.458	183.654	147	105.65	109.09	181.137	155.907	110.108	122.476	158.675	101.598	85.529	91.149
189	144.704	93.243	158.243	124.636	118.376	151.694	124.315	160.91	162.584	208.003	136.285	124.01	125.828	118.525	105.248	143.516	121.974	188.656	156.484	111.262	105	182.972	163.469	103.293	116.299	154.019	102.026	86.137	98.122
192	146.994	91.893	161.608	127.038	118.641	149.709	125.126	158.091	157.679	209.945	141.468	123.864	133.48	114.307	111.766	154.032	116.449	185.745	153.256	110.951	107.5	182.374	164.064	109.255	117.079	158.102	99.845	90.574	100.633
195	158.809	99.204	158.062	125.44	125.078	160.556	136.657	169.648	169.96	212.557	143.76	134.902	138.143	120.004	119.324	153.573	126.665	192.318	160.218	119.038	110.944	195.055	172.369	116.035	127.824	165.205	96.927	88.614	106.225
198	158.043	101.396	168.631	138.961	126.326	161.948	134.59	172.048	170.752	218.798	146.203	137.841	141.381	125.743	123.993	150.435	133.031	201.648	169.661	116.907	111.056	198.068	170.176	114.197	129.113	166.497	105.457	97.847	100.069
201	165.037	102.803	173.228	138.406	129.514	168.924	138.68	182.481	178.814	217.52	151.813	135.756	144.414	124.802	120.83	158.771	130.339	204.436	171.272	131.145	118.483	204.092	179.222	115.533	132.843	172.234	106.71	96.313	109.24
204	158.689	101.187	177.841	136.899	133.989	167.872	139.946	173.176	185.264	229.908	149.834	135.259	139.802	127.591	120.887	154.075	126.489	203.129	165.247	120.519	117.77	198.852	171.788	116.104	141.633	171.836	109.871	92.892	108.691
207	162.142	99.39	178.594	136.43	135.906	168.715	143.693	179.386	179.955	233.769	148.907	141.639	149.626	130.347	127.842	154.831	131.538	202.052	168.32	125.572	113.613	205.46	177.444	110.162	135.873	172.449	107.552	94.341	107.798
210	161.256	107.345	178.944	140.612	138.227	171.629	143.189	181.129	183.522	234.74	156.83	137.202	149.623	130.096	122.703	159.834	132.529	208.933	178.057	130.063	115.348	199.477	175.233	119.56	135.765	175.686	107.174	99.966	106.29
213	168.809	109.797	185.428	147.531	139.243	176.074	148.509	188.995	181.977	241.245	153.35	146.127	149.575	130.469	128.663	162.488	146.326	217.745	179.117	131.155	123.579	213.24	189.48	129.594	145.633	179.931	108.684	108.421	111.122
216	169.47	101.515	188.273	143.014	138.299	177.249	143.887	184.086	179.067	238.212	154.305	150.55	154.084	132.941	128.321	167.852	136.516	209.952	175.56	130.422	116.427	210.848	177.527	122.834	148.079	180.719	110.559	96.21	110.427
219	171.325	103.317	177.97	151.043	136.785	180.823	147.955	185.91	179.387	243.187	157.708	147.489	152.048	140.482	128.948	164.364	132.709	210.909	171.76	127.422	119.573	207.725	180.971	119.622	137.794	176.179	102.684	100.477	110.103
222	176.621	116	193.546	149	144.94	180	150.207	196.981	191.135	250.758	164.033	143.714	155.048	147.248	136.372	167.718	140.846	222.221	187.835	132.941	128.073	221.33	189.43	126.656	145.059	186.723	114.273	107.682	117.649
225	179.738	107.063	180.896	144.023	141.194	178.939	145.022	189.857	185.91	246.842	155.48	144.273	156.916	135.829	122.169	161.174	126	209.065	172.544	122.834	115.231	205.031	176.946	117.008	129.535	178.124	95.203	89.972	108.16
228	178.065	107.435	192.42	152.492	138.989	184.596	146.63	193.495	186.623	250.56	165.61	149.446	158.74	137.3	133.663	160.774	133.709	221.941	181.674	126.087	117.579	216.316	184.928	125.591	138.986	182.529	107.809	103.318	116.572
231	185.832	112.774	193.738	156.851	153.917	187.632	160.139	198.881	199.163	259.817	173.082	155.442	162.93	145	143.857	174.241	139.449	232.941	185.661	139.873	127.259	230.092	200.831	131.652	149.711	191.329	115.473	116.767	119.214
234	182.555	107.955	193.284	154.473	139.879	182.24	158.743	192.467	189.404	257.088	168.073	153.367	159.612	143.337	131.563	162.654	131.705	220.385	182.506	122.019	121.489	220.673	185.236	123.517	141.54	185.562	103.875	104.006	115.614
237	189.872	114.164	199.856	153.823	146.752	190.353	151.756	199.252	188.814	261.458	167.516	158.23	161.615	148.657	138.657	169.248	142.313	223.603	185.981	126.432	121.045	222.855	193.348	127.479	144.358	192.464	110.157	110.273	118.691
240	190.698	114.842	200.734	164.253	140.625	194.654	163.049	198.771	194.972	260.476	170.423	155.371	175.744	147.812	145.563	179.145	139.476	231.264	188.829	132.699	128.41	221.47	196.236	125.1	143.956	189.471	114.282	103.563	119.672
243	188.644	116	198.096	151.631	149.321	194.065	161.865	199.19	201.393	255.71	171.199	161.353	167.557	142.654	140.518	178.636	144.317	230.525	182.595	130.082	128.399	226.405	195.695	132.571	144.991	192.263	113.967	105.051	120.294
246	195.202	111.226	198.476	163.014	143.359	193.792	159.991	199.195	188.033	262.344	170.065	152.061	163.037	151.109	139.003	173.668	142.52	221.85	185.769	129.058	120.922	222.144	193.448	126.695	151.133	191.175	107.457	105.602	122.702
249	197.239	120.13	200.416	167.641	159.829	199.461	170.094	211.929	208.157	265.952	170.476	159.658	171.498	150.502	145.997	188.166	150.753	236.143	190.753	138.694	128.045	231.024	205.215	130.409	150.358	194.562	112.977	109.813	124.759
252	194.444	112.085	198.033	155.765	148.271	188.599	148.986	194.69	197.427	258.743	175.744	149.925	165.179	148.4	142.539	173.393	136.599	228.323	183.525	124.737	121.455	218.22	190.874	115.467	140.231	185.843	101.598	99.551	122.32
255	200.775	120.085	208.302	168.794	153.625	201.844	166.184	214.986	210.668	271.234	184.606	167.446	178.751	161.868	146.997	187.732	156.899	246.863	197.965	143.655	140.169	243.453	209.598	135.282	159.701	213.533	125.444	121.301	134.336
258	199.769	119.255	212.073	165.588	161.464	203.28	174.22	216.457	206.073	283.611	188.297	172.963	173.872	157.746	153.39	187.015	152.978	241.132	201.646	140.781	138.219	233.092	219.025	139.494	153.118	204.982	127.302	112.938	126.969
261	201.88	123.204	215.756	172.488	160.708	208.516	176.545	217.314	220.775	279.809	183.956	172.996	180.3	158.023	151.751	196.442	163.467	250.31	210.218	156.461	147.006	258.769	223.38	147.838	166.677	213.508	130.223	123.381	138.767
264	201.678	117.469	211.704	168.291	160.161	203.743	169.085	224.5	208.606	277.256	183.63	165.611	176.238	166.383	153.012	188.806	151.449	243.987	193.272	142.985	132.905	241.594	210.799	142.772	158.647	205.759	123.421	118.739	129.981
267	203.02	121.503	211.867	174.918	160.409	206.519	170.036	216.591	220.236	281.97	187.874	174.869	182.051	164.079	159.006	196.276	163.723	251.374	209.551	147.106	150.006	248.886	228.408	144.205	159.809	209.238	123.473	125.176	130.729
270	207.852	128.153	220.376	180.028	160.476	208.126	172.666	219.619	219.606	290.703	192.399	172.686	187.575	165.72	157.254	196.297	160.886	253.433	208.861	152.126	137.191	246.635	221.982	138.282	167.687	212.044	126.552	119.875	136.298
273	198.268	123.079	213.31	161.382	160.686	202.553	175.77	217.181	219.983	284.758	186.716	172.583	181.022	159.918	152.542	190.036	159.273	247.334	200.494	139.451	133.41	247.391	216.24	139.722	161.373	212.555	125.282	117.046	134.267
276	207.459	122.91	225.11	181.837	165.326	208.847	174.995	228.3	221.876	295.817	194.915	178.648	181.407	172.02	159.466	199.962	168.339	260.388	215.225	145.883	152.107	252.196	228.226	145.633	172.726	224.792	127.825	121.654	138.641
279	204.766	118.565	219.76	167.258	150.597	204.599	173.36	216.3	201.668	277.692	186.671	173.362	177.264	165.634	149.966	183.689	151.19	238.49	196.766	142.019	140.045	239.319	208.824	135.069	168.54	203.208	121.848	117.512	131.298
282	207.661	128.068	219.073	178.784	165.398	207.494	177.373	225.995	221.899	290.106	191.703	178.259	183.579	163.416	158.803	196.103	160.952	253.135	207.902	148.893	146.59	249.663	217.81	144.131	166.491	210.453	129.164	120.995	140.046
285	211	124.334	223.431	182.11	162.155	210.991	175.698	227.586	217.741	291.091	192.578	173.414	181.377	166.746	157.372	202.326	165.035	253.328	211.946	152.66	144.725	253.209	224.459	140.892	169.378	215.595	130.447	126	137.744
288	205.929	120.153	211.04	172.669	158.194	202.5	167.365	211.248	215.269	279.11	185.464	176.442	182.227	162.482	154.787	196.188	154.568	246.648	197.908	141.388	141.079	241.103	212.24	142.996	174.412	208.285	111.407	118.012	134.156
291	211.809	124.164	228.402	186.674	164.492	216.85	179.342	226.3	225.741	296.806	196.305	179.615	185.505	169.574	160.821	199.958	165.128	255.32	209.19	149.009	142.736	259.364	218.627	150.436	165.589	216.727	128.819	121.972	141.695
294	212.265	129.656	228.767	184.689	168.995	215.464	185.234	225.176	228.488	301.491	196.252	182.038	187.773	171	168.575	207.463	171.458	262.003	219.114	155.058	153.978	261.78	236.294	151.745	179.299	224.511	130.782	130.654	154.298
297	215.316	123.526	229.453	179.205	170.409	214.792	188.383	226.795	228.944	291.663	194.842	181.615	188.168	169.459	159.451	202.294	168.938	256.971	216.747	152.024	149.214	258.869	223.641	145.869	178.441	225.858	133.319	126.96	142.882
300	216.971	125.95	222.387	177.162	161.647	209.227	180.009	231.043	218.629	294.593	194.094	183.507	189.212	169.05	160.642	203.7	165.586	259.944	214.57	152.456	143.09	261.807	227.796	147.664	171.241	224.581	127.282	128.256	144.618
303	211.855	133.328	226.616	182.937	177.244	213.292	181.153	232.538	226.663	294.205	198.277	187.559	191.461	173.05	166.1	204.092	169.59	264.457	219.171	157.32	149.646	262.525	230.699	140.56	178.123	222.449	130.822	141.966	143.095
306	215.342	131.498	229.328	181.177	171.056	211.789	180.36	231.1	219.803	292.135	193.447	177.733	193.531	169.079	158.512	207.025	165.256	261.914	214.611	155.684	145.236	251.295	219.261	147.822	170.196	226.628	127.375	129.341	141.217
309	220.966	132.791	230.18	189.334	175.453	218.596	185.265	226.771	233.825	304.102	198.748	188.836	198.322	171.033	162.606	202.852	168.449	260.828	212.997	153.592	143.45	257.869	232.261	142.317	175.672	226.365	126.625	129.313	143.912
312	218.632	132.808	225.276	183.626	168.945	218.482	186.563	231.662	223.736	302.912	193.122	191.216	191.718	174.792	161.336	205.036	166.22	264.576	214.256	152.203	147.438	255.793	230.975	147.259	168.221	228.321	129.983	130.455	144.084
315	216.598	133.899	236.974	191.674	177.558	219.264	186.693	239.972	233.123	299.919	204.801	194.503	190.315	180.485	171.287	204.962	176.969	276.057	219.997	159.737	154.174	267.474	242.9	151.104	187.412	229.997	143.773	136.773	153.557
318	225.077	133.904	237.988	192.263	177.973	222.145	185.216	244.581	234.466	306.15	206.094	190.545	196.685	174.366	168.084	208.944	176.375	269.592	221.5	166.029	157.101	269.793	239.183	148.116	181.691	225.884	146.427	137.017	151.118
321	217.755	127.102	232.745	185.65	173	219.145	190.743	233.333	233.444	303.509	199.569	190.085	194.344	174.987	162.848	203.463	170.723	266.562	211.063	157.291	150.236	267.649	233.021	144.336	181.696	231.219	136.322	131.034	148.301
324	219.188	131.825	235.199	184.703	173.862	221.022	181.946	224.824	230.589	305.809	194.492	194.559	193.645	179.307	170.839	208.757	174.101	269.121	215.576	160.121	148.972	265.8	234.229	147.869	186.633	233.274	141.819	136.682	151.893
327	225.937	131.498	233.826	187.674	177.487	217.402	182.148	235.267	237.915	301.542	198.403	188.667	193.103	174.195	166.718	206.439	175.154	269.06	213.747	156.169	156.714	264.292	236.265	147.672	183.593	229.219	142.651	131.796	149.149
330	217.971	135.842	232.144	189.497	182.492	221.163	185.806	235.21	230.736	304.428	208.764	192.127	197.674	179.802	169.118	213.707	179.648	273.008	227.184	159.504	158.882	267.687	236.706	151.174	191.937	233.686	133.118	133.148	157.225
333	221.182	129.481	229.789	181.162	173.708	221.129	187.229	234.229	235.129	306.846	199.801	188.221	193.143	181.875	168.224	209.545	167.352	261.777	215.674	157.723	153.146	267.041	236.968	149.479	178.809	228.526	136.953	131.727	152.149
336	218.963	124.469	228.084	178.282	164.951	209.043	184.45	225.643	226.96	299.436	198.996	185.672	195.245	173.548	157.421	192.679	155.286	255.592	204.253	148.912	140.54	260.381	228.677	139.158	176.819	218	115.967	119.773	138.439
339	218.396	119.746	226.804	171.339	165.862	210.724	178.315	226.295	213.067	299.611	191.273	184.306	191.3	177.046	157.193	196.184	161.555	253.586	202.142	141.703	144.354	253.096	221.552	137.135	165.363	219.132	106.779	118.114	138.664
342	225.35	130.029	233.568	186.076	172.84	221.273	188.648	227.01	232.14	304.08	194.923	193.113	194.608	183.66	165.103	210.375	170.639	261.143	214.924	154.99	156.101	267.36	234.104	142.652	185.035	222.694	132.71	133.318	152.527
345	218.524	136.633	237.553	193.66	180.437	217.605	186.378	239.605	238.219	307.275	204.557	194.601	198.791	178.277	169.06	212.986	179.163	266.344	216.158	162.975	161.382	267.842	240.885	142.977	183.211	228.113	134.805	129.551	151.744
348	230.484	141.628	245.837	236.674	180.962	224.338	196.617	240.138	241.247	313.066	205.48	204.723	200.773	186.119	170.418	218.11	225.414	277.898	224.513	169.985	164.365	280.532	248.261	158.336	192.687	240.081	138.302	148.364	155.656
351	223.498	136.639	235.693	190.153	176.912	224.718	192.414	235.105	232.781	304.89	201.825	200.343	195.128	183.324	169.763	217.117	177.057	269.288	221.801	163.669	153.888	270.027	241.05	148.432	185.025	231.588	129.036	132.881	152.534
354	222.835	129.515	241.302	196.818	171.045	222.525	189.635	234.452	232.528	306.201	207.277	204.235	202.725	182.218	170.069	211.28	178.286	272.503	223.313	163.456	152.848	267.031	241.448	152.618	186.78	236.113	133.763	132.188	151.782
357	225.866	128.515	237.066	192.363	171.746	222.206	186.405	232.891	240.488	309.864	200.874	201.263	199.304	178.393	166.93	208.502	178.093	266.205	218.788	163.145	157.54	271.927	240.032	145.062	186.29	227.303	125.809	129.869	144.313
360	219.385	122.921	226.346	172.612	164.581	215.028	180.031	225.152	223.618	299.036	195.878	191.249	193.549	176.703	159.43	194.742	161.502	255.777	201.703	140.796	143.259	255.072	226.426	138.83	170.059	212.555	115.723	128.171	144.939
363	223.427	124.277	236.103	188.789	168.641	214.022	186.135	230.657	233.466	298.564	197.399	193.32	197.773	181.792	168.457	206.276	165.859	255.823	210.437	148.053	146.191	257.687	229.186	139.56	181.177	228.986	120.384	124.301	143.374
366	229.404	129.814	231.151	190.904	172.597	221.531	186.873	232.048	230.938	304.34	207.76	198.343	197.267	175.165	170.084	211.573	179.172	263.922	218.522	150.771	152.523	273.391	236.011	149.845	186.412	234.522	123.062	139.585	150.431
369	226.008	133.029	240.833	196.435	173.332	224.546	195.891	239.395	242.05	314.08	210.094	198.057	205.842	186.334	168.054	207.682	182.093	273.581	221.573	158.082	155.079	271.501	248.007	142.077	180.672	236.446	130.286	134.472	154.542
372	225.687	134.057	237.424	184.808	171.641	220.304	187.337	238.024	238.404	313.157	208.264	202.038	200.073	184.779	172.569	213.612	186.767	272.511	216.522	153.684	162.528	271.065	243.043	151.093	189.138	231.734	131.404	139.165	148.717
375	234.011	127.441	242.239	198.933	177.73	222.991	195.711	246.924	242.696	311.732	210.781	200.799	201.901	182.584	175.93	215.495	179.67	270.909	222.434	163.995	165.079	277.752	249.079	148.301	193.623	235.544	133.296	146.455	154.756
378	223.068	128.351	235.276	188.263	176.691	219.013	191	236.271	240.163	305.992	207.647	200.564	201.179	181.957	162.218	206.962	174.934	266.922	214.285	152.271	151.888	272.958	238.204	138.147	181.226	228.453	123.48	132.034	147.175
381	230.866	138.334	244.317	189.248	172.199	224.632	196.175	243.933	242.224	306.355	209.512	202.982	202.974	188.578	172.524	210.651	183.969	270.557	213.567	164.49	154.556	272.196	247.903	151.9	182.638	233.369	128.115	133.068	155.141
384	226.903	129.718	238.701	189.961	173.034	221.614	186.306	240.233	230.05	309.725	207.342	201.939	202	184.297	169.039	212.591	175.828	266.968	209.959	157.339	156.562	264.728	241.996	142.506	180.481	228.048	122.009	127.165	146.641
387	227.917	130.277	239.804	190.698	170.133	224.844	190.027	242.876	246.769	314.707	206.549	209.029	200.048	182.789	167.569	210.071	175.85	268.514	213.345	162.179	159.528	269.22	239.261	144.652	189.785	230.402	120.743	137.699	149.412
390	228.518	118.656	233.228	183.889	163.061	216.546	180.932	227.943	229.573	305.886	198.24	194.254	197.443	185.581	162.372	204.803	172.454	257.678	202.693	151.315	146.556	258.433	232.717	134.475	176.628	218.978	113.131	121.182	150.683
393	228.162	121.136	232.361	180.282	171.232	213.338	177.887	231.805	235.786	306.187	198.11	204.906	198.487	181.763	167.109	205.421	167	258.495	207.747	147.339	140.107	256.123	230.652	138.104	177.554	222.759	110.99	122.029	142.748
396	228.604	123.085	232.959	182.468	167.476	213.829	178.81	230.533	227.679	303.128	195.041	199.85	199.271	182.089	164.309	194.619	170.454	254.858	196.405	152.257	148.118	260.006	229.333	132.467	177.167	224.84	101.756	131.608	145.943
399	220.9	126.594	234.184	179.76	167.199	212.197	178.937	235.69	231.854	307.058	198.724	198.62	199.421	178.053	159.233	202.121	166.604	257.285	202.453	147.49	144.298	259.024	228.846	129.544	168.368	224.34	106.43	131.057	140.943
402	224.672	121.012	233.929	185.052	176.072	217.476	184.806	231.019	230.365	304.663	202.817	206.343	203.85	188.733	165.218	207.357	167.894	259.253	202.465	150.645	143.995	260.058	229.344	132.479	174.04	229.734	106.829	122.875	144.496
405	231.362	131.147	239.501	196.818	183.249	220.902	190.162	238.081	240.528	315.927	202.586	205.582	201.758	186.225	169.815	211.484	181.26	266.952	213.165	160.655	158.792	267.539	245.882	140	192.167	240.679	120.138	133.784	154.847
408	234.271	121.577	228.715	192.2	174.697	216.178	182.554	221.452	227.174	303.839	203.382	192.766	205.48	181.122	165.254	199.753	163.207	248.815	199.038	144.805	146.91	258.742	223.684	131.977	178.564	225.216	107.674	124.932	141.198
411	225.498	119.503	231.361	185.98	162.735	209.835	181.423	223.743	224.865	301.227	199.09	194.324	199.608	181.35	163.145	193.721	157.304	249.562	193.563	143.893	140.995	253.886	229.351	128.564	178.52	218.033	98.503	120.75	142.706
414	234.923	125.147	235.343	186.33	176.525	216.062	183.698	229.338	246.061	309.509	215.899	201.052	197.216	193.815	176.7	216.011	174.745	265.81	206.364	161.266	158.315	273.333	249.957	135.367	183.388	235.851	118.723	126.887	151.084
417	229.011	121.752	236.727	180.674	166.337	216.427	186.946	231.257	243.5	312.872	203.521	201.047	209.56	188.383	170.175	204.477	172.401	257.094	205.158	150.252	152.551	268.123	232.057	130.618	185.265	230.347	113.187	127.671	146.756
420	227.131	134.899	247.723	196.019	176.978	229.479	199.117	246.176	250.927	316.26	213.293	213.658	204.022	193.436	177.175	220.916	183.449	270.879	214.279	161.878	161.702	275.147	248.935	142.108	197.995	245.854	128.246	138.318	154.141
423	228.385	128.622	233.785	186.655	173.072	219.954	189.491	234.919	243.005	309.465	206.626	209.493	205.242	189.264	165.036	208.799	178.269	266.952	207.567	157.66	156.006	274.728	243.767	135.876	189.545	233.121	123	126.563	147.996
426	229.105	126.204	236.808	189.32	177.481	220.224	189.441	229.819	231.949	308.187	213.143	208.155	202.714	186.439	171.766	208.4	181.388	264.041	207.557	157.116	152.736	267.116	248.81	138.753	189.505	233.927	116.039	133.443	149.511
429	234.048	128.831	238.826	192.435	175.166	219.273	192.455	239.943	245.567	313.271	207.354	206.982	204.776	191.02	169.069	213.265	184.546	266.578	213.703	156.655	157.056	270.886	245.165	140.714	189.785	238.92	116.496	130	155.538
432	226.208	118.78	226.287	174.435	159.619	206.2	183.126	220.252	219.056	292.34	198.854	197.789	195.652	177.7	161.345	193.569	162.502	250.971	199.13	142.101	138.989	254.9	233.426	125.838	173.848	216.997	85.259	118.216	136.469
435	236.849	121.469	229.782	178.923	163.641	209.454	176.671	223.695	226.792	309.619	196.541	202.249	203.747	188.518	162.318	200.509	166.3	250.452	200.301	150.966	141.422	251.422	226.846	125.096	172.706	221.059	102.664	122.131	142.904
438	230.94	124.69	238.915	184.947	171.398	222.369	185.567	237.872	241.286	310.842	202.065	203.775	204.597	187.188	168.506	205.484	178.286	259.557	204.753	148.776	149.832	266.185	236.763	130.996	179.432	225.157	111.605	126.529	145.82
441	234.447	116.164	232.365	185.531	161.735	210.553	184.202	227.381	226.331	303.018	201.842	205.399	201.938	191.393	162.781	202.919	163.247	253.377	202.32	147.072	148.062	257.704	235.165	127.371	180.412	229.102	98.694	119.398	144.069
444	232.345	122.893	241.092	184.722	175.188	221.405	193.716	232.829	237.91	314.19	202.456	204.906	206.275	191.406	168.466	208.576	173.093	261.974	203.87	153.33	152.86	263.481	240.104	131.76	182.667	234.508	110.713	129.375	152.943
447	239.786	128.995	246.612	201.445	174.713	226.117	191.725	243.29	242.089	318.897	208.679	212.906	208.363	198.327	171.927	209.403	180.066	268.67	210.601	154.475	156.186	272.79	240.236	141.656	194.912	235.577	109.131	127.943	153.111
450	234.687	131.17	248.291	196.296	190.569	222.365	188.518	240.319	248.269	327.747	211.289	216.836	213.253	191.763	167.794	218.555	184.009	272.315	218.073	158.058	159.517	273.237	246.484	139.317	199.525	238.135	113.684	135.722	158.187
453	244.234	136.096	248.819	205.306	182.592	225.957	195.81	244.048	250.415	322.469	216.854	215.531	214.487	197.376	177.287	215.757	184.736	268.659	215.633	160.825	156.472	273.697	251.731	141.872	196.613	236.661	116.805	140.296	156.71
456	238.684	132.599	251.162	198.526	190.945	231.553	197.86	255.905	245.741	333.659	215.106	213.963	214.011	197.366	176.233	218.686	182.022	272.906	214.848	168.213	163.455	283.787	252.434	140.039	205.353	249.686	122.437	141.029	160.912
459	233.325	130.221	241.302	191.99	182.022	220.789	188.919	241.81	235.578	318.487	208.703	212.212	210.223	195.941	168.412	211.117	177.864	264.299	206.32	154.82	158.989	273.364	241.771	136.668	185.309	234.898	109.207	129.364	158.756
462	243.199	143.136	250.59	197.698	190.459	226.286	196.121	251	252.387	331.549	222.874	216.198	216.143	199.743	171.087	211.159	181.397	271.073	210.538	158.077	153.309	279.718	243.021	141.741	196.476	242.467	117.411	136.995	157.546
465	242.669	139.023	247.284	192.861	184.801	223.531	194.702	252.786	245.994	328.784	210.809	220.254	208.282	204.251	172.078	216.944	177.718	269.277	211.633	159.519	154.708	273.828	250.67	136.394	192.647	233.624	115.095	134.943	155.981
468	238.527	130.797	243.564	185.028	179.072	220.684	187.653	242.814	240.988	323.648	212.025	212.592	208.073	194.994	173.936	214.749	174.701	265.503	208.18	161.728	159.5	276.594	244.677	136.343	194.177	236.884	112.365	130.489	156.736
471	244.516	142.209	248.649	196.684	177.348	223.503	196.901	246.686	251.146	326.747	214.769	214.582	214.725	194.363	176.536	217.474	176.85	266.342	208.984	165.024	156.691	275.536	245.874	138.417	193.804	244.026	107.792	156.5	155.611
474	246.154	138.079	249.56	199.081	184.365	224.939	200.351	249.833	255.792	336.11	217.545	217.752	212.813	197.7	180.687	222.209	187.678	271.42	215.747	166.116	163.191	288.33	256.236	145.22	198.265	244.102	119.97	137.068	161.702
477	244.991	131.424	250.302	202.54	185.851	226.74	200.315	247.781	252.179	331.121	220.232	223.179	217.143	202.647	178.836	219.531	183.071	269.941	210.532	167.902	161.511	282.158	256.082	139.745	207.451	241.96	119.003	134.08	159.214
480	246.037	131.763	255.014	198.928	184.133	227.721	199.756	254.31	256.252	328.56	217.541	220.395	215.557	205.508	174.954	225.025	180.423	277.535	216.25	161.228	169.225	278.938	251.14	142.274	194.098	247.081	121.562	134.125	161.71
483	242.04	134.334	254.313	207.2	183.884	229.543	202.067	251.152	250.438	328.586	219.057	223.446	212.623	198.423	176.875	218.619	185.256	271.707	212.453	164.752	168.163	284.769	254.806	143.969	194.946	247.792	127.717	140.068	156.843
486	246.866	132.034	247.158	199.057	176.73	226.375	198.982	246.438	243.208	331.648	215.191	223.291	210.828	199.079	178.012	215.746	183.37	271.804	208.741	160.674	163.641	271.945	245.928	135.205	195.476	240.599	108.223	133.887	158.626
489	251.131	131.057	254.184	199.196	177.453	235.23	203.018	244.752	249.831	330.154	215.683	226.714	224.341	201.749	178.09	221.781	180.652	271.791	215.927	161.305	158.922	279.151	245.702	138.417	195.108	242.938	112.848	134.063	158.992
492	251.279	132.554	253.933	205.822	185.288	228.602	201.054	256.476	246.876	334.699	223.106	232.972	217.725	206.664	177.127	222.262	183.053	273.557	215.902	166.077	161.551	281.728	250.075	141.734	208.554	251.65	114.098	140.193	159.088
495	242.328	130.571	242.608	197.129	181.625	225.709	200.576	243.924	232.55	325.472	211.439	218.104	217.275	198.353	173.245	213.806	174.423	267.261	210.465	158.14	150.36	277.089	241.882	131.567	192.049	231.902	99.746	132.04	151.046
498	251.857	130.481	257.014	203.334	185.509	229.191	199.428	254.79	253.258	328.861	215.391	221.268	218.289	198.852	180.254	226.983	184.397	279.28	216.361	158.5	164.118	286.127	254.81	139.865	202.113	242.975	110.194	137.409	158.275
501	254.1	134.289	256.778	206.468	190.553	233.043	200.644	253.029	255.472	336.34	217.748	226.667	219.802	207.964	176.842	221.354	183.097	285.304	215.13	173.325	161.017	282.134	256.677	138.104	206.378	249.606	114.157	138.767	163.939
504	247.404	131.876	255.162	206.727	182.614	233.764	205.833	254.005	247.129	339.952	222.199	223.747	225.092	204.776	182.218	226.626	186.709	276.917	216.839	167.669	167.208	291.439	259.312	141.347	205.525	249.278	123.631	139.443	165.019
507	246.593	124.933	248.479	191.641	172.597	225.712	193.567	245.3	243.438	330.201	209.061	224.151	218.593	208.136	176.333	211.689	180.916	267.022	209.19	158.766	160.214	281.673	252.38	135.699	198.652	243.821	105.253	137.796	157.889
510	253.182	137.029	256.981	214.54	187.978	239.381	216.941	266.829	269.045	346.051	232.407	233.841	228.63	214.231	186.184	236.661	196.348	289.272	227.646	181.325	175.506	299.013	267.168	151.903	210.775	256.69	128.141	150.227	170.817
513	253.02	141.441	264.14	205.913	187.199	236.148	208.396	257.262	253.966	345.414	224.805	229.953	220.82	210.264	189.057	228.806	196.837	281.689	224.389	170.15	173.837	294.22	262.774	141.085	210.912	253.588	120.911	147.029	166.011
516	256.097	141.209	258.361	204.019	181.056	229.678	209.031	253.438	259.151	339.89	220.354	231.789	222.04	207.967	184.045	225.601	191.093	282.323	221.146	165.616	161.865	296.065	258.333	145.552	202.902	255.154	123.276	142.665	166.771
519	259.843	144.554	262.594	208.98	200.73	244.721	210.045	274.19	264.196	354.52	228.199	233.338	223.007	216.505	188.712	230.308	195.952	284.56	224.867	174.068	172.658	294.897	262.523	147.309	208.138	260.263	124.111	143.83	168.565
522	264.117	133.724	265.387	205.138	192.254	238.39	209.022	258.414	261.708	350.835	227.736	235.878	224.952	215.267	190.854	231.085	197.551	287.656	223.655	179.849	173.776	299.529	264.34	142.494	207.29	259.022	122.368	143.75	168.946
525	255.251	134.289	271.653	208.138	193.547	236.853	210.243	273.948	256.932	347.853	231.923	227.146	226.553	213.799	187.015	230.901	192.326	290.318	223.263	162.611	174.792	296.268	264.839	141.185	213.922	253.033	124.003	139.273	174.084
528	262.279	132.26	261.693	208.756	193.498	235.497	206.337	261.333	255.028	341.828	221.399	230.794	226.341	214.353	183.5	225.089	188.035	281.143	218.892	172.043	164.495	295.505	259.261	139.004	199.397	253.705	117.375	137.648	166.301
531	263.846	135.091	259.841	211.684	190.034	237.967	207.468	252.157	255.415	341.124	226.126	229.906	228.557	214.551	187.654	229.188	187.194	291.565	225.918	169.679	166.663	292.859	264.111	142.668	201.456	254.07	119.417	134.767	162.702
534	260.501	130.232	257.398	203.358	179.989	237.454	203.509	250.433	260.331	339.062	223.439	229.282	226.125	210.888	184.042	227.82	186.987	280.242	214.111	166.257	166.079	293.33	258.864	140.764	200.309	251.11	114.2	137.557	164.473
537	257.345	133.266	265.549	212.138	191.459	241.276	209.198	260.19	259.629	354.08	227.927	234.479	230.04	213.852	191.481	233.615	198.956	290.256	224.408	172.203	173.641	308.336	273.706	147.679	213.03	252.712	125.394	141.835	172.633
540	254.373	124.887	247.797	189.727	172.658	228.599	191.792	239.886	245.556	327.117	216.212	220.667	221.022	205.254	183.106	211.241	175.071	274.347	207.377	161.233	155.287	278.539	247.745	135.332	192.726	237.847	102.782	134.262	160.183
543	256.684	131.311	254.538	197.076	185.022	227.178	199.788	247.519	245.736	330.124	222.395	223.667	224.253	208.772	177.512	214.52	184.723	277.691	212.899	161.33	156.118	280.577	248.745	131.417	196.152	242.559	104.148	132.591	162.622
546	259.823	131.848	254.136	202.177	182.641	230.276	203.252	260.71	249.286	344.85	222.155	224.916	221.579	214.406	178.412	232.407	188.115	281.53	218.579	173.33	159.466	296.415	261.376	134.996	208.545	255.533	110.407	144.256	166.912
549	263.644	145.17	270.988	220.287	201.476	250.393	224.045	271.914	274.96	392.575	238.74	238.404	229.842	221.545	195.796	244.269	209.018	307.253	235.386	184.951	179.759	322.931	280.279	154.73	221.687	267.095	140.115	157.063	180.74
552	264.735	144.356	268.992	219.464	198.973	250.914	213.049	272.524	274.404	358.498	238.886	238.315	236.176	219.862	197.048	233.078	210.11	296.635	235.465	182.597	183.736	307.426	278.193	152.845	218.388	257.668	126.884	148.716	176.656
555	272.302	145.865	280.856	220.516	203.459	253.276	218.328	273.848	276.135	364.461	234.801	244.897	238.095	230.462	202.409	244.417	208.41	304.224	235.187	181.15	181.854	314.876	283.545	149.089	225.035	273.092	133.549	155.409	180.034
558	270.131	143.921	273.31	226.306	202.542	249.323	215.991	275.733	267.893	364.806	240.773	241.047	237.839	229.548	194.406	243.749	210.106	300.393	236.022	179.786	174.815	307.244	284.319	152.625	226.554	263.621	131.977	147.506	180.015
561	265.709	144.52	267.022	213.076	192.216	243.816	213.337	259.695	265.809	357.319	223.813	234.395	232.809	222.746	190.848	230.774	200.753	289.998	224.006	173.568	172.613	298.106	271.233	145.224	208.466	260.595	118.095	143.068	172.45
564	272.131	141.102	271.169	258.933	191.139	247.488	213.256	261.433	265.011	352.227	238.687	238.817	234.227	224.172	196.433	243.007	234.291	296.92	232.475	175.839	170.905	306.113	274.763	144.876	216.491	259.927	122.904	148.858	169.981
567	268.59	150.746	291.708	235.703	197.741	249.23	217.946	270.391	280.797	367.978	238.984	238.043	246.601	233.505	201.087	253.711	229.005	304.46	235.734	179.189	182.669	309.47	271.874	154.872	222.118	271.741	131.486	153.909	181.263
570	268.866	142.345	280.453	218.435	189.951	242.503	208.081	260.286	266.23	359.176	226.606	240.582	231.971	219.739	192.387	249.774	199.128	293.871	226.073	170.529	164.809	302.742	268.581	146.228	213.108	256.04	119.766	151.216	171.916
573	269.345	137.588	279.793	217.224	197.431	250.951	209.545	266.081	268.871	359.626	232.582	244.066	237.711	225.241	188.294	245.131	199.947	296.46	224.392	176.815	174.517	299.687	270.749	147.753	211.858	256.807	115.526	144.046	177.374
576	263.538	132.531	264.819	200.889	187.912	235.58	205.991	258.452	248.258	342.183	221.809	230.287	230.586	215.056	187.566	237.287	192.965	289.369	225.513	170.922	171.371	292.955	262.91	147.062	208.123	253.011	108.171	139.398	170.412
579	259.86	131.74	263.369	206.215	191.017	238.341	205.455	261.419	257.101	349.688	227.923	232.831	228.355	216.967	185.493	231.686	185.189	285.025	218.674	165.961	161.169	291.395	258.283	141.645	197.795	254.675	100.48	133.392	165.683
582	273.86	147.362	278.022	219.717	196.089	247.776	215.495	272.995	276.567	359.736	240.025	246.39	242.491	225.865	195.515	241.909	210.062	301.49	230.813	175.48	175.882	311.278	277.527	151.193	216.471	271.504	125.664	152.165	179.904
585	271.168	138.209	277.125	210.411	180.31	244.249	209.828	257.891	261.101	350.542	234.264	232.836	234.802	220.578	189.303	237.792	192.731	291.522	223.218	165.956	163.27	295.013	268.315	139.706	211.358	254.073	106.256	144.119	166.565
588	271.168	136.921	274.25	207.454	194.244	244.712	213.95	264.21	258.865	349.018	231.244	229.705	233.454	217.766	186.978	243.039	194.141	291.826	224.791	172.33	165.096	290.711	264.204	137.776	208.314	251.938	104.723	145.267	176.832
591	265.461	137.435	273.605	208.033	192.415	243.513	206.846	265.724	262.056	347.425	234.598	241.005	235.608	222.815	184.809	238.986	187.74	288.412	219.329	169.218	165.186	292.391	266.609	139.069	212.221	260.654	103.763	145.176	172.099
594	272.966	143.068	280.206	213.741	193.531	245.335	211.022	267.295	271.415	355.666	235.541	239.052	238.776	223.202	197.648	249.393	199.529	296.406	230.206	176.446	180.006	307.409	273.043	149.062	213.28	264.621	118.161	149.762	173.034
597	276.157	141.272	289.217	218.99	193.348	249.212	212.464	268.5	265.876	355.461	232.59	246.831	235.791	227.964	201.903	251.682	201.401	299.084	229.823	173.427	181.264	310.714	274.792	142.988	221.187	265.843	122.194	147.125	174.095
600	269.256	136.797	276.524	208.98	190.266	238.105	206.432	259.862	256.157	356.956	224.378	235.841	234.524	223.023	186.624	237.746	198.018	288.557	226.956	170.325	160.573	295.082	261.505	140.934	206.245	253.927	98.664	143.296	168.679
603	266.655	139.667	273.542	204.334	189.514	236.476	205.698	252.086	259.595	345.143	236.126	226.315	233.26	216.825	188.899	235.983	188.049	284.299	220.358	170.286	159.191	297.089	262.684	136.081	201.912	251.938	102.993	141.341	166.019
606	278.253	140.582	283.963	221.894	201.846	253.246	218.36	282.067	273.247	368.025	241	239.972	240.183	226.429	193.59	250.516	206.524	298.834	235.01	178.063	171.995	310.25	275.616	150.977	216.662	268.723	119.473	148.813	174.565
609	284.812	145.266	302.822	231.526	202.818	257.85	225.256	288.386	283.663	380.725	253.155	249.263	253.853	240.829	207.778	259.082	214.564	309.492	245.171	185.932	187.753	319.422	288.806	153.386	231.643	274.592	134.148	160.404	185.175
612	270.829	146.916	289.645	214.445	197.028	245.97	212.112	269.781	284.415	365.85	241.76	247.127	242.703	229.033	199.09	250.205	202.582	298.874	235.693	179.165	186.517	311.189	280.717	150.336	214.241	266.708	118.644	147.614	179.076
615	283.518	139.198	284.036	212.459	195.586	246.246	210.085	272.805	279.016	360.996	233.476	243.47	243.714	231.465	199.43	244.52	195.445	298.006	226.994	171.669	175.466	299.821	274.656	148.235	209.834	262.694	107.773	150.188	175.893
618	283.544	150.475	296.287	228.22	200.879	259.767	224.518	278.124	280.067	371.286	244.878	253.503	253.681	242.565	206.015	256.541	222.119	306.917	240.196	185.893	181.365	322.608	292.591	154.652	224.976	281.46	129.782	156.966	182.603
621	278.718	141.498	287.667	219.09	200.194	253.102	215.166	273.671	274.522	370.74	244.834	250.916	245.454	232.654	199.336	249.032	211.758	307.439	237.07	176.752	176.405	317.395	281.426	155.822	217.353	272.887	123.779	162.262	179.626
624	280.869	140.701	288.003	219.813	197.647	250.945	213.743	279.8	275.825	362.362	243.078	249.991	247.227	230.01	199.26	255.774	203.185	300.632	233.123	177.378	178.882	311.436	278.943	149.838	213.285	271.628	119.963	150.722	178.519
627	285.439	147.125	294.21	218.928	198.901	256.632	221.207	280.091	282.972	378.308	249.078	251.212	246.172	236.066	198.206	254.318	212.485	306.742	238.567	183.626	183.32	317.405	281.659	151.977	222.26	273.748	120.22	153.739	181.637
630	282.171	142.498	287.468	221.425	203.956	260.375	224.45	276.171	277.05	374.04	243.996	244.996	244.242	233.393	198.393	255.64	210.612	305.108	237.228	182.388	171.646	312.635	283.638	149.371	222.495	268.884	116.486	148.296	179.931
633	286.618	149.537	294.841	222.368	204.161	261.347	225.707	281.681	282.303	372.249	246.801	255.986	248.733	241.591	207.127	256.163	207.115	311.447	239.877	183.242	173.624	319.35	290.638	158.212	227.799	273.949	127.513	173.432	184.004
636	285.199	148.718	296.003	221.339	205.244	254.973	221.941	280.643	280.365	367.194	243.5	250.324	245.216	234.67	200.03	252.333	203.687	304.119	235.044	178.014	169.287	314.632	279.925	148.552	219.402	266.697	119.266	161.301	175.668
639	284.484	137.531	284.011	217.105	196.951	249.776	217.27	270.957	262.724	364.45	238.094	243.559	243.352	236.178	202.196	249.583	199.176	301.159	230.225	176.859	169.332	304.199	285.244	144.579	216.647	269.358	115.45	152.034	173.71
642	279.969	144.599	289.745	223.765	205.619	258.154	221.986	274.657	272.325	371.531	241.199	257.301	246.146	229.04	202.306	256.601	203.811	302.656	239.81	180.548	169.843	313.934	287.348	151.799	215.211	273.07	120.394	152.455	181.473
645	293.279	158.362	300.575	236.157	209.636	270.433	230.211	293.429	293.663	387.978	252.269	260.902	253.623	242.713	211.369	272.873	227.723	330.124	260.089	194.145	187.674	333.446	297.631	166.668	237.912	294.27	146.953	170.688	193.488
648	283.843	146.661	294.597	226.631	199.426	252.706	226.171	286.176	275.977	372.381	247.334	256.193	247.322	239.347	215.018	264.057	210.093	309.796	244.794	182.781	185.129	327.763	290.498	157.471	231.138	275.785	127.996	154.284	188.439
651	284.57	146.272	294.631	223.44	197.785	260.976	222.581	278.786	278.528	381.135	247.805	245.301	250.429	235.376	208.645	254.283	211.084	308.154	237.329	183.339	187.59	317.848	292.831	156.104	230.912	270.916	122.138	157.239	185.664
654	278.966	135.724	284.066	217.32	193.282	253.752	215.72	269.352	270.022	368.809	242.451	237.489	245.092	229.423	195.915	248.817	203.198	301.054	225.788	173.364	172.04	306.474	277.462	143.954	215.574	267.413	110.628	146.409	176.149
657	292.353	153.921	299.704	234.703	206.929	265.329	235.072	297.671	294.752	388.824	255.748	260.193	257.388	246.046	215.39	272.007	224.872	328.557	254.01	195.014	192.697	335.058	309.007	169.274	240.402	294.555	143.526	165.239	196.851
660	283.407	146.854	294.18	225.473	203.017	262.304	221.959	288.91	277.73	370.143	248.512	258.676	244.26	238.565	208.954	255.506	209.119	316.586	245.013	186.441	177.983	322.945	284.878	155.564	223.687	276.741	122.871	154.745	177.305
663	289.1	148.368	300.25	232.138	205.194	265.151	234.04	288.948	286.904	383.861	258.598	258.629	255.355	240.99	210.633	267.064	215.128	314.224	249.174	182.194	183.096	330.608	299.466	158.031	233.598	288.982	132.355	157.904	192.267
666	298.732	154.921	308.003	240.378	220.487	276.568	238.855	297.657	295.297	392.055	257.053	267.207	257.777	243.063	218.312	273.576	224.375	328.24	257.478	196.378	193.298	343.958	305.333	168.158	241.481	296.238	145.141	171.006	192.588
669	298.222	155.633	308.118	233.268	215.945	271.488	232.018	289.267	300.438	394.754	258.695	264.54	259.747	246.713	212.424	266.972	222.018	321.385	254.589	190.592	194.427	335.914	309.122	165.699	236.78	292.059	135.453	160.671	191.973
672	292.051	150.289	301.431	229.971	210.166	266.914	229.792	291.338	285.303	382.322	255.968	259.935	258.582	243.878	209.724	262.315	213.833	317.406	248.269	190	184.04	327.357	296.48	155.513	232.491	280.887	129.799	164.75	193.137
675	294.678	154.458	301.464	227.794	208.249	269.583	231.392	294.019	300.567	383.762	256.984	260.038	259.758	243.033	209.806	266.767	216.542	319.828	248.044	192.038	196.214	332.763	296.667	159.649	225.304	282.69	131.569	160.307	189.595
678	301.316	158.119	309.335	239.679	217.354	267.734	238.094	298.886	291.921	395.619	258.74	263.122	259.67	247.01	215.79	267.075	214.877	324.947	250.608	187.034	196.68	331.106	296.864	165.56	237.75	291.482	136.677	167.949	193.252
681	300.188	158.565	304.343	225.406	216.194	266.641	232.95	284.562	299.786	388.747	249.964	262.198	261.044	241.716	212.033	262.467	217.811	320.99	246.035	192.101	191.927	334.952	304.545	162.023	231.241	284.143	134.526	159.938	191.439
684	297.766	148.046	297.365	231.334	207.525	262.632	231.392	285.562	273.354	377.45	251.943	264.132	257.927	241.155	212.739	264.605	211.282	314.745	244.611	181.043	185.916	329.123	292.796	154.112	227.035	279.281	120.013	154.665	191.172
687	285.407	142.481	292.066	218.741	201.31	252.034	215.923	273.695	268.202	367.692	237.878	251.085	247.535	238.05	198.366	245.605	195.537	302.879	229.722	173.509	171.348	308.189	279.989	146.907	209.196	263.416	107.888	146.739	183.034
690	302.541	150.373	306.162	236.354	213.735	270.23	231.031	294.857	290.292	386.465	253.85	261.061	264.018	249.287	214.712	266.163	213.74	325.178	247.589	187.189	192.978	329.635	299.305	158.807	224.878	279.628	131.348	161.921	189.721
693	302.442	155.82	310.439	240.961	211.592	274.316	235.968	292.867	288.764	393.425	264.651	269.498	263.901	243.076	213.554	272.817	223.965	323.5	257.089	189.873	191.225	339.292	303.111	167.78	232.461	290.121	134.019	172.75	193.252
696	307.798	166.373	315.121	244.88	221.829	280.448	241.234	303.033	305.376	404.403	269.529	274.216	266.78	254.442	221.73	280.364	226.74	334.242	268.892	198.199	196.787	343.965	316.57	171.741	241.79	296.869	145.19	171.387	202.336
699	303.815	157.611	318.077	251.454	221.973	279.497	248.779	312.3	300.365	409.205	272.789	274.78	274.645	253.508	223.536	282.785	232.701	339.441	271.244	197.563	203.613	350.075	316.724	174.838	248.103	297.956	150.842	177.955	196.5
702	291.681	155.509	303.634	235.009	212.376	267.255	237.864	284.829	299.129	388.227	259.516	257.85	259.41	246.769	208.078	266.502	207.982	322.74	247.927	188.752	184.511	320.34	299.348	155.351	225.878	282.059	121.22	155.83	181.366
705	299.225	156.656	301.841	228.617	212.277	263.184	232.86	291.652	285.859	384.593	255.781	255.165	256.791	242.112	220.939	269.131	214.529	321.425	255.823	186.864	189.68	333.8	302.093	162.622	235.093	287.763	133.345	166.199	184.637
708	294.265	160.481	306.365	231.521	212.354	269.605	233.689	294.548	286.887	395.568	263.817	262.526	260.996	250.713	217.512	269.046	213.701	326.025	247.006	184.169	190.472	336.646	306.864	164.289	234.324	284.34	132.023	167.688	194.954
711	291.071	142.944	297.501	224.827	198.807	254.896	222.247	278.352	273.747	371.967	243.167	250.794	253.788	237.518	205.842	250.308	205.264	312.998	243.608	178.868	177.096	319.876	286.935	151.614	223.339	274.354	108.927	155.307	183.023
714	299.994	160.498	304.808	230.066	210.879	268.776	232.229	288.819	279.466	381.516	254.012	256.681	259.718	245	206.006	263.52	211.696	314.205	244.712	184.393	179.86	324.852	293.165	159.9	226.461	285.858	123.032	160.33	187.519
717	297.934	159.113	308.424	243.837	206.249	276.884	241.238	299.391	293.41	394.26	264.094	266.066	266.872	251.505	219.527	266.831	218.163	325.409	252.896	187.718	189.635	333.632	305.068	157.347	234.363	286.551	131.394	157.682	194.542
720	292.675	151.147	298.335	223.076	199.934	257.626	227.883	278.343	266.483	377.685	250.663	249.644	254.579	240.644	205.609	253.435	201.15	309.148	237.725	180.019	169.214	317.199	291.426	151.089	219.937	278.873	110.2	152.551	187.137
723	306.672	155.322	310.524	231.698	215.873	273.921	239.698	298.405	290.584	397.48	260.858	257.7	263.78	256.337	211.621	264.453	216.987	322.038	249.785	191.145	184.365	325.196	302.029	162.93	233.319	288.77	134.032	165.665	193.397
726	306.43	154.464	313.092	242.148	219.652	276.951	240.126	299.462	300.342	398.439	261.797	264.16	263.828	258.386	215.733	270.092	219.022	331.463	258.26	191.538	196.214	329.23	308.946	168.212	234.745	289.767	135.996	175.676	193.275
729	305.122	152.441	304.394	234.459	213.564	273.473	240.54	296.771	290.112	393.912	261.561	253.047	265.146	247.291	214.033	267.166	216.731	325.737	254.019	189.407	185.787	322.608	304.143	163.838	226.417	286.267	129.792	158.813	191.431
732	296.51	151.311	301.56	231.076	211.625	275.464	237.594	292.372	281.758	390.381	252.212	255.39	261.476	249.185	209.336	263.728	212.044	317.361	244.386	184.922	179.27	328.402	296.828	159.95	224.059	293.54	120.246	160.267	188.798
735	304.083	145.622	303.169	238.947	212.254	273.905	227.139	294.176	278.825	392.084	259.183	264.672	255.143	249.766	214.324	265.93	212.546	326.879	252.244	187.907	183.966	328.852	294.688	163.49	228.363	281.493	121.98	163.307	187.572
738	300.994	149.763	308.247	232.531	211.365	271.172	232.833	298.029	286.55	393.721	262.232	262.071	266.531	252.185	217.169	265.771	218.339	329.234	249.44	193	184.27	326.343	309.484	162.32	232.878	290.942	137.052	169.006	189.778
741	312.348	158.136	319.963	245.339	221.321	284.243	249.473	315.781	303.786	401.278	266.313	269.681	271.494	256.294	222.951	272.937	227.057	341.103	268.256	198.849	198.18	345.041	310.312	173.494	235.608	299.351	145.552	178.313	198.855
744	308.41	149.159	315.066	237.334	218.801	276.614	238.337	295.372	293.061	391.674	257.167	259.273	270.989	256.7	216.76	276.651	219.612	328.275	257.968	193.995	193.742	336.594	304.76	166.861	235.378	295.694	136.743	169.784	196.927
747	308.789	158.763	317.837	248.368	222.868	284.105	250.847	311.576	302.539	404.582	265.874	274.174	267.912	257.812	228.557	282.117	229.925	337.304	272.098	205.514	191.86	346.429	314.383	176.359	241.76	302.073	145.029	174.875	200.011
750	310.986	163.226	321.391	241.851	221.359	277.914	245.576	303.229	303.382	403.615	270.508	266.62	271.784	255.073	223.618	278.064	228.185	339.344	270.579	196.917	193.781	345.529	313.806	170.232	249.064	307.431	144.648	171.784	201.477
753	320.792	168.978	330.487	256.822	227.481	289.467	254.95	321.052	318.516	418.579	278.651	283.052	276.029	271.264	229.939	285.919	234.626	347.761	280.25	202.669	207.966	351.36	326.021	184.197	249.098	312.559	162.312	191.193	203.267
756	306.934	151.464	305.918	234.885	208.034	268.792	232.883	297.105	283.556	390.384	261.22	259.221	262.993	247.97	213.309	262.958	212.815	326.191	250.88	185.81	177.04	325.051	297.351	163.722	231.829	286.916	124.917	159.199	189.752
759	315.188	166.746	323.276	246.22	227.686	286.016	250.432	306.529	301.05	413.146	278.313	276.902	276.011	264.446	226.381	280.386	237.212	340.476	269.256	202.582	196.989	354.46	323.118	174.938	245.5	307.789	145.703	177.051	203.507
762	310.285	163.582	317.992	241	211.641	284.918	248.486	301.719	294.393	398.022	263.557	273.193	273.374	256.845	222.493	279.633	220.256	336.39	267.437	190.849	203.5	344.213	311.545	170.158	240.554	297.836	135.881	169.222	198.137
765	311.142	161.515	311.073	238.334	220.674	284.908	242.914	302.5	296.842	394.934	263.35	269.047	274.355	256.72	221.63	270.326	228.815	340.406	260.323	196.728	199.399	344.357	305.67	171.39	238.26	296.902	141.338	172.034	197
768	303.917	154.159	306.439	236.837	211.63	271.414	235.148	291.348	285.623	383.619	262.565	262.442	258.07	248.637	210.721	265.099	219.242	326.971	250.263	184.83	180.197	326.343	301.408	167.301	227.829	287.077	122.029	163.585	183.576
771	315.749	163.628	312.881	243.679	222.724	285.099	253.923	309.905	303.932	408.223	267.094	271.855	277.711	265.017	224.915	275.615	228.084	344.586	273.032	202.082	198.191	345.543	315.333	184.181	241.5	296.613	145.536	183.131	201.45
774	314.587	154.226	309.719	233.808	206.078	274.313	241.355	296.776	289.224	392.124	262.078	260.719	267.846	249.7	214.397	271.145	220.93	330.39	258.427	189.33	181.955	324.512	309.638	179.934	228.623	288.008	132.582	166.602	185.878
777	314.125	155.006	317.461	247.87	215.348	286.218	246.847	306.576	292.174	402.414	269.874	272.836	279.516	260.102	222.502	277.258	234.198	341.764	270.633	195.485	192.995	343.993	321.054	176.811	243.471	300.851	140.217	187.807	194.614
780	320.239	162.87	322.597	252.679	231.774	289.669	252.639	306.019	307.325	411.747	279.886	278.62	282.513	267.541	227.969	285.527	233.555	348.097	277.184	198.121	191.961	351.079	325.122	184.946	246.255	305.887	150.73	184.074	205.202
783	322.359	172.887	323.232	253.712	227.321	287.743	251.621	311.962	299.651	412.025	275.643	275.353	278.286	265.809	233.612	289.184	232.163	351.202	278.43	204.14	197.82	347.721	328.638	188.151	256.785	312.456	156.22	187.148	205.626
786	322.726	165.04	336.848	263.842	230.625	299.869	259.036	322.538	318.561	417.278	287.106	285.507	288.216	266.106	237.754	295.605	239.502	359.662	294.81	206.611	210.214	361.958	337.602	200.1	252.304	321.643	155.355	198.068	210.347
789	327.914	175.972	338.501	264.813	234.895	302.151	259.342	318.467	320.286	423.809	287.277	287.949	290.971	277.68	240.912	297.725	249.009	367.336	299.361	216.495	214.236	368.732	338.813	206.946	264.275	326.004	171.829	199.835	212.229
792	325.165	169.531	332.365	257.105	232.078	299.921	261.639	313.533	319.005	422.37	283.813	287.996	287.238	268.056	238.593	298.495	236.678	366.221	295.215	204.111	205.135	358.333	338.641	201.749	258.907	318.106	168.417	200.205	208.893
795	333.561	174.718	340.051	268.942	240.487	310.301	261.369	325.714	317.252	428.025	294.496	289.094	299.597	282.013	237.878	295.534	251.053	379.154	311.335	215.951	215.826	362.577	347.068	224.174	263.147	329.402	175.97	211.358	215.595
798	328.122	169.475	337.221	261.708	234.708	309.752	259.409	319.962	312.196	422.531	299.456	296.958	296.227	270.829	235.512	288.753	249.317	373.984	313.339	200.237	207.101	368.151	349.269	227.95	256.785	333.365	176.398	220.818	208.672
801	334.715	170.531	346.254	272.617	237.144	324.154	261.022	329.405	322.163	432.458	308.935	302.399	304.945	281.954	247.636	307.841	262.899	393.898	334.972	213.407	219.607	378.226	369.81	256.401	267.103	345.807	199.588	240.619	216.305
804	346.473	175.243	352.306	284.052	244.558	339.669	265.698	335.643	331.775	436.22	319.586	306.113	317.96	286.545	252.169	311.831	271.419	408.828	356.62	222.286	223.601	383.656	391.559	281.011	276.172	359.095	215.45	261.477	221.943
807	364.174	194.153	381.542	311.732	265.21	368.691	291.063	355.381	361.219	468.19	359.24	337.705	348.802	307.482	268.002	340.555	305.489	456.46	408.468	244.747	240.118	416.264	434.727	338.409	307.589	388.982	277.671	311.807	241.969
810	369.177	189.305	392.033	321.516	271.967	388.418	284.324	364.205	350.904	483.106	388.167	349.545	367.619	315.35	280.442	353.195	320.811	485.92	449.133	247.092	244.989	422.749	476.498	405.664	319.177	409.522	319.144	366.585	255.137
813	381.054	208.39	424.018	364.268	281.127	439.451	302.864	385.624	387.472	510.388	436.163	374.709	402.619	332.654	292.409	376.34	352.278	560.248	539.506	262.689	264.405	456.573	543.502	492.911	353.745	467.197	400.266	451.835	272.687
816	409.02	208.294	451.516	401.172	282.343	502.292	310.932	397.567	396.281	539.758	494.203	402.874	454.08	357.756	311.715	413.265	394.467	641.984	646.029	270.47	272.848	484.398	631.236	615.71	379.187	519.102	494.279	554.745	292.572
819	445.008	220.475	495.487	461.837	306.713	589.408	321.387	423.076	411.511	590.403	594.029	467.991	533.886	393.594	339.642	460.598	453.586	766.944	783.991	279.801	290.562	537.522	755.588	773.39	440.672	613.467	631.641	703.205	315.275
822	491.379	238.594	571.007	544.88	327.514	700.712	341.468	460.972	469.022	670.395	714.265	550.733	646.176	441.215	378.393	538.781	561.26	920.17	969.997	318.563	330.281	599.065	924.193	946.645	526.652	745.858	803.493	883.455	350.275
825	586.926	264.605	699.896	692.057	379.752	859.927	378.864	526.171	536.764	784.395	876.309	680.08	801.366	537.426	454.6	655.322	708.551	1127.82	1210.53	362.927	384.983	719.209	1140.76	1162.09	643.368	926.438	1027.47	1109.4	434.87
828	707.148	308.193	853.265	863.875	432.658	1051.84	425.297	628.595	648.994	946.176	1085.16	863.165	987.802	663.142	552.794	814.34	901.062	1391.8	1483.7	435.679	468.747	889.292	1401.02	1403.75	829.633	1156.27	1277.92	1375.34	532.591
831	865.96	364.966	1042.13	1071.16	537.509	1246.75	491.752	754.476	777.241	1136.88	1284.44	1050.14	1199.32	830.667	669.215	979.714	1102.82	1637.24	1725.26	538.242	572.056	1073.87	1664.32	1607.82	1010.09	1377.97	1519.15	1616.65	663.496
834	1077.09	467.481	1287.82	1310.57	661.796	1459.53	610.752	945.067	975.174	1387.58	1529.53	1304.15	1442.09	1043.93	848.56	1225.71	1367.91	1907.13	2002.79	679.888	728.54	1314.44	1942.28	1839.93	1247.67	1645.23	1785.55	1872.9	843.691
837	1340.95	599.238	1568.74	1567.81	860.829	1667.21	777.184	1193.71	1233.88	1679.3	1745.1	1572.27	1680.21	1318.88	1067.05	1481.02	1634.88	2185.32	2268.71	871.456	934.326	1587.72	2233.59	2045.77	1524.65	1916.21	2053.75	2130.65	1061.61
840	1608.24	757.622	1820.64	1821.43	1078.6	1844.1	974.842	1465.41	1519.83	1956.88	1940.25	1838.46	1907.77	1602.94	1276.71	1715.97	1898.54	2399.73	2474.13	1066.19	1157.75	1847.37	2470.47	2213.04	1769.88	2147.62	2260.4	2327.94	1278.05
843	1878.53	959.012	2063.03	2060.42	1330.83	1991.8	1205.39	1758.99	1807.74	2221.82	2092.45	2062.19	2080.8	1876.24	1487.12	1930.96	2105.36	2571.3	2629.38	1275.1	1372.62	2083.04	2639.03	2338.06	1963.26	2314.8	2404.29	2463.93	1478.63
846	2137.28	1185.36	2280.61	2245.19	1603.92	2096.82	1457.74	2047.9	2096.84	2459.27	2209.66	2283.33	2226.66	2136.58	1679.31	2120.47	2283.5	2698.74	2744.16	1473.7	1584.47	2282.94	2779.22	2424.07	2148.57	2460.03	2522.84	2594.73	1673.79
849	2341.99	1398.87	2435.51	2360.35	1847.87	2148.21	1704.57	2291.22	2328.15	2622.22	2274	2415.93	2304.03	2341.66	1817.89	2242.34	2384.26	2750.03	2779.64	1621.12	1741.71	2406.28	2830.83	2482.89	2249.8	2533.26	2576.36	2641.35	1809.04
852	2502.63	1621.2	2528.9	2441.23	2059.72	2182.55	1939.9	2501.01	2524.86	2722.28	2302.83	2500.2	2336.55	2489.47	1937.47	2316.45	2440.74	2769.76	2802.96	1757.94	1878.34	2487.41	2848.54	2500.41	2302.43	2562.66	2595.45	2648.06	1923.4
855	2577.96	1809.53	2556.33	2452.07	2236.28	2158.5	2133.88	2640.29	2659.77	2759.36	2281.91	2515.66	2332.39	2580.38	1984.18	2325.61	2426.38	2724.47	2770.96	1838.56	1958.3	2512.02	2801.34	2498.11	2313.01	2532.31	2566.14	2624.48	1968.29
858	2593.34	1926.69	2532.48	2412.09	2344.59	2105.14	2277.55	2695.73	2718.01	2724.77	2217.53	2480.12	2265.4	2584.07	1976.11	2283.22	2374.64	2668.06	2685.12	1870.1	1968.23	2469.29	2720.29	2465.09	2254.97	2462.17	2506.02	2560.42	1956.02
861	2588.58	2043.79	2480.9	2359.41	2423.95	2069.22	2394.01	2729.12	2728.4	2693.82	2170.87	2423.94	2216.55	2572.8	1967.56	2237.61	2328.13	2586.89	2626.34	1873.61	1975.47	2414.84	2655.04	2425.18	2211.72	2391.87	2448.28	2509.8	1931.94
864	2546.19	2121.38	2422.61	2290.65	2464.86	2004.16	2466.66	2719.56	2713.51	2616.36	2100.35	2354.4	2146.95	2544.02	1944.41	2178.38	2262.27	2515.95	2556.21	1865.41	1963.98	2346.55	2574.04	2408.85	2141.55	2315.02	2381.77	2462.26	1907.69
867	2459.14	2144.69	2315.92	2181.19	2439.73	1911.11	2466.41	2640.41	2631.9	2496.76	2002.91	2252.46	2045.15	2439.71	1853.71	2061.94	2138.59	2399.69	2452.78	1794.52	1893.82	2233.9	2444.38	2314.51	2022.33	2193.9	2285.53	2359.54	1812.61
870	2377.76	2169.62	2237.07	2100.5	2422.04	1838.76	2495.1	2575.93	2561.47	2394.81	1929.05	2170.46	1963.31	2357.95	1784.74	1995.48	2056.57	2304.84	2363.75	1763.13	1833.43	2142.41	2345.86	2276.26	1947.78	2105.62	2212.32	2290.38	1739.92
873	2289.18	2156.71	2122.47	1998.42	2360.42	1766.29	2454.65	2492.38	2467.66	2290.65	1839.86	2066.61	1877.36	2271.03	1731.5	1903.12	1959.66	2204.17	2281.71	1686.65	1767.45	2040.39	2256.11	2217.37	1865.87	2013.55	2120.61	2198.46	1695.02
876	2212.32	2158.72	2042.55	1912.18	2330.98	1698	2434.68	2421.71	2381.17	2189.55	1779.22	1980.71	1795.3	2183.31	1664.01	1833.39	1873.34	2134.13	2206.99	1645.68	1712.16	1962.84	2170.29	2162.76	1775.56	1944.3	2061.16	2150.1	1625.92
879	2126.71	2127.51	1946.04	1837.42	2269.82	1638.36	2390.8	2319.11	2274.91	2085.07	1696.21	1879.7	1722.26	2091.75	1583.18	1755.48	1798.76	2050.05	2114.83	1573.54	1633.53	1875.94	2069.61	2110.09	1701.48	1844.09	1976.54	2061.94	1539.35
882	2046.57	2100.46	1875.82	1762.44	2207.93	1581.07	2357.85	2242.09	2216.39	2021.1	1634.71	1804.1	1662.75	2023.74	1549.14	1691.67	1730.05	1988.15	2065.22	1538.01	1587.08	1809.1	2016.28	2070.76	1640.88	1783.4	1925.58	2014.59	1503.66
885	1977.22	2068.52	1804.47	1681.91	2151.55	1529.16	2314.77	2164.63	2131.68	1931.83	1590.98	1739.51	1589.39	1945.19	1492.05	1621.08	1672.41	1922.8	1997.11	1477.06	1533.37	1739.22	1948.58	2023.1	1580.56	1727.85	1868.91	1957.44	1443.55
888	1915.88	2048.36	1753.36	1638.56	2113.15	1483.3	2277.27	2103.63	2067.71	1874.59	1533.49	1683.71	1544.03	1884.35	1455.13	1576.14	1612.39	1870.49	1943.6	1446.81	1498.72	1689.07	1896.91	1985.94	1532.69	1673.64	1826.78	1907.51	1403.52
891	1840.68	1999.15	1677.08	1576.91	2050.74	1426.22	2222.8	2019.88	1985.91	1792.59	1480.57	1611.34	1492.16	1808.02	1392.07	1518.19	1547.42	1804.35	1873.88	1370.28	1436.9	1613.27	1811.29	1920.67	1469.66	1611.6	1749.66	1848.48	1352.5
894	1782.95	1973.12	1610.66	1522.79	1990.7	1379.56	2170.97	1953.28	1919.64	1725.18	1438.5	1558.11	1439.34	1737.11	1332.12	1458.98	1507.94	1743.44	1828.45	1335.22	1376.98	1551.87	1771.82	1877.14	1422.14	1557.77	1698.9	1782.32	1293.27
897	1728.37	1947.99	1573.14	1480.61	1945.22	1351.35	2130.06	1900.47	1874.05	1675.56	1397.6	1504.36	1391.71	1696.93	1294.87	1417.87	1449.32	1702.05	1783.83	1296.36	1342.43	1513.36	1718.64	1842.55	1387.35	1509.75	1657.05	1753.72	1261.78
900	1684.14	1914.19	1528.27	1432.11	1901.13	1302.79	2097.18	1848.11	1820.36	1626.15	1365.1	1471.93	1352.01	1643.64	1276.85	1393.19	1420.13	1667.21	1754.99	1278.68	1322.63	1470.07	1687.1	1822.49	1343.46	1477.15	1624.61	1722.66	1249.16
903	1621.26	1862.21	1470.59	1388.51	1857.56	1270.09	2041.03	1790.61	1766.66	1576.24	1322.17	1418.68	1314.79	1592.16	1222.86	1336.72	1371.61	1614.92	1692.89	1237.72	1271.31	1419.92	1629.99	1762.13	1299.57	1441.51	1571.64	1676.86	1189.7
906	1573.29	1828.52	1437.73	1346.8	1813.16	1235.31	2009.18	1746.05	1719.8	1538.95	1291.73	1384.65	1277.27	1543.72	1194.31	1305.81	1334.52	1580.79	1656.46	1207.49	1240.71	1388.02	1587.05	1734.13	1252.61	1399.23	1531.24	1631.81	1157.4
909	1527.51	1778.43	1386.88	1299.78	1765.9	1197.82	1944.04	1694.18	1670.07	1487.11	1239.47	1336.77	1242.77	1495.45	1161.06	1260.22	1304.07	1536.31	1620.35	1169.14	1203.05	1346.94	1546.67	1692.45	1232.06	1355.95	1486.74	1593.11	1125.66
912	1485.09	1732.69	1334.99	1256.79	1714.8	1166.28	1910.56	1641.98	1609.99	1443.17	1214.87	1296.72	1199.56	1455.91	1128.19	1231.23	1251.96	1490.21	1572.17	1135.61	1174.7	1311.4	1508.29	1655.83	1196.81	1325.33	1449.07	1552.54	1099.47
915	1437.35	1691.53	1300.07	1214.89	1663.05	1130.11	1858.41	1595.45	1566.19	1385.88	1169.35	1256.76	1167.38	1404.74	1078.76	1186.15	1212.13	1445.42	1523.57	1106.59	1124.83	1265.3	1461.69	1604.66	1156.54	1268.18	1403.89	1501.61	1051.16
918	1398.21	1653.61	1269.77	1193.8	1626.15	1101.93	1814.8	1552.07	1536.18	1365.24	1148.19	1217.46	1148.75	1370	1062.23	1161.67	1195.47	1417.32	1500.87	1077.35	1109.55	1241.45	1423.42	1579.53	1129.99	1257.52	1371.47	1475.38	1034.69
921	1359.16	1625.94	1234.07	1141.7	1587.33	1076.76	1785.96	1529.26	1487.55	1330.57	1124.63	1188.8	1115.54	1329.97	1035.04	1135.87	1161.61	1383.2	1465.23	1058.99	1077.61	1214.41	1394.26	1539.11	1097.91	1214.24	1335.78	1431.02	1004.01
924	1332.14	1591.65	1213.58	1124.56	1549.77	1056.57	1748.32	1485.22	1456.4	1295.28	1099.37	1159.67	1091.18	1297.13	1006.27	1103.36	1127.94	1357.98	1433.6	1031.82	1060.16	1192.95	1368.74	1514.52	1074.66	1197.56	1318.34	1409.81	986.103
927	1297.89	1548.85	1184.6	1100.61	1523.71	1037.6	1711.71	1451.53	1420.39	1266.01	1080.31	1129.86	1061.96	1280.38	994.493	1079.89	1108.11	1323.43	1405.03	1008.97	1039.69	1167.67	1337.82	1485.56	1053.79	1169.07	1285.13	1377.81	966.141
930	1270.77	1520.19	1153.78	1070.37	1482.17	1011.63	1669.32	1426.6	1383.75	1236.17	1039.81	1117.55	1042.55	1232.85	969.918	1061.07	1083.47	1300.09	1369.46	977.883	1011.2	1136.22	1311.88	1449.65	1023.43	1147.88	1245.72	1337.22	934.343
933	1233.69	1493.05	1130.98	1052.33	1449.04	988.145	1637.4	1383.09	1359.34	1219.59	1025.35	1078.94	1010.91	1215.23	936.839	1026.85	1051.6	1260.22	1330.09	968.213	983.753	1108.18	1280.99	1421.81	1000.52	1117.17	1216.02	1319.93	917.473
936	1219.39	1469.8	1108.11	1037.86	1435.37	975.273	1626.52	1367.68	1339.75	1198.19	1008.52	1065.42	1000.18	1197.59	936.997	1013.7	1050.68	1255.44	1324.04	955.597	991.854	1110.39	1271.6	1406.83	1000.99	1108.57	1207.94	1301.55	915.385
939	1198.94	1436.17	1090.5	1018.83	1408.54	955.503	1592.61	1344.49	1316.02	1184.18	992.594	1042.23	981	1176.43	910.054	992.046	1025.43	1225.25	1289.46	933.237	960.231	1078.22	1241.12	1377.13	974.672	1088.48	1182.21	1277.9	881.748
942	1181.13	1431.41	1080.12	1012.88	1399.85	952.007	1575.67	1340.25	1315.6	1177.8	984.675	1035.38	975.407	1159.12	913.424	992.647	1013.23	1222.12	1288.09	941.64	957.714	1081.56	1234.66	1352.21	965.191	1079.31	1177.84	1260.7	883.809
945	1162.46	1412.13	1054.66	998.669	1353.76	926.519	1546.47	1305.09	1293.16	1148.17	962.35	1019.09	961.026	1130.16	888.284	977.771	996.326	1198	1265.01	910.136	941.051	1054.7	1212.98	1339.25	954.152	1061.2	1144.34	1235.83	870.74
948	1144.05	1384.83	1053.53	974.607	1360.06	917.795	1524.16	1288.62	1263.74	1134.96	960.419	1009.09	934.974	1127.83	880.148	961.626	989.154	1182.23	1254.48	905.723	933.051	1049.13	1199.97	1315.87	948.27	1057.02	1142.16	1224.73	857.893
951	1119.69	1361.77	1019.39	951.861	1306.08	885.123	1497.79	1264.14	1236.22	1104.48	927.659	978.146	920.626	1100.84	854.96	926.371	961.56	1153.92	1220.57	886.252	900.517	1020.27	1164.31	1288.8	925.245	1030.49	1091.75	1194.65	839.378
954	1110.81	1344.22	1016.18	944.631	1299.58	881.507	1483.15	1250.12	1227.75	1093.49	928.431	970.381	911.275	1093.69	853.96	933.318	952.41	1140.68	1201.04	884.606	901.601	1011.06	1153.78	1270.18	907.75	1008.21	1088.28	1184.01	828.966
957	1105.15	1335.66	1008.91	942.55	1289.3	885.927	1469.56	1241.69	1217.54	1096.63	919.565	975.235	902.949	1084.71	849.772	933.771	953.524	1141.21	1195.33	869.063	885.742	1016.57	1159.49	1264.27	896.446	1007.59	1084.17	1163.48	822.069

## Sheet: source_left_linear
	Fluorescence (RFU)
Time (min)	Proteinosome1	Proteinosome2	Proteinosome3	Proteinosome4	Proteinosome5
0	31.72	20.61	11.882	2.982	23.85
3	0.27	0	5.445	2.17	13.665
6	8.488	13.947	7.102	3.09	11.412
9	0.993	10.168	7.957	0.294	17.997
12	2.467	10.899	7.213	0.247	9.266
15	4.754	7.101	0	1.096	5.647
18	0.107	3.468	7.85	0	9.569
21	0	5.502	5.008	1.025	4.24
24	10.844	0.91	4.339	2.328	5.637
27	0.837	8.655	10.658	0.115	2.403
30	1.471	16.809	5.323	7.92	5.931
33	0.498	16.206	9.858	4.368	0
36	6.048	21.678	14.197	10.392	5.453
39	9.844	25.034	10.221	19.763	6.165
42	18.028	28.311	15.752	15.661	7.941
45	15.446	30.195	16.433	18.13	4.587
48	17.412	34.266	16.78	22.111	1.712
51	16.844	34.446	17.768	22.006	10.766
54	16.931	39.198	22.575	30.658	10.444
57	24.329	41	25.996	33.544	19.591
60	22.024	48.288	33.973	35.67	7.206
63	35.114	44.854	28.752	35.179	10.597
66	31.322	54.138	32.791	44.719	7.222
69	39.325	51.27	34.748	48.423	8.147
72	35.554	57.595	35.008	48.148	12.497
75	42.823	59.191	32.583	53.621	9.716
78	39.65	68.539	42.177	60.926	3.184
81	45.529	66.861	41.425	60.303	11.662
84	51.197	76.326	41.224	64.473	3.834
87	56.758	80.386	43.185	72.889	9.131
90	60.713	91.048	41.811	83.556	10.966
93	62.612	86.801	47.543	86.571	10.4
96	63.879	95.644	49.347	79.988	6.915
99	66.297	96.67	54.862	89.571	3.981
102	70.689	101.745	53.606	90.596	5.641
105	74.699	110.303	59.099	98.593	5.984
108	77.571	115.678	58.398	95.432	7.822
111	75.339	114.794	60.882	97.346	5.034
114	85.761	122.161	66.882	111.506	8.494
117	82.526	126.824	64.476	113.019	7.119
120	80.291	120.91	64.902	111.516	5.809
123	86.875	123.509	65.874	111.895	7.744
126	94.637	135.513	67.803	118.79	8.528
129	96.498	137.989	73.906	120.963	14.934
132	98.007	142.236	77.555	123.087	4.497
135	99.623	143.502	73.252	123.306	6.478
138	103.682	148.876	78.484	132.068	7.747
141	101.315	153.966	78.291	132.136	8.081
144	107.592	149.902	82.539	139.324	10.775
147	98.92	147.284	76.221	128.408	15.928
150	113.453	162.337	78.626	139.256	10.453
153	110.412	162.356	78.032	144.003	3.619
156	114.387	157.206	87.445	143.287	10.65
159	113.294	163.936	85.256	150.269	6.903
162	118.865	167.689	85.953	149.596	12.544
165	120.353	173.034	90.866	152.948	8.737
168	117.547	171.764	88.307	152.448	11.712
171	118.869	178.299	87.669	155.633	10.9
174	119.398	170.831	92.319	157.044	13.65
177	126.495	178.03	93.784	156.581	11.275
180	119.599	182.655	93.488	158.176	12.125
183	115.381	175.097	89.894	162.67	3.681
186	123.63	179.715	93.524	166.951	10.081
189	122.872	177.251	90.071	163.556	10.809
192	127.893	182.835	86.142	157.182	12.047
195	128.657	178.374	98.095	169.466	9.441
198	131.913	191.843	97.61	169.408	11.284
201	136.848	190.925	90.276	171.278	10.681
204	133.194	185.573	93.295	173.562	13.725
207	135.488	185.805	95.453	166.661	16.075
210	131.789	186.438	92.819	170.053	15.175
213	136.682	188.651	99.847	176.448	10.744
216	126.453	182.884	87.669	174.062	14.841
219	127.18	186.816	92.315	165.34	17.056
222	133.367	183.517	94.886	173.42	17.29
225	117.692	178.824	85.858	164.766	13.891
228	127.72	181.464	90.953	165.71	14.653
231	128.464	192.959	96.457	177.056	13.147
234	125.644	186.101	97.26	168.59	17.641
237	122.799	183.067	94.898	168.593	21.387
240	127.197	179.734	93.819	166.192	31.419
243	121.99	179.015	90.417	159.358	15.359
246	119.19	175.843	84.878	159.108	21.581
249	127.284	179.034	88.512	161.633	17.95
252	116.214	170.389	76.744	152.182	21.847
255	119.758	168.914	85	162.059	17.209
258	113.187	176.217	85.193	156.081	17.294
261	115.121	177.94	85.154	160.124	20.287
264	114.727	165.412	85.032	158.287	18.425
267	112.266	170.251	85.752	157.173	16.506
270	116.446	167.595	83.319	153.497	15.559
273	114.367	159.393	76.303	148.837	24.494
276	108.533	164.91	78.016	153.756	25.375
279	102.391	153.959	66.24	141.602	20.712
282	105.387	155.502	73.953	140.741	19.15
285	96.616	151.88	72.303	143.278	20.978
288	92.471	141.869	61.445	132.087	25.412
291	100.522	151.981	73.386	144.358	21.334
294	97.678	161.019	68.602	148.877	25.462
297	95.526	147.086	66.386	140.269	24.003
300	90.073	140.019	64.933	136.031	27.634
303	94.218	141.52	62.429	131.315	24.684
306	91.716	139.625	57.921	128.195	18.469
309	90.834	134.232	62.728	125.328	26.684
312	85.512	135.026	58.886	126.352	22.487
315	91.689	132.783	58.386	129.244	25.631
318	88.695	138.962	62.799	132.59	29.003
321	83.443	132.46	58.358	129	27.394
324	78.792	125.876	48.441	124.198	28.225
327	86.709	134.172	55.756	120.034	30.006
330	80.599	129.614	53.13	119.315	23.859
333	78.028	129.071	49.28	118.837	26.54
336	74.27	124.636	48.665	112.238	27.934
339	76.803	118.299	44.339	110.852	27.99
342	75.872	119.239	48.965	114.559	26.969
345	71.353	123.112	47.374	117.596	27.384
348	76.536	124.431	53.764	119.263	32.106
351	67.242	119.168	50.032	117.531	28.612
354	71.239	116.738	50.059	113.642	29.303
357	73.381	120.648	42.26	111.587	29.334
360	59.654	107.944	36.634	100.522	32.081
363	66.253	109.112	39.949	103.79	35.141
366	72.266	111.771	43.461	105.806	41.356
369	71.906	107.678	42.976	109.331	35.572
372	65.076	113.15	42.622	110.892	36.553
375	67.218	115.745	44.787	110.028	33.344
378	63.564	108.213	35.839	102.022	31.6
381	68.149	109.809	44.587	112.806	36.103
384	58.391	106.726	38.512	106.374	33.475
387	58.37	111.176	36.862	107.142	35.484
390	60.073	105.524	32.913	99.682	40.747
393	56.595	101.475	35.122	98.34	35.919
396	59.059	99.812	30.835	98.17	33.094
399	58.619	105.517	33.24	98.047	36.297
402	60.633	105.636	32.228	100.689	37.144
405	61.917	106.693	36.504	104.726	37.759
408	54.412	100.228	29.449	92.139	39.944
411	52.228	97.453	28.984	97.698	36.05
414	55.9	100.786	35.512	103.21	37.934
417	55.706	103.299	31.858	94.426	37.481
420	56.865	104.846	34.969	108.235	37.169
423	55.896	105.202	27.744	100.525	41.641
426	54.291	102.738	29.823	100.997	37.369
429	61.82	107.288	35.736	106.787	44.691
432	50.495	88.779	25.776	89.858	47.406
435	43.516	93.401	21.689	91.093	47.412
438	51.671	102.749	24.847	98.883	49.859
441	50.45	95.906	25.76	93.09	51.397
444	52.374	99.097	30.276	97.355	43.009
447	56.747	103.273	29.457	102.911	46.256
450	55.484	109.27	36.303	110.79	47.159
453	56.349	110.959	33.382	104.445	43.328
456	60.149	108.513	36.02	104.648	43.565
459	52.457	100.97	26.827	101.352	47.04
462	57.955	103.153	37.776	108.349	42.603
465	60.924	112.914	37.421	108.868	43.956
468	49.73	106.723	31.508	104.772	46.6
471	50.668	108.64	33.933	105.618	47.272
474	61.107	107.985	34.634	109.772	45.512
477	59.689	107.925	38.563	108.442	43.165
480	56.46	107.816	35.559	110.161	45.931
483	55.716	103.76	35.295	113.272	44.053
486	53.516	105.651	31.929	100.331	49.406
489	55.751	115.629	33.26	113.003	47.475
492	60.668	112.202	30.24	108.148	49.2
495	57.19	97.202	32	104.306	49.125
498	56.104	106.951	34.555	106.713	53.825
501	63.194	112.344	38.843	112.942	51.359
504	59.484	112.951	35.559	110.766	49.512
507	49.661	97.213	29.646	105.636	55.144
510	61.931	118.535	40.039	120.942	50.953
513	60.484	114.438	33.016	112.173	52.466
516	60.398	121.09	33.224	110.192	52.2
519	61.021	121.843	37.398	117.186	50.987
522	64.384	116.824	40.965	114.034	52.587
525	65.197	118.554	42.606	118.716	52.544
528	56.339	108.932	36.984	117.368	52.553
531	55.782	114.371	33.158	114.976	54.766
534	57.325	107.359	36.508	110.368	53.25
537	67.329	118.457	39.78	116.562	57.04
540	57.692	101.318	26.429	102.019	53.853
543	54.799	108.974	29.874	107.192	56.322
546	62.744	107.977	30.106	114.108	55.35
549	69.547	125.352	41.496	127.559	60.578
552	66.273	120.667	41.28	118.457	56.994
555	66.457	132.543	47.087	134.451	55.225
558	70.751	120.651	45.791	130.661	61.45
561	58.689	113.419	35.847	125.084	58.3
564	65.107	122.255	36.169	123.957	57.069
567	73.46	121.015	43.476	135.46	56.375
570	58.837	115.067	43.083	123.979	53.578
573	61.266	124.577	38.008	129.022	57.303
576	59.931	109.352	31.74	107.898	62.256
579	54.471	109.734	32.37	111.469	59.931
582	71.938	125.741	44.036	126.423	61.915
585	65.086	119.835	29.685	113.883	59.225
588	64.035	115.135	35.15	115.331	59.716
591	60.913	112.075	32.228	117.142	59.915
594	66.758	119.689	38.354	119.581	63.122
597	72.412	120.078	42.602	123.324	61.653
600	57.993	112.299	33.63	115.624	61.062
603	55.644	105.419	32.126	111.158	62.197
606	69.315	125.869	35.736	122.636	63.494
609	78.855	132.801	47.941	135.321	61.003
612	60.073	123.404	38.343	118.624	56.45
615	65.775	117.831	40.457	119.692	61.447
618	76.242	128.142	45.134	130.513	62.74
621	70.519	129.944	38.366	127.831	63.009
624	71.512	124.052	42.189	127.797	64.534
627	68.789	126.255	36.646	132.093	60.537
630	68.349	120.899	37.421	130.006	64.072
633	70.751	134.442	45.551	131.408	65.103
636	66.408	122.18	37.996	128.667	61.091
639	62.547	121.584	38.201	121.605	63.087
642	70.093	125.135	39.787	131.071	64.165
645	84.426	131.374	41.827	137.037	61.365
648	70.529	131.801	39.795	124.497	68.094
651	75.239	126.094	37.937	127.803	58.353
654	65.817	116.97	30.689	117.253	65.184
657	75.059	135.195	46.047	141.503	63.062
660	66.509	118.741	45.425	129.377	64.169
663	74.779	133.588	45.402	138.42	65.309
666	84.353	140.985	49.102	146.013	63.109
669	84.118	132.224	46.213	140.392	66.312
672	77.035	126.303	48.685	136.108	69.734
675	80.609	131.828	48.654	138.818	64.847
678	85.059	137.603	53.114	142.402	62.494
681	81.041	137.453	48.847	136.142	63.534
684	72.727	131.101	43.874	132.133	68.359
687	60.772	118.517	39.465	120.858	67.344
690	76.18	136.547	51.343	140.432	63.456
693	78.294	145.955	46.386	140.111	68.684
696	88.218	152.854	48.287	153.852	66.878
699	86.855	147.861	55.504	151.544	63.203
702	72.315	135.378	43.571	138.466	71.628
705	73.945	133.693	47.449	141	65.081
708	75.782	136.989	43.543	135.297	60.431
711	63.377	122.344	38.992	117.652	66.859
714	68.477	130.341	47.158	134.38	68.297
717	79.879	137.962	48.713	141.849	67.347
720	68.685	124.674	38.583	127.318	69.912
723	83.993	132.768	49.701	136.071	72.29
726	80.173	139.854	52.654	146.037	67.453
729	80.173	135.633	49.429	145.571	66.487
732	70.083	125.198	42.85	132.195	71.225
735	74.125	132.442	46.973	134.275	66.125
738	78.913	130.389	41.658	135.716	93.906
741	88.727	148.239	56.331	145.297	69.109
744	82.765	140.303	47.016	135.395	68.994
747	89.173	145.007	49.63	153.898	66.119
750	83.903	143.153	49.28	146.04	69.531
753	90.803	153.371	63.882	158.432	63.272
756	70.37	133.872	41.614	135.216	64.669
759	88.896	148.475	58.051	153.417	64.444
762	85.221	139.689	48.315	150.04	70.653
765	86.661	144.397	44.315	146.278	73.259
768	76.806	129.573	42.528	134.982	69.119
771	84.924	151.273	51.862	152.522	68.091
774	79.754	137.344	43.236	139.874	71.987
777	85.817	142.573	51.354	145.065	69.153
780	95.166	146.693	55.654	155.3	71.915
783	87.502	150.202	57.784	153.284	73.341
786	100.46	156.037	58.772	157.939	77.231
789	104.789	162.633	57.244	160.926	81.831
792	100.128	151.389	57.343	161.673	78.181
795	106.592	164.97	59.579	162.544	85.259
798	108.564	160.052	59.122	166.145	88.141
801	116.647	165.191	60.236	176.253	91.847
804	128.657	175.798	70.736	181.611	100.397
807	161.979	208.768	83.036	206.963	102.115
810	181.571	215.498	84.335	211.565	117.369
813	217.035	236.91	97.65	234.361	127.35
816	267.609	260.382	92.291	252.877	162.415
819	350.27	300.55	103.764	296.738	203.909
822	459.09	365.09	118.358	349.766	264.606
825	607.08	472.352	153.327	454.908	358.75
828	794.92	620.966	187.949	581.142	506.659
831	983.322	804.386	244.028	749.411	689.578
834	1210.01	1027.36	338.772	983.704	921.609
837	1439.36	1299.58	467.047	1234.5	1214.28
840	1635.76	1566.49	631.386	1504.79	1506.99
843	1801	1807.59	820.866	1754.37	1804.91
846	1933.07	2041.2	1050.49	1992.34	2084.55
849	2004.13	2195.79	1256.05	2171.52	2287.11
852	2028.6	2319.09	1472.04	2285.01	2457.9
855	2017.39	2359.22	1652.52	2331.63	2531.32
858	1954.45	2338.43	1789.63	2333.24	2554.03
861	1915.94	2306.9	1906.72	2290.18	2536.4
864	1839.1	2243.72	1981.73	2237.64	2500.44
867	1761.77	2146.87	2015.05	2131.48	2395.53
870	1674.8	2052.79	2041.84	2047.68	2299.85
873	1590.41	1956.89	2045.07	1952.54	2228.85
876	1530.39	1863.21	2036.48	1865.55	2134.4
879	1453.42	1774.39	2009.06	1763.55	2038.47
882	1399.07	1699.8	2006.45	1690.47	1954.53
885	1336.9	1620.7	1958.52	1622.12	1888.55
888	1296.56	1568.53	1950.57	1559.6	1810.59
891	1240.22	1491.03	1898.27	1489.6	1747.42
894	1193.59	1420.11	1863.54	1428.18	1683.82
897	1150.77	1374.51	1841.41	1387.8	1625.42
900	1110.1	1329.21	1811.66	1340.02	1579.93
903	1075.26	1282.12	1767.82	1285.64	1532.7
906	1028.99	1244.59	1739.65	1244.59	1480.6
909	995.163	1187.19	1701.94	1203.46	1441.35
912	966.353	1145.93	1648.58	1151.9	1400.46
915	913.505	1102.47	1611.43	1110.06	1351.21
918	894.702	1070.79	1577.89	1082.41	1304.52
921	863.09	1042.55	1541.75	1039.66	1277.16
924	844.671	1015.4	1503.45	1016.77	1242.66
927	822.253	975.202	1480.52	988	1209.73
930	792.657	943.996	1443.25	964.016	1181.97
933	771.633	921.034	1407.05	930.621	1163.66
936	756.484	902.273	1392.82	921.38	1148.6
939	745.685	886.554	1363.46	901.213	1130.2
942	732.481	881.165	1339.51	888.105	1099.16
945	710.709	852.472	1332.67	861.124	1086.02
948	698.578	846.962	1301.03	851.621	1070.51
951	671.734	812.67	1284.08	830.361	1050.2
954	673.768	801.442	1261.57	816.448	1042.94
957	665.041	801.356	1259.46	817.442	1022.68

## Sheet: source_right_autocatalytic
	Fluorescence (RFU)
Time (min)	Proteinosome1	Proteinosome2	Proteinosome3	Proteinosome4	Proteinosome5	Proteinosome6	Proteinosome7	Proteinosome8	Proteinosome9	Proteinosome10	Proteinosome11	Proteinosome12	Proteinosome13	Proteinosome14	Proteinosome15	Proteinosome16	Proteinosome17	Proteinosome18	Proteinosome19	Proteinosome20	Proteinosome21	Proteinosome22	Proteinosome23
0	20.336	22.704	13.844	29.181	22.738	29.352	21.856	29.293	39.163	30.995	40.388	15.214	34.899	16.238	9.56	7.815	24.825	22.526	41.146	25.185	25.097	26.263	25.481
3	11.845	9.699	11.633	23.937	20.189	24.336	13.127	35.442	31.451	24.8	33.057	11.463	33.852	11.189	19.005	8.894	14.164	12.624	30.121	13.688	36.065	18.135	23.519
6	21.24	27.199	14.037	24.598	12.939	18.124	8.624	21.26	26.692	19.416	23.844	15.687	20.649	20.451	14.3	10.245	17.588	8.636	21.315	13.618	18.549	21.904	22.108
9	7.102	24.155	10.358	10.285	10.213	20.383	5.752	12.47	18	17.918	19.616	9.309	22.162	2.664	1.56	1.14	10.613	0	15.079	8.179	13.382	16.129	16.636
12	25.497	23.514	14.009	17.53	14.872	8.108	10.353	7.348	17.313	16.262	21.943	7.274	20.338	11.959	3.855	1.671	13.431	4.786	12.837	11.693	14.506	17.456	15.364
15	19.755	27.383	15.716	11.344	5.914	8.798	5.59	14.337	11.006	4.855	19.293	6.667	14.365	0	7.393	3.337	13.716	9.763	9.861	7.78	12	8.975	17.775
18	7.222	16.65	3.578	12.208	5.951	8.829	5.254	9.111	14.117	1.769	11.631	7.871	8.196	9.5	9.859	3.026	12.479	8.954	0.546	6.948	9.006	15.289	13.744
21	6.084	16.631	0	1.326	1.89	8.73	4.717	0.171	7.81	1.108	8.372	1.936	3.419	6.377	0.026	0	6.328	2.514	5.891	4.63	0	5.795	12.589
24	3.342	8.956	3.523	4.76	3.652	5.911	15.896	0	0	0.841	8.327	2.782	11.446	5.132	2.842	0.842	6.237	3.306	0.958	15.37	8.667	0	9.915
27	0.809	0	9.312	5.503	0	0.435	7.202	1.674	0.666	2.402	0	4.866	2.318	6.435	0	2.294	0	1.451	0.479	4.566	0.484	1.994	9.186
30	1.958	1.757	49.963	0	2.305	0	3.428	4.061	10.699	0	0.179	0	6.629	11.525	4.663	2.07	2.473	7.665	6.946	13.092	1.382	8.731	6.248
33	0	7.835	6.11	10.774	1.701	3	0	5.315	8.261	4.606	6.007	4.732	0	1.074	10.65	1.197	10.825	5.075	3.528	0	11.473	8.039	7.977
36	2.857	16.286	11.862	8.779	8.195	13.601	6.601	18.928	12.817	3.226	21.707	3.418	10.912	2.115	3.372	7.403	5.473	11.422	5.049	6.982	7.081	7.218	5.628
39	2.563	15.437	16.257	13.145	16.506	9.248	11.861	25.928	19.771	3.493	30.144	6.493	6.196	6.886	9.658	4.701	13.637	11.931	12.291	20.838	11.651	6.013	5.589
42	0.27	12	10.872	8.923	11.231	5.984	7.515	9.094	15.496	7.131	21.658	4.627	5.811	3.386	12.744	13.583	6.412	11.543	8.006	19.266	10.188	6.853	10.201
45	10.318	21.034	17.587	16.037	7.158	16.083	9.434	18.055	16.947	12.257	30.764	13.836	5.987	8.041	10.265	14.403	10.891	14.156	7.115	18.179	9.57	8.641	0
48	10.749	18.204	13.651	13.512	10.988	13.839	16.509	25.84	21.581	11.837	26.673	12.075	10.615	14.689	12.992	12.487	16.358	22.798	9.285	8.907	10.549	11.404	7.023
51	10.515	15.417	12.89	16.498	14.817	13.02	9.358	25.984	16.745	12.045	28.308	2.468	5.852	7.705	18.321	20.508	11.558	20.549	2.946	18.942	17.602	12.641	2.651
54	8.952	8.568	16	15.426	10.841	11.709	14.792	28.586	10.032	12.574	25.129	5.234	6.467	13.623	24.586	19.719	9.097	18.254	6.103	20.977	19.866	14.077	9.868
57	10.928	12.888	15.257	20.751	15.963	17.855	15.873	36.42	21.601	21.19	31.293	6.677	12.622	11.32	22.838	16.965	16.237	23.96	10.788	15.399	9.823	9.936	16.124
60	16.551	23.009	18.688	19.643	13.122	12.414	15.752	30.862	19.13	20.402	39.737	6.667	18.277	23.55	21.308	23.859	20.322	34.37	0	28.67	22.328	13.731	13.225
63	15.647	14.471	22.468	15.557	19.817	17.124	19.515	26.636	26.679	28.194	38.023	11.065	10.311	15.517	25.483	23.908	16.14	32.798	4.988	32.867	12.118	10.379	8.294
66	5.881	20.524	17.78	16.942	13.811	22.73	21.832	28.011	26.019	19.656	32.293	8.349	17.804	23.074	25.227	28.079	17.782	33.301	11.521	28.063	18.135	17.686	16.395
69	11.958	21.374	17.963	22.48	22.225	21	25.96	27.647	32.202	27.773	37.57	13.543	16.365	14.771	30.432	28.465	20.194	33.301	14.915	30.41	17.791	22.218	15.341
72	15.647	24.461	22.505	24.304	21.293	16.709	20.306	36.525	23.111	27.303	40.091	11.359	16.521	19.943	27.919	30.772	18.6	30.468	13.018	31.491	19.796	12.052	17.457
75	13.785	16.946	16.835	14.548	18.634	17.595	20.058	35.006	28.013	25.905	29.635	9.926	13.912	31.533	33.757	33.136	32.485	37.26	15.631	32.751	31.608	21.802	24.031
78	15.294	16.107	17.44	21.041	30.122	16.383	23.688	21.823	25.719	16.57	32.783	11.806	20.406	40.099	36.911	41.701	30.685	41.266	20.649	36.069	30.747	28.084	17.015
81	18.33	17.359	29.55	22.589	22.994	23.461	19.809	33.602	27.287	26.846	39.118	12.901	8.507	27.058	34.74	43.522	30.073	45.509	16.503	34.705	21.882	16.994	21.55
84	17.551	23.335	24.514	19.322	26.524	21.155	23.595	27.912	30.372	30.221	36.144	16.324	15.818	35.517	35.808	43.649	25.122	53.156	17.625	34.751	32.871	28.75	17.116
87	16.461	19.199	22.083	22.136	27.146	23.295	24.133	37.829	36.359	25.045	44.734	12.846	18.075	33.123	36.261	44.758	31.54	49.884	21.121	40.659	24.753	21.975	21.814
90	21.384	29.733	28.037	30.788	27.536	46.709	31.96	44.321	35.307	34.185	52.407	19.463	25.838	29.394	44.03	50.118	32.97	56.543	21.976	45.445	34.833	28.494	27.194
93	31.551	22.621	23.431	28.932	31.524	28.766	31.202	39.144	36.248	35.126	45.928	20.369	19.014	36.853	44.026	53.315	26.158	57.699	21.091	47.572	35.194	23.981	17.07
96	20.408	25.194	18.532	31.91	33.774	38.922	39.243	43.42	38.614	37.529	49.711	20.025	25.953	42.599	43.411	57.649	43.461	62.434	26.364	46.456	32.839	31.218	27.969
99	25.839	35.976	33.394	33.059	28.847	31.787	39.335	44.293	46.66	31.796	53.007	22.593	19.777	46.861	40.171	51.772	35.437	60.017	19.679	49.422	45.737	26.827	27.116
102	26.515	34.835	32.56	38.751	33.085	33.72	41.567	51.768	46.568	41.574	54.129	17.986	23.94	44.41	48.68	52.166	40.061	71.029	28.024	54.456	36.495	32.276	33.279
105	30.91	42.136	23.339	42.394	47.671	40.098	42.867	45.47	41.013	40.194	55.928	22.707	28.987	42.795	56.009	64.201	47.243	66.532	30.364	54.144	47.366	35.763	35.814
108	39.108	40.131	43.009	40.227	78.329	45.958	36.549	50.376	53.549	51.656	60.391	23.145	30.777	48.451	54.184	63.25	49.94	71.532	39.128	61.815	39.194	32.225	31.279
111	35.461	37.844	32.853	40.462	78.829	50.492	48.335	51.188	48.908	49.325	60.095	29.727	27.115	45.763	58.834	72.052	43.54	75.867	31.758	61.844	50.608	40.225	28.946
114	42.425	40.024	37.853	53.67	90.262	48.445	48.116	54.73	58.856	56.375	65.977	31.483	32.095	53.763	66.872	73.478	51.055	82.74	41.212	69.792	48.586	46.103	37.248
117	45.018	50.058	44.816	56.756	45.475	53.896	52.133	61.111	56.915	59.588	74.688	31.632	35.804	57.615	61.073	71.022	54.4	87.243	47.049	67.688	47.457	45.289	39.674
120	42.282	48.422	40.982	59.19	108.451	55.305	53.983	61.984	54.418	64.479	64.407	36.672	39.183	62.582	65.035	82.127	61.631	94.093	40.146	73.572	54.844	48.577	44.806
123	44.318	52.718	41.569	56.824	71.189	53.746	59.567	58.796	60.647	56.076	68.741	36.15	46.696	61.738	64.834	89.504	57.237	91.318	53.182	69.745	59.629	55.866	54.798
126	56.821	56.854	44.826	61.706	98.963	58.637	63.734	59.188	66.732	65.737	70.928	41.777	46.162	62.263	67.915	89.539	63.012	90.942	48.006	73.67	54.635	49.962	42.86
129	54.749	58.582	52.394	60.969	78.969	68.305	61.815	67.514	75.085	72.429	79.479	46.269	55.196	69.697	78.347	93.886	68.946	113.168	51.909	79.884	67.382	51.847	46.775
132	58.629	61.209	58.697	72.086	70.591	71.86	75.364	71.89	76.444	78.669	85.893	47.752	52.5	76.058	77.748	94.75	71.406	115.514	50.128	79.075	68.651	44.372	52.194
135	64.593	68.505	52.881	72.801	71.53	89.197	76.017	69.094	78.732	75.049	88.817	48.727	51.717	70.574	80.15	96.535	65.909	110.306	49.97	77.849	64.597	45.456	49.132
138	69.617	78.077	54.211	80.317	79.11	85.616	79.278	78.232	79.111	79.927	90.125	49.1	58.325	75.566	83.658	103.842	70.855	114.861	48.837	81.173	65.355	53.956	50.922
141	68.857	70.854	53.064	80.258	79.305	82.108	85.081	80.254	82.738	85.009	90.741	56.866	63.014	77.025	87.423	114.026	80.734	125.838	58.576	92.763	72.247	58.872	65.992
144	71.515	75.976	57.266	83.48	84.317	88.336	85.145	82.851	84.418	90.271	100.087	60.364	66.649	74.664	94.278	113.223	81.431	124.306	55.012	94.497	86.032	62.962	63.147
147	73.809	79.976	61.119	83.145	80.658	93.295	87.33	79.735	92.17	88.782	97.22	60.856	63.358	78.968	82.753	113.232	72.685	122.006	57.54	87.844	82.973	55.417	64.589
150	78.042	88.5	64.835	89.435	92.207	92.772	97.081	79.448	95.764	106.742	105.525	70.782	67.129	87.173	97.385	132.302	91.522	141.428	64.297	104.873	82.581	70.013	66.62
153	88.982	86.432	67.339	95.797	84.128	93.896	91.376	84.818	96.993	105.8	106.962	70.04	69.912	82.877	83.915	116.855	64.279	125.723	48.661	100.358	71.882	42.654	55.403
156	92.348	93.976	74.349	103.742	100.372	102.119	101.717	87.58	103.882	112.95	112.129	71.284	70.386	87.476	97.8	124.666	83.412	141.353	63.043	104.075	80.893	52.257	66.845
159	88.12	88.621	73.56	104.027	101.018	101.798	104.977	90.79	105.065	111.873	112.411	69.617	72.838	95.935	103.987	137.333	96.6	149.197	70.564	102.017	92.522	70.494	77.046
162	93.946	91.883	77.587	101.344	105.963	107.73	110.838	95.774	106.83	117.529	115.665	77.991	80.825	86.492	105.898	137.377	88.188	151.867	61.728	102.173	86.586	58.564	70.643
165	99.581	97.378	71.046	113.104	133.317	114.046	111.861	102.497	109.823	121.986	123.81	82.752	89.933	98.599	108.573	148.197	96.309	162.688	75.412	112.075	94.742	63.834	79.86
168	103.881	108.859	71.312	116.919	113.286	121.015	112.728	104.995	114.268	121.325	127.616	85.722	86.027	103.976	112.013	156.333	113.697	170.474	79.382	123.046	94.855	79.795	86.915
171	104.946	105.044	68.725	113.788	107.103	122.165	114.561	101.884	112.241	127.764	126.654	81.498	85.136	101.837	118.821	148.232	107.164	172.798	66.915	113.37	92.366	64.943	77.155
174	113.413	110.199	92.716	124.58	116.378	129.129	129.156	108.061	125.209	135.117	132.053	86.821	94.311	101.951	118.778	156.772	103.934	178.318	69.576	120.364	93.946	75.007	77.178
177	119.252	119.175	93.339	126.634	130.335	140.414	137.486	112.912	122.098	143.33	142.494	95.219	99.568	117.615	131.308	176.429	112.388	196.462	93.394	129.965	104.952	97.879	103.178
180	127.857	130.082	91.495	134.724	133.091	143.518	139.486	120.376	134.869	153.058	144.228	98.607	105.048	119.5	131.27	175.144	120.922	200.399	91.527	133.711	108.581	82.007	98.124
183	125.114	124.888	103.358	136.018	136.305	139.808	145.942	119.89	136.072	153.932	149.312	105.757	102.392	127.902	139.611	172.605	123.285	195.37	92.473	133.826	113.049	85.372	101.744
186	122.156	127.636	93.449	139.973	143.738	142.772	144.925	123.812	139.072	158.941	152.46	99.697	114.122	112.902	135.257	189.851	123.376	190.908	79.17	133.439	107.672	90.731	100.907
189	128.533	130.073	90.991	143.091	132.451	145.191	135.376	127.039	137.313	157.181	155.08	105.324	106.304	127.328	135.453	174.811	119.697	202.231	86.97	130.173	119.672	82.814	94.341
192	137.803	135.344	102.229	148.919	146.902	152.512	152.145	126.774	146.3	166.171	159.772	109.662	115.595	129.525	145.868	198.794	140.443	215.78	96.388	143.861	129.914	93.295	111.992
195	147.707	138.073	103.174	157.742	147.927	164.378	159.029	128.116	150.3	166.013	168.034	115.667	112.973	134.673	144.53	196.868	126.988	217.925	94.776	149.618	125.339	92.212	120.015
198	142.168	146.864	106.468	151.742	145.549	172.627	166.012	140.525	157.797	179.696	175.114	121.384	128.25	134.828	145.667	194.688	130.012	215.272	83.764	145.699	116.575	88.282	109.535
201	148.785	148.743	104.238	166.417	151.384	171.575	161.694	142.52	164.529	187.099	177.73	129.364	125.142	137.632	153.646	212.438	143.588	236.393	98.715	152.792	136.774	102.391	119.69
204	152.521	157.806	117.66	171.312	161.177	178.305	171.243	145.553	161.562	187.357	184.775	132.617	136.284	138.459	162.714	213.478	152.006	236.497	104.57	155.456	130.871	102.116	123.527
207	167.677	160.432	117.505	174.018	164.536	185.87	177.994	155.663	172.993	198.416	183.855	133.553	139.865	148.877	156.834	219.649	148.764	245.856	99.661	159.884	139.801	105.603	123.333
210	158.809	166.432	130.55	186.335	173.744	192.036	198.266	150.067	182.941	195.461	192.171	140.996	142.122	155.5	171.876	235.508	157.358	259.514	122.14	169.375	155.081	120.366	127.209
213	166.611	170.946	138.101	185.647	180.164	191.103	188.809	160.271	177.032	204.71	198.996	141.185	142.595	153.435	176.876	235.008	160.406	259.353	118.691	168.74	147.436	119.757	127.891
216	170.671	164.786	127.211	186.579	177.713	185.367	188.012	151.608	180.104	203.484	194.642	141.209	143.98	157.066	167.509	222.46	151.552	256.636	106.897	168.277	136.14	113.058	127.108
219	177.348	173.84	129.138	188.557	187.073	195.751	204.671	159.381	182.13	209.443	205.878	140.304	147.98	161.328	176.885	239.592	157.303	257.399	114.212	169.179	151.678	110.853	132.225
222	174.737	176.558	129.238	190.932	183.433	199.362	196.324	160.779	178.993	208.728	198.68	144.816	151.798	159.041	173.163	248.022	160.776	260.283	117.867	175.075	142.317	117.398	138.853
225	177.012	179.689	134.743	199.027	189.329	207.222	193.856	162.779	184.719	221.384	204.977	149.777	149.162	155.443	178.603	237.776	156.528	257.856	115.055	169.728	148.016	117.77	132.341
228	179.97	171.102	134.238	194.828	193.396	209.336	193.769	173.597	180.797	222.104	214.258	156.931	157.244	169.476	187.47	252.324	168.091	271.422	113.352	177.462	122.323	120.866	147.721
231	194.803	195.077	149.339	209.991	200.921	217.373	212.798	180.934	204.032	224.823	222.057	160.309	158.412	175.968	195.915	272.355	190.752	293.278	136.752	194.867	174.613	141.359	160.798
234	182.246	184.66	121.22	204.656	195.671	211.932	206.861	169.779	190.143	223.556	211.795	149.742	152.595	167.632	186.778	244.263	167.2	279.827	109.637	174.878	156.85	112.738	140.248
237	196.431	197.379	153.991	219.104	207.793	228.103	221	175.857	205.928	236.977	224.726	165.145	161.723	168.55	195.714	257.118	171.625	284.931	133.273	182.277	165.586	129.135	150.628
240	193.473	191.597	143.716	216.172	201.835	222.326	216.046	175.315	197.83	234.203	229.551	165.219	165.73	174.23	187.158	259.429	168.522	284.509	107.964	178.144	167.092	119.09	144.969
243	195.845	195.131	147.183	218.602	201.994	226.715	218.711	177.553	200.764	241.909	229.277	172.02	171.23	188.681	192.389	267.526	184.485	299.988	131.121	192.942	168.92	132.699	158.907
246	200.509	195.641	155.697	217.874	212.988	226.326	224.058	181.995	204.065	241.411	228.802	171.861	169.23	199.058	207.428	278.179	196.582	306.948	148.691	203.745	183.516	139.314	174.558
249	213.132	209.607	157.046	230.475	221.28	232.077	228.249	190.531	221.875	250.353	244.106	185.976	189.014	188.992	209.06	276.044	200.691	318.624	140.527	207.803	172.71	145.398	164.325
252	201.306	203.592	134.816	215.552	207.622	224.435	213.867	182.343	205.058	235.615	232.38	170.871	173.19	182.64	191.748	275.789	171.897	298.439	120.334	189.266	162.833	128.327	152.729
255	213.767	207.209	158.284	228.512	227.981	235.538	235.971	184.111	216.568	257.321	247.578	182.692	182.419	198.574	223.124	295.881	206.261	320.786	149.158	206.624	187.694	150.539	167.798
258	213.749	220.534	163.385	237.584	231.908	241.207	245.098	201.332	225.202	261.801	250.186	189.931	184.399	204.123	217.488	313.101	210.109	335.804	153.358	213.763	194.855	161.103	176.736
261	214.857	212.145	157.33	242.819	232.225	241.191	248.676	192.608	219.941	262.081	247.346	189.095	184.642	205.041	218.009	296.136	195.922	322.139	147.812	209.728	192.188	143.231	170.729
264	209.378	216.893	155.404	236.308	226.774	244.658	242.723	184.265	226.627	262.131	250.783	193.687	188.284	211.263	228.24	299.465	201.479	326.74	147.049	214.422	194.807	147.885	172.209
267	224.695	230.509	168.037	247.747	245.085	250.735	254.422	213.105	234	272.755	260.319	198.07	195	210.689	227.535	310.631	210.109	339.566	156.94	227.162	204.984	163.802	189.729
270	215.994	223.781	168.789	241.394	228.585	248.383	245.197	201.127	225.849	275.565	256.665	193.06	191.946	205.189	218.65	310.193	203.049	339.884	149.037	217.185	182.683	150.334	171.69
273	219.425	219.898	164.688	247.358	232.762	255.518	239.844	202.89	223.49	273.701	256.787	188.239	187.48	208.074	227.983	340.254	210.419	342.671	149.267	218.433	177.586	154.468	174.186
276	243.108	236.218	187.679	261.679	256.689	266.554	258.133	202.735	247.176	293.28	275.715	205.871	203.933	225.673	239.667	341.579	222.055	360.364	162.061	230.867	207.85	170.494	195.62
279	243.533	239.014	176.22	261.905	246.36	264.912	267.422	214.868	244.634	293.289	271.03	205.806	202.926	229.189	243.154	340.241	234.164	365.584	161.328	240.427	213.253	172.058	191.822
282	233.869	237.068	177.422	260.579	251.817	265.523	255.804	214.05	239.261	287.886	272.566	198.966	198.554	236.418	251.906	338.53	239.091	376.26	177.352	238.555	228.92	177.468	201.519
285	235.354	237.762	171.578	256.706	252.89	259.782	268.046	211.31	242.869	293.914	273.692	205.319	195.494	213.041	235.718	324.903	214.691	353.642	165.055	230.52	211.511	170.064	193.077
288	227.24	233.505	176.743	262.579	248.53	260.3	259.382	210.503	229.862	288.208	265.418	203.513	206.865	199.755	229.492	309.872	204.152	335.289	144.606	219.485	166.688	153.52	174.062
291	251.503	255.417	187.532	275.417	261.091	268.119	275.89	219.221	257.608	306.714	278.456	216.259	210.426	219.648	243.146	332.706	229.667	359.63	179.509	237.688	210.946	181.09	196.535
294	254.743	259.548	192.56	275.81	268.231	274.59	281.306	225.47	260.973	305.407	286.023	220.871	220.176	246.623	270.872	358.276	253.6	391.752	202.8	262.56	229.538	200.116	208
297	237.467	244.689	184.982	276.932	265.402	276.253	273.769	222.304	245.83	296.515	285.015	217.792	214.163	234.566	260.804	350.473	241.673	376.382	176.249	241.855	217.07	189.02	201.977
300	243.934	239.874	174.413	271.195	258.396	276.129	268.098	206.956	246.327	300.61	272.916	215.319	203.054	213.689	239.406	330.973	217.74	352.821	154.261	232.173	213.479	168.295	192.356
303	262.18	261.937	193.266	280.77	271.378	291.689	282.642	222.984	261.032	309.733	292.878	224.19	216.588	235.918	262.723	347.508	241.6	384.925	195.818	246.711	223.011	179.026	210.674
306	262.563	259.427	185.752	282.254	272.469	291.253	288.688	240.149	260.581	317.859	296.27	223.543	215.608	235.968	268.107	365.241	252.825	390.59	185.794	255.855	233.097	194.584	213.667
309	265.563	261.941	194.807	287.629	272.286	288.253	287.994	225.575	267.621	327.647	298.327	232.408	221.21	243.279	261.039	358.916	251.006	396.156	193.806	252.711	232.156	195.917	210.039
312	258.539	265.679	184.743	279.154	280.103	292.015	284.254	233.757	266.692	320.511	291.901	227.951	226.581	238.058	252.74	358.938	234.091	377.948	183.655	243.867	191.059	181.936	199.217
315	263.437	264.616	193.505	292.982	276.744	292.901	295.728	226.431	267.738	327.705	298.886	236.299	224.885	235.214	257.146	348.741	231.437	377.647	176.837	238.381	232.613	168.924	195.822
318	260.366	260.699	185.523	294.29	285.555	291.414	291.341	233.829	272.738	324.425	310.433	238.991	226.149	251.468	270.765	368.912	252.116	396.387	188.885	253.474	236.764	189.02	218.651
321	261.348	264.014	198.156	295.53	277.969	304.684	287.619	239.829	264.47	319.981	298.509	233.488	218.615	243.484	269.868	368.443	254.019	399.821	177.988	259.046	231.704	196.968	215.922
324	265.372	268.776	193.459	293.385	273.116	298.424	290.954	231.796	263.712	320.47	295.871	232.045	222.433	249.345	269.116	370.447	248.322	395.272	183.909	260.462	234.758	190.763	204.86
327	277.132	271.553	194.844	301.611	296.231	299.673	299.173	242.608	277.026	331.99	308.62	239.697	231.034	246.878	267.381	371.565	248.103	395.156	191.715	260.774	233.258	195.263	218
330	275.258	271.175	209.651	307.67	292.768	303.285	302.237	234.934	271.15	336.647	307.334	243.981	228.257	248.878	264.808	369.544	247.594	394.792	187.164	262.682	239.215	191.398	209.659
333	263.216	261	186.367	298.421	275.701	288.979	280.902	234.304	259.555	318.389	292.019	233.055	218.96	235.599	258.304	359.535	235.976	380.601	179.455	246.832	236.42	174.398	211.581
336	259.12	257.427	189.615	283.236	267.866	291.969	280.283	226.315	254.673	317.036	296.901	233.737	224.791	234.656	259.12	353.965	227.388	383.312	162.94	244.167	240.054	172.359	195.512
339	263.845	263.772	190.67	298.036	278.506	295.673	287.127	237.172	259.836	324.457	297.296	235.787	224.196	237.828	263.184	363.5	231.412	380.422	167.849	257.919	233.129	176.648	209.318
342	275.791	275.335	203.202	300.358	289.701	298.549	300.885	245.216	278.483	336.027	312.654	241.901	230.345	253.705	275.607	368.035	252.837	398.098	185.364	256.341	229.898	191.981	208.232
345	282.024	281.66	216.871	307.842	305.603	309.611	307.671	245.652	289.542	339.416	317.65	248.876	234.534	271.107	293.06	394.346	280.661	433.214	221.285	269.705	254.71	220.186	229.868
348	281.174	285.136	218.945	320.322	306.914	317.694	320.688	248.542	290.242	349.927	324.38	252.911	241.291	269.878	285.778	387.798	273.461	419.74	202.922	271.63	229.855	213.09	238.093
351	283.479	280.165	199.771	308.05	291.701	314.207	308.335	241.696	281.849	340.696	317.738	247.896	240.879	245.304	279.21	385.403	259.449	411.266	194.237	265.242	241.581	199.417	216.891
354	290.096	286.034	214.844	316.498	303.006	318.124	314.549	258.89	287.947	351.429	317.22	255.826	238.135	262.074	284.402	384.311	265.267	418.133	195.509	272.387	250.726	196.936	229.519
357	274.336	275.34	205.156	308.77	297.335	306.761	298.538	240.746	268.875	345.054	323.992	247.533	240.487	243.984	270.834	372.982	241.061	394.457	177.909	266.138	171.484	179.064	217.977
360	271.509	266.286	187.844	296.575	282.597	293.891	286.11	242.47	268.588	329.981	303.494	232.642	227.054	230.812	260.915	356.741	233.255	386.936	163.564	246.584	228.661	175.693	205.294
363	276.132	275.694	195.358	297.199	287.128	292.647	298.486	242.956	267	332.067	305.578	245.299	228.183	249.361	271.693	364.908	241.697	394.162	181.261	255.133	251.538	185.507	213.907
366	284.946	286.568	208.376	311.788	298.164	310	303.792	253.945	282.026	348.999	316.163	248.04	245.865	258.935	281.958	390.96	259.225	417.52	190.643	265.104	255.737	200.308	229.814
369	284.078	280.679	207.33	317.589	306.762	309.865	304.937	244.73	284.954	341.402	328.738	254.384	241.372	264.517	290.342	392.719	267.897	422.434	205.085	282.953	252.538	211.391	225.736
372	281.653	287.66	206.33	317.828	303.561	310.336	307.046	251.608	281.13	351.063	323.346	249.876	240.257	261.205	290.06	395.916	256.806	424.538	201.637	271.977	248.145	203.77	221.225
375	279.366	284.733	217.092	317.208	311.317	314.621	312.601	262.464	284.451	342.647	330.863	260.996	243.635	262.91	289.791	397.456	274.303	431.676	209.267	275.115	254.516	204.725	232.457
378	284.15	290.437	209.963	324.086	309.091	322.549	326.278	254.868	290.594	357.936	327.14	256.986	243.021	246.787	266.103	376.982	244.849	409.295	184.721	253.138	236.016	188.052	212.845
381	291.054	285.393	209.706	318.466	306.305	318.616	311.283	258.05	281.268	355.85	323.262	253.408	240.561	251.73	274	388.298	250.982	409.873	192.079	273.797	247.817	196.622	221.217
384	287.258	293.073	214.633	317.009	310.36	312.922	313.844	252.481	284.83	347.479	328	255.239	238.352	249.5	274.21	380.947	251.667	405.884	192.606	266.167	248.602	193.199	225.969
387	284.198	290.145	204.358	313.466	294.268	310.72	298.306	246.332	276.47	338.669	319.608	256.871	243.798	245.378	274.475	378.276	245.897	407.364	190.412	266.797	245.78	190.68	221.93
390	263.785	260.369	189.459	293.62	276.116	286.963	289.075	229.564	252.627	326.864	301.312	232.11	218.608	239.402	260.757	355.732	234.8	376.382	170.782	245.254	222.877	172.43	199.946
393	266.306	269.476	187.67	304.204	292.927	296.849	302.197	236.779	273.431	339.642	317.004	244.398	235.385	248.91	278.073	384.447	246.146	395.642	185.521	257.757	244.377	189.622	221.891
396	273.018	266.903	188.541	298.675	287.018	296.196	287.659	234.05	265.111	327.461	310.962	241.04	224.115	234.484	252.949	359.377	230.479	378.503	153.849	252.034	228.995	171.635	213.504
399	281.815	284.713	212.505	314.335	297.652	314.512	313.653	252.718	280.183	347.696	325.517	255.787	236.973	253.369	275.569	391.868	254.903	411.462	180.558	266.283	260.683	192.981	222.008
402	284.881	279.024	212.257	314.923	302.543	315.155	307.139	256.321	282.699	346.162	323.22	258.906	236.5	241.345	269.27	370.956	242.534	392.202	168.655	256.792	240.489	179.314	215.992
405	291.893	282.029	204.78	310.525	293.829	312.404	300.919	250.31	286.333	346.859	319.973	248.811	238.642	250.607	284.312	393.473	260.206	416.509	190.037	273.121	255.5	195.295	222.411
408	275.653	282.689	199.697	303.073	288.841	307.347	293.746	243.718	268.17	335.054	312.483	250.015	231.163	225.189	249.441	360.925	224	377.185	154.249	242.555	235.93	164.103	209.294
411	273.437	270.286	205.257	304.036	285.707	298.041	298.931	249.879	266.967	340.832	315.604	238.14	237.244	244.394	270.569	374.943	248.455	401.566	189.437	256.312	250.484	180.782	210.93
414	292.893	301.344	224.56	324.145	313.927	324.077	320.752	257.84	290.928	363.515	327.342	261.931	248.271	238.689	267.052	375.899	245.158	396.364	183.897	257.375	243.785	182.026	216.519
417	281.455	282.155	208.165	314.132	300.719	308.735	305.948	250.183	284.712	347.787	323.756	252.249	245.129	226.304	258.517	358.732	224.643	383.988	174.97	254.37	238.78	175.962	211.752
420	290.126	295.786	217.605	330.285	317.201	320.538	321.468	271.431	296.862	362.357	342.201	263.12	255.581	257.992	286.992	400.052	272.146	415.59	202.855	272.462	254.661	213.379	237.279
423	278.958	270.048	210.119	309.62	295.043	301.046	302.867	244.652	269.17	341.185	315.38	248.1	235.973	248.025	274.129	374.465	249.867	398.682	176.74	254.052	255.764	183.629	215.457
426	286.27	280.98	200.413	314.127	291.933	304.735	307.63	249.984	272.692	346.248	322.289	255.384	240.926	237.41	265.932	374.429	232.703	394.965	166.025	253.034	242.828	183.584	204.76
429	292.539	289.383	204.018	311.697	296.347	306.57	314.601	245.055	272.908	341.99	320.775	249.732	242.237	236.14	267.671	391.728	244.661	401.272	184.388	265.584	232.489	189.404	225.651
432	263.587	268.262	194.642	287.874	266.981	293.86	280.202	230.823	255.608	323.651	295.795	233.229	222.014	211.427	250.919	351.39	210.903	367.243	146.521	240.896	226.726	168.141	195.884
435	263.946	259.67	186.862	295.077	266.634	286.44	276.006	227.945	252.157	327.294	293.468	231.204	222.973	213.279	241.116	342.443	211.061	359.116	146.879	235.861	220.613	161.097	188.008
438	290.336	287.446	208.55	315.263	303.707	310.212	305.359	249.763	279.895	348.371	319.312	250.886	242.068	237.164	262.56	357.162	229.667	380.382	166.376	249.809	230.704	171.321	208.186
441	271.689	277.801	206.33	307.394	291.128	301.673	301.046	239.232	271.555	348.493	319.764	255.289	238.717	236.484	268.898	374.197	234.043	389.249	176.334	258.74	237.059	176.058	213.015
444	279.839	279.179	193.119	309.041	288.28	296.523	300.954	241.022	274.771	341.524	318.536	249.831	235.858	228.795	256.308	362.377	236.843	377.012	159.031	244.566	239.86	174.584	204.667
447	284.12	289.961	211.816	313.783	295.994	310.875	311.734	254.724	287.431	347.475	317.985	258.334	242.176	233.263	264.859	367.587	228.552	382.728	174.625	250.618	238.656	175.334	210.566
450	276.863	270.602	197.486	304.865	294.988	303.036	292.567	246.122	273.581	339.434	311.92	242.921	246.163	241.468	270.227	377.903	237.473	387.566	177.964	250.058	251.941	180.347	208.248
453	276.575	276.121	205.119	312.376	290.049	304.45	305.647	241.122	278.104	344.787	319.962	250.772	236.852	232.476	267.945	365.644	227.776	379.22	165.443	253.26	187.516	169.398	205.651
456	286.958	275.15	211.688	304.932	293.555	304.176	293.145	235.067	267.608	334.963	313.247	245.18	228.088	227.984	262.658	370.522	228.94	381.121	175.637	248.745	241.156	176.193	209.574
459	266.132	279.597	203.009	303.489	288.536	301.367	294.879	238.796	276.117	338.515	306.916	244.762	234.23	220.205	258.812	356.188	217.34	369.89	163.321	238.584	231.049	168.654	202.155
462	279.168	276.927	205.422	305.055	291.86	305.093	299.752	238.243	277.209	341.914	312.376	246.17	239.96	231.91	257.355	368.429	235.758	387.254	171.352	251.121	226.57	174.924	212.473
465	271.276	274.184	195.587	304.367	284.683	292.554	291.676	243.282	263.333	336.33	305.171	235.18	229.075	228.173	255.723	360.552	230.843	375.254	159.625	239.705	240.699	168.449	200.783
468	265.276	265.476	192.697	302.394	278.994	295.253	280.642	233.232	262.078	331.072	303.988	239.662	229.514	227.722	258.761	506.465	221.491	363.087	155.115	237.988	233.871	172.834	203.318
471	272.102	280.694	202.633	306.629	285.335	288.528	298.266	235.188	266.425	340.728	311.973	239.115	232.831	227.664	259.312	473.697	231.988	372.301	159.988	244.913	232.721	171.622	203.31
474	281.467	283.369	207.073	315.009	303.183	306.077	308.012	244.403	279.346	350.19	321.106	246.349	241.879	236.099	258.654	634.289	232.94	374.89	168.788	255.358	242.108	172.629	207.194
477	275.407	270.199	205.027	315.236	288.463	301.062	293.671	235.205	270.483	340.208	313.437	245.926	240.027	235.763	258.821	527.649	229.297	378.052	168.903	254.745	202.833	170.814	215.248
480	267.276	259.456	187.394	289.602	271.103	284.253	278.457	221.928	256.137	332.524	292.27	236.841	223.379	216.55	250.517	689.109	217.019	365.538	151.491	235.896	200.672	163.552	196.054
483	266.545	265.048	188.569	298.218	268.829	280.176	292.809	231.111	254.647	327.19	300.775	238.727	217.46	213.886	244.406	405.675	212.461	349.948	153.497	235.19	156.409	153.43	189.884
486	249.461	255.966	183.165	283.679	267.774	272.409	270.087	221.602	245.83	323.923	281.007	226.707	221.534	211.156	250.197	343.482	208.758	351.272	152.6	234.346	213.129	155.167	187.829
489	265.491	259.645	197.927	301.847	283.957	289.994	284.942	233.768	256.32	334.687	299.871	239.299	221.014	229.533	258.923	366.846	232.946	379.185	168.34	251.936	246.086	171.141	203.302
492	252.425	251.053	177.605	291.199	263.085	272.684	267.098	219.232	241.137	322.162	294.198	225.861	212.987	216.222	240.599	345.057	212.461	354.081	152.043	238.948	227.07	159.468	195.76
495	263.15	263.029	192.991	290.892	272.39	289.316	282.676	224.851	256.509	326.23	298.768	229.921	223.135	223.755	269.923	368.39	231.2	379.069	180.794	252.04	244.678	178.366	208.775
498	274.725	276.587	200.44	304.394	289.561	294.855	300.994	232.912	269.477	341.583	306.555	243.921	227.771	235.541	267.082	385.71	238.346	398.699	186.103	251.468	247	181.257	215.116
501	277.479	271.228	206.321	306.711	300.872	301.367	290.994	245.95	272.104	337.665	313.064	243.289	236.365	241.541	273.15	382.153	250.734	403.682	190.485	255.075	259.694	184.597	228.155
504	268.473	259.218	190.486	294.272	274.201	273.839	281.445	222.884	258.34	332.348	301.201	232.18	217.102	208.492	250.825	357.351	219.34	365.867	145.455	236.994	210.339	154.372	200.837
507	266.443	271.932	198.367	304.955	293.353	301.399	289.237	236.442	272.274	340.52	310.623	239.727	237.784	218.091	257.385	376.232	237.812	386.769	169.073	250.185	241.866	169.545	218.837
510	274.719	276.582	208.871	305.72	299.921	291.958	293.567	257.768	269.052	343.895	312.007	243.707	232.19	247.902	280.304	391.943	261.473	396.376	196.315	258.994	263.436	188.718	232.077
513	265.006	263.529	194.67	293.607	279.231	287.834	283.682	230.022	254.058	325.692	299.639	226.125	218.71	228.591	262.821	378.258	245.412	380.087	179.818	252.942	248.78	180.007	217.984
516	258.623	266.427	189.624	293.756	269.195	284.393	278.867	228.47	258.666	324.416	292.331	228.707	222.608	224.607	261.949	396.609	255.831	396.191	196.049	249.086	254.527	179.27	228.046
519	262.641	271.009	202.624	308.222	285.219	290.248	292.405	231.939	263	331.99	302.806	235	230.264	237.353	271.962	394.355	256.994	399.376	195.412	255.942	272.936	184.167	228.953
522	255.162	263.116	193.679	296.842	277.317	282.29	285.266	228.757	261.614	326.723	300.095	236.04	225.081	231.115	276.979	402.443	283.376	397.804	217.927	256.734	264.538	180.731	244.605
525	257.372	259.257	195.661	297.168	263.872	278.419	279.226	231.072	254.791	324.629	289.353	224.806	220.122	237.492	281.355	414.219	286.261	420.046	224.855	262.925	251.307	180.026	242.969
528	256.401	260.403	188.083	289.837	269.86	286.798	287.74	227.995	250	331.095	295.27	223.428	222.352	235.697	289.411	431.109	308.728	430.584	240.237	269.271	231.167	182.404	254.054
531	237.899	245.956	163.569	278.733	253.488	266.86	258.515	216.685	247.777	309.149	283.909	218.379	206.48	225.804	291.842	442.074	326.57	427.988	260.752	254.636	270.887	180.366	263.961
534	245.599	244.922	167.385	276.548	250.079	259.119	259.283	217.724	236.915	312.579	282.639	214.811	207.69	251.123	313.953	484.096	393.491	480.647	314.194	275.358	308.35	204.93	318.938
537	251.839	253.427	195.56	285.009	264.872	285.264	279.653	219.37	248.915	320.524	293.525	227.369	219.054	271.009	354.881	548.364	467.6	541.092	394.782	299.063	326.581	228.917	354.403
540	257.252	256.713	180.376	285.91	265.543	274.171	268.746	219.061	248.745	319.886	288.346	230.792	211.771	269.369	374.688	614.587	556.655	597	472.352	315.485	364.049	234.718	409.946
543	250.677	257.602	190.936	297.462	267.652	281.285	271.59	222.177	249.614	321.597	295.608	227.737	225.25	291.738	412.569	706.513	655.128	666.804	567.455	336.636	409.145	257.315	484.411
546	271.731	274.995	215.505	305.448	298.793	298.57	300.584	236.906	279.157	342.914	310.597	251.294	243.142	344.009	504.184	869.706	833.116	825.289	767.449	392.867	489.532	325.622	627.488
549	272.09	269.908	205.862	306.199	289.579	296.274	290.549	242.862	269.653	342.832	301.863	241.538	229.264	394.648	627.252	1072.16	1053.21	1016.57	993.558	455.092	555.769	400.795	787.24
552	259.306	259.194	188.587	299.923	280.091	281.564	288.006	230.879	255.921	333.248	306.319	225.458	228.419	458.312	757.368	1303.65	1294.91	1228.42	1239.55	535.555	708.817	479.141	976.302
555	276.449	280.126	209.229	312.245	297.378	309.782	307.937	234.359	273.222	351.819	317.091	245.762	240.021	564.5	945.133	1590.94	1560.16	1497.67	1529.41	663.589	939.038	606.975	1208.85
558	272.749	274.024	217.688	301.747	290.945	297.186	305.411	236.188	265.294	347.131	307.73	240.135	245.811	665.181	1177.08	1916.71	1874.96	1840.16	1861.26	804.78	1179.63	759.359	1477.05
561	265.665	261.558	192.844	293.96	278.421	278.445	275.376	230.613	268.045	330.638	302.943	235.916	224.933	856.386	1468.06	2308.08	2214.18	2191.57	2216.25	1027.48	1461.2	973.609	1792.3
564	259.863	267.713	192.523	290.326	277.75	287.264	283.63	231.348	262.66	331.407	299.506	234.384	226.473	1067.07	1822.56	2746.1	2574.82	2604.66	2603.13	1270.88	1795.31	1224.55	2105.72
567	265.372	268.131	202.404	293.856	276.286	290.01	290.364	233.398	265.228	336.547	300.011	231.767	236.088	1328.05	2186.8	3171.39	2924.36	3011.67	2990.88	1562.56	2147.27	1517.93	2445.34
570	274.653	277.82	209.569	306.783	290.524	302.994	296.185	240.265	275.418	348.791	309.49	246.015	235.102	1607.96	2561.39	3568.88	3243.02	3399.14	3343.99	1897.6	2498.43	1831.1	2779.29
573	251.797	255.582	184.229	290.064	271.329	275.761	270.226	223.68	252.065	320.153	298.194	222.692	220.98	1890.2	2950.84	3948.65	3536.1	3774.62	3669.36	2219.1	2780.39	2138.14	3058.13
576	247.03	250.005	180.651	285.303	258.134	277.29	261.717	224.232	246.588	309.882	283.236	219.747	220.5	2257.22	3381.97	4369.16	3879.96	4199.28	4042.5	2634	3255.12	2516.47	3401.64
579	251.06	252.98	190.239	288.96	268.719	272.424	273.619	225.73	250.634	322.429	289.14	226.264	222.494	2494.03	3631.75	4571.14	4027.65	4407.84	4192.89	2879.61	3459.19	2754.55	3543.48
582	249.785	263.092	195.293	294.973	273.933	287.279	288.376	232.392	267.313	327.307	297.232	239.359	222.838	2785.66	3947.22	4800.4	4208.24	4625.74	4397.46	3190.06	3743.77	3025.5	3729.26
585	254.018	254.053	189.027	286.457	270.323	276.347	272.382	224.392	249.398	314.144	299.357	223.782	218.338	3045.34	4199.79	4988.86	4347.73	4805.9	4531.52	3471.73	3944.7	3257.76	3857.2
588	245.174	249.179	177.128	284.439	250.067	269.57	253.035	216.288	242.791	313.615	287.391	219.563	214.845	3268.2	4367.22	5093.93	4419.13	4899.47	4614.04	3667.11	4096.08	3445.69	3922.76
591	239.485	245.097	182.927	284	260.731	269.792	267.804	217.68	247.366	315.837	287.258	221.602	209.007	3394.48	4457.44	5111.03	4459.24	4925.57	4649.91	3806.84	4165.39	3553.42	3916.91
594	249.162	256.073	189.321	286.177	269.988	280.326	282.422	223.597	248.477	325.113	296.422	225.319	217.96	3544.36	4519.62	5124.29	4458.27	4948.25	4656.31	3943.5	4212.09	3670.83	3927.39
597	264.533	267.116	207.128	303.819	287.89	292.342	297.74	242.658	269.895	331.882	305.62	230.115	231.135	3642.83	4562.25	5077.46	4457.33	4878.19	4624.69	4031.66	4208.84	3726.81	3944.32
600	253.988	255.743	188.798	288.91	267.762	282.026	281.214	220.508	252.268	324.873	293.669	227.662	222.19	3672.57	4549.82	4996.67	4397.43	4816.5	4560.58	4050.4	4157.48	3725.41	3854.61
603	239.485	238.529	177.413	279.697	254.171	273.901	262.653	216.288	235.712	306.497	283.996	216.787	214.149	3669.85	4461.11	4864.83	4344.3	4698.49	4470.35	4047.24	4112.87	3713.81	3747.71
606	244	257.441	184.257	277.706	263.421	268.943	280.74	221.304	245.647	323.52	289.03	224.045	218.399	3679.49	4372.82	4747.36	4245.66	4560.99	4362.77	4008.35	4016.22	3665.3	3661.75
609	259.144	262.461	212.826	300.584	279.445	290.046	290.809	226.409	267.425	332.837	300.688	231.389	225.068	3656.21	4286.93	4631.95	4181.41	4451.37	4267.41	3964.98	3929.89	3633	3583.27
612	252.791	254.849	201.587	286.96	269.994	288.321	286.856	230.939	261.621	329.131	296.795	222.433	225.271	3671.7	4257.68	4545.56	4151.67	4373.8	4236.24	3962.28	3859.38	3610.02	3521.83
615	245.719	255.879	187.661	284.38	258.994	287.036	294.723	225.133	267.327	325.28	297.007	221.085	226.358	3572.08	4100.86	4366.04	4003.84	4196.16	4066.4	3839.91	3739.19	3506.44	3378.06
618	262.132	260.456	204.963	294.489	273.713	308.886	311.208	230.403	292.777	334.723	311.004	228.204	242.595	3534.93	3998.82	4259.93	3931.15	4093.74	3989.1	3788.51	3624.54	3446.97	3297.15
621	268.096	271.709	217.532	304.711	285.725	341.295	353.913	246.492	343.085	350.316	325.274	234.742	263.304	3490.94	3932.45	4156.37	3876.75	3988.46	3909.27	3730.36	3550.87	3384.69	3219.11
624	257.449	261.956	211.697	296.331	286.347	384.678	371.728	245.497	387.15	359.162	329.479	229.916	262.021	3420.72	3816.52	4033.7	3771.53	3863.03	3796.07	3644.95	3447.74	3306.76	3110.11
627	283.413	282.733	243.982	317.123	309.805	450.279	461.763	263.238	492.431	389.886	379.201	248.682	315.129	3372.49	3709.07	3920.65	3684.19	3739.51	3716.1	3574.61	3352.7	3227.23	3054.24
630	277.623	288.806	278.495	315.656	309.969	561.502	565.942	285.061	628.856	422.841	410.281	250.14	368.656	3334.21	3646.33	3844.07	3631.27	3660.24	3639.52	3511.64	3281.27	3185.84	2977.05
633	272.551	285.446	319.037	313.774	321.043	680.103	690.37	298.641	789.15	457.764	468.479	239.224	439.007	3241.57	3510.69	3691.99	3529.28	3533.4	3522.79	3406.06	3167.16	3079.22	2863.36
636	287.138	316.044	414.147	336.303	368.805	892.73	902.937	354.486	1021.61	564.959	600.236	249.881	573.21	3162.07	3451.65	3609.9	3470.34	3438.4	3453.88	3333.4	3089.72	3003.57	2777.18
639	297.108	342.776	547.624	365.856	428.323	1145.6	1163.16	449.89	1301.38	699.737	761.981	258.727	762.149	3129.38	3367.76	3523.62	3389.65	3373.39	3364.13	3283.89	3019.54	2956.97	2722.5
642	361.713	433.898	766.284	430.281	563.451	1434.03	1462.28	580.282	1604.04	899.357	988.817	305.811	1013.48	3068.33	3276.76	3438.71	3324.62	3276.8	3315.28	3207.81	2953.01	2883.33	2655.63
645	424.683	540.068	1011.09	505.625	705.146	1748.89	1764.18	771.735	1922.2	1149	1259.43	349.772	1295.43	3002.34	3190.01	3362.67	3256.85	3190.74	3224.99	3145.3	2867.89	2820.35	2595.18
648	539.042	707.66	1335.61	655.412	964.122	2145.07	2154.72	1036.96	2309.52	1474.94	1598.66	446.528	1656.68	2986.79	3158.04	3294.46	3223.43	3146.55	3185.1	3125.08	2833.03	2795.83	2556
651	678.419	897.573	1631.71	801.837	1202.5	2432.13	2453.64	1297.71	2620.25	1776.85	1899.61	533.403	1947.56	2915.05	3064.2	3208.95	3136.47	3048.76	3095.16	3041.97	2738.23	2723.51	2498.43
654	849.132	1137.93	1978.73	1021.01	1499.44	2746.04	2762.24	1620.93	2909.52	2124.14	2232.17	680.946	2293.49	2840.95	2985.35	3122.16	3068.4	2966.21	3020.87	2968.71	2674.14	2657.22	2432.28
657	1090.25	1430.33	2342	1300.84	1873.41	3085.08	3085.38	1993.45	3221.79	2494.24	2593.73	873.951	2656.87	2828.29	2948.06	3084.83	3042.56	2929.35	2994.36	2945.02	2632.55	2634.39	2394.42
660	1340.77	1735.25	2668.7	1586.56	2201.85	3324.81	3340.15	2318.27	3453.29	2800.7	2899.78	1085.46	2939.51	2762.06	2890.03	3017.82	2982.96	2871.53	2928.84	2870.24	2592.19	2574.85	2347.78
663	1588.07	1991.34	2914.32	1860.73	2501.23	3492.53	3509.47	2627.67	3596.78	3078.93	3140.11	1289.51	3174.64	2698.38	2803.81	2923.92	2918.7	2779.7	2854.2	2811.45	2514.58	2517.73	2285.8
666	1872.63	2303.48	3188.28	2157.45	2812.3	3689.33	3658.91	2956.63	3768.7	3345.9	3378.68	1526.43	3400.12	2674.07	2783.56	2892.29	2876.82	2745.38	2821.78	2787.83	2480.07	2473.98	2254.05
669	2125.85	2564.28	3390.89	2430.67	3063.93	3776.33	3754.32	3201.13	3836.67	3543.33	3538.34	1741.79	3552.26	2624.78	2713.43	2841.03	2828.17	2682.2	2760.42	2720.68	2419.3	2421.35	2202.08
672	2377.47	2809.74	3572.01	2687.97	3300.8	3858.89	3823.73	3432.4	3908.29	3691.57	3678.05	1968.97	3688.9	2565.43	2655.66	2772.82	2788.47	2634.9	2691.94	2661.95	2371.28	2374.04	2150.5
675	2601.04	3024.23	3661.49	2899.49	3488.6	3879.74	3859.2	3599.79	3950.27	3801.77	3781.68	2163.6	3757.08	2545.36	2613.11	2727.39	2739.65	2591.05	2684.38	2649.95	2345.49	2344.89	2118.15
678	2780.68	3179.08	3730.99	3085.92	3622.95	3877.94	3841.24	3704.47	3917.1	3845.71	3800.71	2296.95	3783.49	2497.11	2551.43	2674.86	2674.22	2531.53	2609.03	2576.28	2274.98	2294.11	2063.27
681	2919.55	3285.29	3771.48	3213.83	3700.91	3840.11	3815.95	3762.88	3869.33	3877.95	3813.11	2459.37	3782.18	2441.7	2495.56	2605.7	2628.02	2483.78	2562.77	2524.1	2239.41	2255.34	2036.25
684	3058.85	3390.72	3797.33	3357.21	3788.97	3826.09	3801.64	3840.19	3860.37	3909.13	3830.41	2575.32	3791.13	2420.98	2466.65	2584.57	2610.01	2467.1	2533.12	2524.22	2205.35	2228.19	2012.97
687	3102.41	3421.34	3736.06	3369.91	3767.52	3731.44	3694.03	3815.92	3759.72	3825.86	3747.21	2635.16	3688.84	2345.03	2409.43	2520.52	2547.76	2404.43	2463.37	2432.58	2145.34	2178.33	1953.94
690	3172.05	3434.67	3685.37	3412.83	3770.72	3672.28	3639.29	3812.23	3699.77	3787.68	3695.32	2674.8	3637.79	2299.34	2360.54	2473.93	2507.4	2357.38	2423.56	2410.18	2113.37	2129.35	1929.1
693	3187.93	3440.81	3621.35	3424.95	3750.31	3583.86	3556.57	3772.27	3630.78	3718.06	3620.64	2704.46	3582.74	2289.36	2338.22	2445.71	2477.41	2312.32	2393.16	2387.54	2093.88	2111.15	1891.98
696	3184.68	3397.66	3549.14	3403.39	3696.73	3495.9	3477.6	3693.23	3537.84	3634.68	3539.19	2701.89	3488.03	2266.9	2290.53	2410.89	2454.94	2300.53	2371.41	2365.69	2045.44	2067.46	1874.57
699	3152.89	3338.31	3455.93	3348.41	3596.27	3409.48	3369.72	3611.55	3443.64	3529.98	3446.19	2692.84	3390.97	2219.32	2269.9	2365.24	2388.3	2251	2324.24	2324.05	2022.72	2049.87	1825.67
702	3106.67	3272.04	3359.05	3306.3	3529.15	3313.11	3285.71	3527.47	3369.57	3437.09	3353.11	2654.74	3316.47	2204.72	2235.59	2333.34	2371.49	2209.85	2294.49	2287.57	1983.47	2020.24	1823.23
705	3056.54	3204.27	3246.97	3223.4	3434.27	3210.28	3202.88	3418.78	3289.35	3336.37	3239.68	2588.54	3200.7	2157.03	2195.58	2290.27	2339.68	2177.71	2251.07	2245.92	1950.48	1986.77	1789.14
708	3008.11	3132.04	3180.57	3157.35	3355.01	3148.04	3116.96	3345.2	3196.72	3255.93	3159.68	2560.91	3131.08	2148.08	2190.58	2276.44	2306.49	2165.69	2249.52	2238.77	1927.73	1965.95	1771.15
711	2917.16	3027.22	3055.91	3070.66	3226.45	3035.79	3013.75	3240.35	3094.84	3142.97	3049.52	2503.31	3023.63	2120.67	2157.05	2239.42	2275	2125.17	2214.82	2204.46	1907.85	1939.69	1741.32
714	2851.59	2969.21	2977.49	2982.23	3135.16	2943.89	2930.65	3134.64	2999.99	3030.46	2966.28	2439.4	2933.6	2071.61	2117.04	2197.45	2245.27	2096.23	2172.93	2172.1	1890.2	1910.97	1718.1
717	2769.18	2866.47	2904.02	2890.17	3047.63	2864.83	2853.67	3021.45	2945.82	2929.13	2877.35	2366.03	2835.41	2053.57	2098.19	2181.76	2230.98	2079.64	2145.2	2152.16	1863.36	1890.37	1699.96
720	2706.57	2799.94	2808.37	2824.43	2968.98	2805.69	2797.35	2970.21	2886.24	2857.94	2802.73	2308.2	2777.99	2049.25	2077.81	2156.01	2199.43	2056.8	2118.33	2159.04	1851.34	1872.67	1673.72
723	2621.2	2703.64	2687.84	2721.21	2841.99	2714.16	2696.83	2872.99	2802.44	2769.49	2713.25	2232.19	2661.09	2010.88	2044.27	2136.5	2165.49	2022.02	2102.44	2097.51	1825.91	1845.85	1641.5
726	2551.1	2620.1	2634.56	2650.01	2751.55	2649.66	2645.27	2767.96	2745.01	2683.8	2634.17	2177.83	2595.66	1996.91	2017.56	2108.78	2143.55	1998.21	2066.62	2085.93	1799.59	1829.62	1634.91
729	2470.96	2568.24	2574.72	2578.2	2691.17	2598.45	2579.64	2701.99	2681.65	2620.32	2564.82	2114.03	2546.39	1980.68	2009.49	2097.45	2109.57	1984.47	2061.44	2063.97	1771.86	1809.67	1629.01
732	2414.74	2473.94	2484.15	2488.47	2625.21	2523.74	2510.45	2615.32	2612.98	2529.74	2485.85	2055.93	2468.44	1968.43	1992.27	2071.12	2116.66	1974.45	2038.24	2044.86	1779.37	1795.19	1613.66
735	2336.88	2399.41	2393.17	2395.66	2534.7	2454.43	2451.47	2532.54	2554.26	2455.7	2422.71	1983.24	2395.99	1943.6	1966.01	2051.82	2083.77	1949.92	2012.5	2025.76	1748.79	1769.99	1584.15
738	2284.63	2341.85	2368.79	2352.37	2475.49	2414.65	2414.2	2486.55	2516.18	2402.02	2361.6	1933.36	2350.18	1911.07	1941.47	2021.74	2054.71	1930.44	1986.04	1999.73	1735.46	1753.01	1583.97
741	2224.74	2276.71	2298.81	2273.86	2407.97	2353.99	2346.24	2390	2451.99	2332.14	2297.66	1869.63	2284.49	1903.66	1921.4	2010.72	2021.59	1904.49	1959.53	1975.06	1714.43	1739.78	1551.45
744	2163.57	2215.46	2244.39	2224.51	2334.43	2300.11	2304.24	2347.8	2399.13	2260.07	2249.52	1830.66	2235.07	1898.93	1926.61	2002.83	2018.03	1892.05	1952.5	1981.17	1700.59	1735.42	1545.72
747	2109.62	2154.95	2187.57	2156.68	2277.47	2260.78	2251.49	2288.52	2360.89	2224.63	2194.97	1766.55	2171.39	1880.87	1906.41	1991.92	2013.7	1885.88	1951.23	1977.09	1683.85	1725.1	1539.29
750	2046.9	2088.71	2137.39	2099.94	2208.51	2192.64	2214.51	2212.67	2297.31	2147.68	2134.2	1722.7	2119.68	1860.25	1881.33	1950.25	1983.13	1867.84	1917.44	1941.99	1672.57	1689.25	1517.85
753	1996.76	2056.87	2079.62	2055.34	2159.49	2173.2	2166.43	2163.46	2265.55	2117.58	2093.75	1680.94	2100.2	1856.01	1868.51	1945.62	1981.24	1862.05	1908.08	1922.68	1661.23	1680.19	1519.01
756	1953.63	2004.43	2041.95	2013.18	2134.5	2139.63	2144.06	2123.88	2240.48	2085.43	2054.35	1642.71	2046.72	1841.48	1859.34	1930.78	1967.61	1830.73	1897.26	1926.21	1642.02	1691.74	1500.33
759	1907.56	1952.74	1997.92	1952.71	2068.77	2087.44	2089.6	2056.97	2173.8	2019.37	2001.21	1602.38	1995.14	1820.32	1845.52	1908.57	1922.2	1817.91	1864.39	1884.83	1630.4	1660.96	1487.96
762	1853.19	1890.42	1934.39	1889.83	1997.43	2044.6	2032.61	2008.44	2137.46	1978.19	1960.57	1557.36	1956.54	1805.83	1813.49	1897.59	1921.63	1800.86	1847.98	1876.74	1607.01	1662.27	1464.39
765	1820.37	1862.64	1909.01	1867.06	1977.97	2015.45	2022.66	1978.35	2119.11	1949.27	1917	1527.03	1915.16	1793.07	1799.68	1873.03	1902.72	1787.9	1834.91	1879.95	1600.75	1642.54	1460.89
768	1770.42	1805.11	1868.08	1808.41	1919.74	1971.99	1971.18	1932.45	2062.59	1886.59	1873.3	1486.46	1872.06	1762.35	1778.03	1852.99	1882.31	1783.45	1805.48	1849.32	1578.19	1616.27	1460.26
771	1748.18	1767.28	1837.8	1774.66	1874.27	1933.38	1941.7	1871.25	2031.19	1850.31	1839.11	1446.76	1838.08	1758.41	1782.54	1849.86	1870.13	1767.01	1797.74	1836.21	1577.06	1598.77	1441.64
774	1703.04	1736.24	1776.64	1742.72	1828.3	1902.55	1905.42	1839.66	2004.8	1820.23	1803.08	1421.3	1803.86	1751.16	1771.38	1840.27	1854.99	1751.77	1811.46	1825.68	1584.55	1591.85	1435.08
777	1659.17	1698.29	1754.47	1699.97	1798.28	1868.91	1876.69	1805.99	1967.86	1784.24	1763.77	1379.93	1775.75	1747.15	1754.1	1828.67	1839.18	1729.35	1781.13	1813.36	1568.97	1586.57	1431.67
780	1628.42	1663.3	1710.46	1658.01	1789.57	1845.99	1854.21	1773.74	1944.04	1758.78	1737.76	1346.52	1743.89	1733.11	1749.04	1809.57	1840.25	1732.49	1778.39	1807.44	1551.07	1581.03	1419.33
783	1591.09	1621.32	1687.11	1620.9	1733.15	1810.55	1801.53	1725.73	1915.13	1724.98	1712.04	1319.29	1710.2	1719.73	1724.54	1800.02	1819.95	1714.9	1761.98	1799.42	1545.1	1568.81	1409.4
786	1564.53	1587.32	1645.94	1586.56	1694.68	1788.32	1787.38	1697.77	1883.52	1684.42	1672.95	1291.4	1667.66	1703.03	1719.47	1780.68	1799.19	1705.5	1739.45	1778.34	1531.65	1550.7	1379.56
789	1530.28	1548.9	1637.26	1552.97	1651.8	1741.66	1748.21	1658.74	1834.13	1647.86	1639.27	1264.45	1641.66	1704.75	1694.8	1774.36	1789.76	1691.65	1724.41	1758.65	1523.16	1543.36	1374.98
792	1501.56	1533.15	1592.03	1536.62	1637.1	1730.33	1730.78	1641.14	1829.2	1626.86	1620.59	1240.12	1621.09	1694.41	1699.16	1775.39	1781.36	1683.19	1721.83	1760.35	1512.66	1543.44	1367.98
795	1471.54	1489.65	1559.76	1501.77	1593.89	1689.25	1694.36	1588.14	1785.18	1591.01	1575.76	1216.75	1588.33	1660.02	1686.43	1745.95	1743.92	1660.04	1684.5	1736.88	1497.1	1511.95	1363.1
798	1427.86	1464.55	1535.33	1462.9	1557.75	1676.04	1674.95	1560.6	1751.59	1558.83	1550.86	1193.24	1550.54	1664.19	1665.69	1732.49	1743.01	1654.37	1675.26	1717.19	1468.14	1511.33	1354.54
801	1421.37	1435.54	1517.76	1444.84	1556.23	1647.05	1674.87	1547.16	1749.91	1549.59	1537.93	1166.26	1544.94	1648.33	1671.23	1733.96	1734.86	1645.32	1674.91	1713	1475.01	1504.81	1343.61
804	1392.58	1411.8	1484.66	1410.33	1514.48	1626.19	1627.88	1523.43	1737.85	1518.53	1503.01	1138.92	1522.83	1639.81	1667.38	1713.94	1725.59	1647.13	1662.24	1712.08	1466.71	1498.92	1343.61
807	1371.86	1408.01	1487.6	1400.09	1500.93	1624.87	1619.56	1494.76	1718.77	1504.86	1501.78	1135.28	1510.83	1660.6	1654.62	1713.51	1719.53	1635.42	1674.47	1713.02	1480.4	1503.49	1346.69
810	1332.13	1376.26	1466.46	1366.57	1474.91	1581.79	1590.8	1469.92	1692.18	1487.9	1482.3	1104.23	1492.37	1634.53	1649.94	1707.57	1712.99	1624.26	1665.61	1709.91	1466.3	1495.11	1343.4
813	1326.55	1370.97	1423.99	1359.62	1451.48	1566.65	1583.44	1447.58	1672.74	1481.86	1461.67	1084.98	1466.02	1642.55	1635.91	1703.24	1699.37	1623.01	1656.93	1688.17	1439.4	1486.49	1332.08
816	1311.19	1341.8	1434.71	1346.15	1445.6	1554.82	1566.14	1429.13	1658.53	1459.29	1455.2	1077.89	1449.93	1604.15	1626.53	1694.43	1699.35	1628.66	1651.16	1689.01	1457.42	1477.54	1315.13
819	1280.76	1307.01	1383.4	1309.17	1404.06	1541.01	1548.87	1415.03	1622.97	1430.52	1418.31	1050.46	1426.62	1598.66	1624.85	1679.58	1684.73	1607.38	1629.12	1676.99	1441.28	1470.96	1305.76
822	1249.36	1299.86	1380.08	1284.66	1398.31	1513.11	1522.43	1390.32	1605.72	1424.89	1403.34	1036.99	1406.28	1594.03	1613.31	1667.97	1661.53	1582.66	1616.59	1660.07	1430.37	1455.5	1294.83
825	1254.98	1275.89	1375.28	1269.97	1374.58	1502.39	1512.34	1386.3	1599.9	1403.22	1371.88	1020.75	1391.91	1602.81	1602.57	1672.37	1670.27	1578.79	1606.67	1654.21	1417.84	1450.95	1304.63
828	1224.18	1247.25	1336.49	1247.37	1340.61	1479.73	1487.99	1343.59	1572.69	1374.27	1360.58	999.259	1373.75	1578.98	1591.67	1651.54	1652.62	1576.87	1601.52	1650.42	1412.95	1442.39	1272.02
831	1215.56	1241.41	1327.74	1245.91	1333.4	1473.64	1475.47	1332.58	1564.13	1357.62	1353.75	983.448	1347.22	1576.4	1586.05	1649.48	1644.61	1561.25	1589.87	1643.93	1405.06	1440.66	1288.57
834	1181.63	1219.42	1319.06	1221.42	1324.13	1461.48	1450.08	1314.85	1540.38	1340.73	1340.51	981.403	1333.67	1561.62	1584.49	1635.87	1624.98	1554.18	1574.94	1634	1392.66	1429.03	1279.42
837	1171.19	1202.85	1292.01	1196.23	1295.4	1445.32	1448.81	1310.66	1524.55	1323.06	1322.01	953.792	1344.21	1551.05	1561.77	1611.47	1609.06	1554.73	1542.64	1627.6	1389.97	1412.08	1253.93
840	1159.76	1182.78	1268.13	1184.78	1281.91	1427.73	1431.8	1298.86	1510.51	1309.38	1304.09	944.538	1317.54	1554.21	1556.58	1613.72	1607.41	1539.58	1546.85	1616.19	1373.57	1407.53	1246.5
843	1158.52	1180.86	1275.85	1183.01	1287.4	1417.92	1440.05	1284.38	1512.69	1315.89	1299.37	944.797	1321.36	1546.18	1568.73	1615.2	1615.99	1541.42	1564.74	1624.38	1385.27	1417.78	1260.81
846	1139.72	1183.86	1268.36	1177.6	1276.16	1410.76	1417.57	1277.02	1509.6	1293.66	1285.19	936.229	1301.39	1543.12	1552.2	1612.82	1603.15	1545.88	1545.98	1601.31	1388.37	1413.58	1246.57
849	1131.19	1167.4	1258.59	1153.63	1249	1401.62	1412.45	1261.91	1483.89	1286.17	1282.75	927.294	1278.99	1514.87	1543.94	1589.14	1588.02	1521.93	1532.7	1596.92	1366.37	1388.95	1233.03
852	1110.08	1147.36	1246.49	1151.09	1236.51	1383.47	1391.54	1256.27	1479.78	1276.4	1271.51	913.14	1280.86	1516.39	1538.41	1574.85	1565.32	1516.65	1525.02	1582.05	1358.37	1383.3	1229.26
855	1111.76	1137.87	1230.08	1131.41	1233.25	1373.15	1383.61	1239.87	1459.82	1265.22	1264	903.269	1264.06	1522.01	1546.09	1589.74	1584.41	1526.38	1530.12	1596.74	1362.63	1382.42	1237.64
858	1102.88	1134.83	1229.51	1125.66	1236.24	1364.29	1367.36	1220.19	1451.88	1256.26	1255.13	895.583	1263.44	1511.87	1525.86	1570.57	1567.35	1505.34	1514.87	1586.08	1345.55	1377.94	1222.74
861	1083.19	1121.15	1225.89	1112.34	1216.88	1362.91	1363.27	1219.58	1441.42	1245.36	1239.95	884.264	1248.76	1495.35	1511.54	1572.21	1550.48	1501.08	1504.86	1576.23	1345.45	1370.43	1218.73
864	1070.59	1107.75	1199.04	1102.56	1203.16	1356.34	1347.16	1206.3	1434.69	1233.86	1236.2	877.408	1244	1505.88	1521.84	1572.02	1552.88	1507.18	1501.49	1578.5	1355.94	1367.66	1212.46
867	1058.25	1093.41	1190.8	1098.73	1185.18	1329.34	1327.09	1189.59	1414.88	1216.94	1208.87	867.374	1225.76	1489.6	1502.86	1549.76	1546	1485.16	1500.26	1570.5	1334.48	1360.74	1205.81
870	1049.98	1087.34	1163.43	1076.57	1171.54	1311.68	1317.42	1174.04	1404.9	1205.78	1201.2	863.219	1211.19	1488.77	1484.51	1536.3	1526.7	1479.68	1465.75	1536.19	1326.26	1348.1	1207.81
873	1030.61	1061.74	1169.56	1071.65	1160.09	1297.4	1312.05	1168.46	1395.77	1205.63	1197.32	848.493	1199.9	1466.68	1474.69	1528.69	1515.24	1455.65	1475.18	1535.53	1327.51	1332.13	1186.57
876	1030.99	1057.68	1147.73	1058.6	1151.91	1294.68	1296.22	1160.02	1380.6	1186.09	1186.46	833.254	1192.74	1460.43	1476.55	1518.7	1505.01	1453.49	1449.93	1521.12	1306.97	1334.19	1178.91
879	1022.72	1050.93	1158.46	1052.09	1137.6	1286.76	1292.35	1149.54	1372.74	1179.32	1173.67	830.12	1186.29	1455.35	1471.97	1519.61	1491.18	1457.35	1435.44	1517.37	1307.03	1321.65	1173.91
882	1009.39	1054.69	1150.38	1040.17	1148.79	1291.45	1291.2	1146.11	1361.48	1172.8	1173.05	828.349	1166.11	1461.46	1465.26	1518.96	1501.4	1446.8	1449.35	1522.8	1302.67	1324.55	1173.09
885	1003.37	1032.15	1137.42	1028.35	1118.28	1273.89	1269.87	1123.38	1338.99	1161.99	1156.54	816.697	1161.87	1453.46	1470.75	1512.18	1489.84	1449.28	1446.42	1513.41	1282.66	1318.49	1169.98
888	989.467	1032.45	1122.72	1040.33	1120.91	1270.16	1277.75	1142.7	1351.96	1166.65	1160.84	814.558	1159	1436.41	1454.11	1509.02	1472.1	1445.37	1433.64	1511.75	1287.91	1322.4	1167.61
891	985.905	1026.1	1123.34	1023.52	1127.72	1257.47	1259.84	1126.3	1337.85	1162.05	1151.82	815.379	1144.36	1437.16	1445.44	1497.41	1477.18	1440.09	1429.52	1511.06	1285.58	1317.95	1166.62
894	981.91	1010.09	1113.84	1008.53	1103.99	1234.43	1246.08	1117.97	1320.64	1132.61	1139.57	798.413	1146.67	1417.72	1446.82	1475.53	1452.96	1418.19	1413.61	1491.85	1275.11	1292.77	1145.07
897	978.252	1014.62	1098.79	1008.74	1103.44	1238.29	1245.66	1109.77	1320.12	1141.02	1129.8	798.413	1136.01	1417.58	1428.54	1479.65	1464.98	1414.47	1412.3	1491.57	1270.45	1304.53	1143.4
900	976.306	983.98	1083.11	996.312	1094.44	1236.39	1240.14	1096.86	1312.01	1125.48	1127.85	785.349	1149.12	1417.43	1431.99	1479.34	1447.75	1415.62	1407.35	1494.7	1269.25	1296.52	1139.29
903	963.743	1005.08	1092.54	1003.28	1102.96	1227.84	1225.76	1098.54	1292.71	1124.11	1119.2	783.787	1129.22	1417.34	1426.45	1473.53	1443.1	1416.09	1406.54	1483.47	1263.85	1283.91	1150.21
906	962.378	991.252	1094.84	998.394	1084.21	1222	1227.92	1088.31	1303.29	1120.88	1113.29	778.15	1120.43	1412.23	1427.89	1469.87	1443.65	1414.01	1402.65	1473.5	1267.86	1299.97	1141.8
909	959.461	991.388	1076.8	987.733	1079.99	1222.1	1230.88	1076.7	1311.24	1118.98	1116.77	779.354	1131.98	1410.16	1420.85	1478.36	1437.53	1411.67	1389.15	1476.21	1262.09	1285.92	1147.15
912	955.533	978.209	1066.02	983.969	1064.82	1211.53	1211.2	1077.75	1274.19	1108.97	1106.64	775.647	1109.23	1394.81	1404.66	1448.08	1423.85	1388.49	1378.07	1473.99	1257.05	1278.98	1122.3
915	944.749	969.796	1073.82	970.39	1064.17	1200.33	1212.12	1072.15	1281.93	1098.71	1102.6	772.309	1106.07	1395.33	1397.69	1452.45	1423.8	1376.52	1377.73	1457.53	1253.39	1269.33	1119.97
918	934.3	963.553	1046.84	973.566	1058.3	1200.44	1200.9	1066.42	1283.37	1093.86	1096.12	768.468	1102.5	1384.45	1408.89	1451.02	1419.07	1386.78	1382.83	1456.83	1237.51	1273.26	1121.43
921	932.3	965.607	1071.91	971.104	1063.13	1201.33	1200.17	1060.54	1277.87	1099.78	1094.27	772.294	1106.2	1399.78	1391.61	1442.13	1416.98	1385.1	1366.23	1457.72	1223.67	1261.47	1115.15
924	927.515	956.869	1027.24	948.231	1045.12	1181.93	1175.18	1062.61	1262.5	1077.29	1075.51	757.03	1078.2	1373.19	1385.15	1422.24	1400.59	1366.76	1359.68	1432.23	1232.68	1249.67	1099.38
927	918.952	950.941	1042.41	954.303	1038.24	1179.78	1183.32	1059.75	1260.06	1081.48	1079.83	749.443	1076.2	1365.7	1389.79	1425.82	1397.59	1374.84	1346.35	1441.99	1230.09	1247.33	1086.78
930	919.623	939.524	1042.13	946.046	1033.43	1165.1	1161.41	1045.9	1235.01	1073.14	1069.39	743.742	1073.47	1362.88	1377.67	1419.92	1390.35	1360.52	1343.54	1428.56	1229.77	1247.69	1103.57
933	907.647	940.417	1025.28	930.62	1023.86	1161.36	1163.71	1031.27	1236.93	1056.75	1062.29	741.329	1060.69	1363.78	1370.9	1415.51	1374.92	1361.25	1327.22	1421.91	1213.14	1247.74	1082.47
936	900.39	948.966	1044.3	954.76	1037.29	1171.55	1175.09	1039.82	1235.54	1085.82	1067.51	740	1071.56	1388.3	1384.32	1421.36	1402.56	1376.44	1351.3	1445.09	1226.48	1255.57	1106.75
939	908.581	937.053	1029.06	942.964	1032.36	1152.61	1170.63	1035.67	1230.61	1064	1066.85	739.876	1071.38	1359.93	1372.76	1419.64	1386.56	1353.8	1338.22	1431	1213.38	1239.55	1091.36
942	899.875	932.077	1028.74	934.077	1022.38	1156.07	1160.04	1031.47	1221.62	1066.52	1050.93	734.394	1054.3	1358.23	1369.17	1401.88	1373.65	1339.95	1342.16	1427.48	1209.38	1236.85	1099.16
945	882.348	926.15	1019.52	933.367	1005.54	1148.79	1141.01	1025.47	1221.51	1050.21	1048.15	728.573	1054.66	1340.66	1360.29	1385.3	1370.19	1330.74	1312.62	1399.73	1203.63	1223.34	1088.89
948	898.318	922.509	1013.44	938.77	1012.82	1155.13	1157.53	1021.13	1217.2	1052.6	1056.08	733.971	1051.58	1359.25	1371	1407.92	1374.3	1363.7	1341.48	1429.64	1196.36	1231.16	1089.56
951	889.18	925.383	1012.06	931.299	1007.51	1139.77	1147.74	1018.24	1212.96	1046.15	1047.89	723.389	1051.21	1354.92	1351.77	1396.21	1367.01	1338.57	1307.23	1400.04	1191.55	1222.91	1087.04
954	886.952	917.16	1015.32	920.294	1009.04	1148.13	1133.98	1013.64	1212.52	1042.27	1042.8	718.12	1040.83	1351.5	1354.18	1397.92	1371.99	1345.38	1321.4	1413.14	1192.63	1218.83	1087.17
957	880.737	918.233	1019.18	919.059	1017	1146.54	1137.12	1009.6	1212.12	1042.45	1040.77	721.802	1046.47	1334.79	1345.99	1402.16	1368.68	1342.57	1325.19	1412.71	1195.24	1225.47	1076.08

## Sheet: source_right_linear
	Fluorescence (RFU)
Time (min)	Proteinosome1	Proteinosome2	Proteinosome3	Proteinosome4	Proteinosome5
0	8.493	1.247	12.372	4.992	95.328
3	9.981	5.921	10.462	5.508	90.242
6	12.15	0	0	3.035	80.209
9	3.958	7.284	6.758	1.409	75.261
12	7.212	6	12.931	10.26	65.806
15	0	1.772	5.476	0	61.824
18	7.888	10.703	24.365	10.209	56.078
21	2.39	4.019	14.827	10.575	52.959
24	18.324	17.307	26.524	19.468	45.768
27	16.77	15.768	27.938	22.335	45.977
30	18.789	27.344	27.144	23.547	44.477
33	12.775	27.237	21.517	22.346	37.903
36	17.113	23.986	30.938	29.972	35.246
39	24.273	26.098	24.531	29.256	34.985
42	16.188	26.502	30.813	31.327	35.253
45	27.85	33.228	35.813	28.807	33.246
48	26.395	25.982	29.882	28.311	31.612
51	30.545	33.182	42.386	38.295	29.306
54	27.775	34.535	49.793	43.512	23.063
57	22.578	26.875	35.255	40.02	25.261
60	30.991	32.916	45.165	48.197	26.847
63	30.174	36.382	45.689	48.37	32.802
66	26.756	30.442	44.062	47.882	31.541
69	32.493	35.321	51.303	59.653	25.817
72	34.413	37.377	43.62	49.61	25.791
75	28.489	39.847	42.71	51.468	27.014
78	27.263	33.302	52.579	58.22	19.205
81	33.69	44.479	51.738	55.85	18.291
84	34.737	38.247	45.744	60.988	22.88
87	32.24	41.354	55.131	61.807	23.973
90	42.653	47.772	63.634	65.555	24.414
93	36.052	45.321	66.213	69.697	22.649
96	35.113	49.772	58.186	63.701	16.541
99	39.587	43.582	67.158	70.732	15.996
102	43.296	47.521	64.496	71.803	18.459
105	45.686	47.037	53.855	74.815	22.485
108	42.855	52.972	63.172	71.626	21.985
111	41.413	46.558	67.931	72.098	21.563
114	46.113	51.884	75.551	77.224	21.832
117	47.404	53.409	70.496	83.496	18.529
120	42.667	58.907	77.717	77.472	16.462
123	46.686	54.703	75.489	86.012	16.914
126	46.789	46.544	73.634	76.075	20.029
129	53.493	55.861	76.896	89.945	20.175
132	45	57.907	88.476	85.346	20.134
135	52.489	64.977	82.607	85.079	19.097
138	45.531	59.358	75.42	84.673	19.257
141	53.667	58	84.076	91.468	16.078
144	47.16	58	84.669	83.268	17.485
147	42.775	61.856	84.007	85.425	15.862
150	48.939	55.419	82.703	89.433	16.783
153	48.967	54.223	86.813	91.087	25.309
156	55.165	63.27	89.882	96.378	14.858
159	62.54	65.182	96.027	91.626	14.649
162	53.23	65.196	92.551	94.579	21.067
165	57.315	60.479	91.31	101.713	17.977
168	63.348	62.042	85.91	97.228	14.794
171	58.775	66.637	95.917	97.508	18.6
174	46.996	54.116	89.386	94.441	17.119
177	53.596	64.684	102.434	96.303	10.962
180	54.104	68.498	106.951	92.768	15.041
183	52.108	68.242	97.013	101.153	11.276
186	59.042	65.158	102.958	104.161	16.459
189	56.113	70.516	95.855	103.764	15.544
192	57.611	60.358	92.496	93.835	10.705
195	59.751	70.196	102.262	105.488	13.362
198	53.517	59.019	97.91	99.811	12.037
201	64.845	72.758	95.103	104.295	17.768
204	56.028	64.061	97.531	103.35	13.488
207	57.643	65.354	106.772	106.256	19.391
210	56.559	71.619	104.855	110.551	15.358
213	52.554	60.847	94.676	106.244	12.973
216	53.526	58.126	89.413	93.85	11.798
219	64.728	67.623	110.813	109.909	12.694
222	58.526	66.27	102.041	109.657	10.38
225	54.864	62.842	98.944	101.11	12.503
228	54.845	50.084	94.186	100.437	12.115
231	56.864	63.056	103.324	107.724	8.253
234	60.967	59.098	102.289	94.287	9.884
237	58.113	58.358	99.669	102.772	13.5
240	62.132	70.647	101.379	107.929	6.716
243	67.221	60	102.855	104.256	5.634
246	60.244	62.228	99.855	110.216	2.917
249	66.108	69.428	107.041	109.153	11.317
252	50.305	60.419	100.938	108.598	10.011
255	57.864	61.651	100.179	106.236	12.272
258	76.446	82.582	119.593	118.22	6.888
261	61.08	67.949	108.434	106.012	7.526
264	62.014	64.507	106.324	112.693	4.649
267	67.193	72.698	109.22	116.205	9.089
270	69.822	63.298	113.834	117.728	9.738
273	60.517	69.823	110.041	105.307	6.085
276	76.296	72.628	115.034	121.26	10.283
279	68.756	68.679	111.648	117.583	9.462
282	66.582	62.414	104.282	105.362	6.828
285	63.869	71.526	113.289	119.622	5.007
288	62.925	61.316	106.8	109.138	6.959
291	65.653	62.986	102.124	116.98	10.32
294	68.385	73.256	108.655	120.787	5.268
297	62.601	60.516	103.358	107.492	7.862
300	63.986	66.479	105.2	109.413	5.895
303	76.841	78.149	120.807	128.382	7.343
306	79.972	78.707	122.91	123.59	7.496
309	63.761	60.526	110.282	114.319	2.459
312	62.62	60.163	91.165	114.039	10.347
315	66.747	63.377	106.407	118.248	7.903
318	71.169	68.01	111.358	123.276	5.567
321	78.291	70.921	104.717	124.681	7.559
324	65.939	65.47	115.413	114.425	5.298
327	62.643	60.842	106.993	115.878	9.444
330	71.625	66.4	118.986	123.445	6.701
333	67.845	54.307	106.669	113.138	5.835
336	83.559	81.242	131.889	133.776	9.589
339	71.512	70.782	121.048	126.291	2.742
342	67.93	66.047	109.648	123.602	6.447
345	60.277	60.023	100.331	111.382	8.518
348	65.521	60.042	101.676	118.988	8.574
351	70.385	56.665	107.6	115.059	5.171
354	62.442	61.33	95.827	119.134	2.75
357	80.794	78.382	122.393	138.831	5.264
360	61.291	63.651	100.71	116.579	8.723
363	69.24	69.707	113.627	122.425	4.589
366	77.606	77.112	125.138	133.839	2.261
369	65.315	58.716	105.517	115.362	6.847
372	64.352	54.763	102.041	127.185	4.335
375	71.249	70.135	115.069	129.988	6.88
378	84.709	76.768	122.558	140.118	7.511
381	76.005	82.144	121.365	134.622	10.578
384	73.334	69.889	114.02	120.118	1.6
387	71.775	64.684	113.289	126.169	2.955
390	76.709	77.558	123.165	134.492	3.794
393	81.573	76.414	130.372	135.236	7.112
396	81.343	81.144	123.11	138.323	7.362
399	75.212	67.782	118.524	125.354	6.496
402	89.573	84.73	130.372	143.622	0.347
405	72.892	65.623	110.62	124.783	4.514
408	79.681	69.451	120.034	133.35	2.41
411	83.817	73.689	122.407	135.898	4.298
414	80.812	83.451	123.427	137.027	6.835
417	86.742	87.865	128.076	138.571	8.858
420	73.822	66.489	117.855	132.874	1.216
423	70.099	59.889	104.682	125.098	6.847
426	90.939	82.41	134.848	144.157	7.063
429	87.883	79.335	132.62	136.118	0.735
432	80.902	80.675	129.124	132.626	4.712
435	79.625	76.191	133.71	141.079	0.787
438	82.916	74.484	126.476	133.728	1.403
441	86.474	81.6	132.234	150.846	4.141
444	91.611	84.075	138.11	147.248	4.895
447	84.277	83.633	140.4	142.646	1.373
450	77.719	71.73	120.613	131.661	5.156
453	99.474	87.261	140.055	153.63	4.563
456	92.366	92.386	138.882	149.571	6.876
459	95.442	86.833	143.965	144.949	1.451
462	88.498	85.661	136.138	147.527	3.164
465	88.798	88.6	131.476	147.165	2.358
468	76.202	71.712	108.751	130.579	1.481
471	84.136	89.526	136.903	146.795	4.69
474	89.493	84.154	140.965	141.709	2.694
477	80.667	72.447	116.055	131.594	5.078
480	89.249	75.586	137.558	140.831	3.679
483	93.31	80.447	132.034	146.535	2.556
486	85.742	83.484	130.276	154.106	3.623
489	84.596	78.223	143.862	147.193	1.533
492	79.432	70.814	116.834	145.901	3.802
495	73.648	66.758	116.731	135.638	5.753
498	86.972	87.535	132.875	147.165	2.052
501	83.099	81.437	130.248	143.866	5.503
504	78.596	59.205	118.31	129.484	5.455
507	86.643	68.698	115.51	142.937	2.619
510	79.343	71.814	126.393	146.839	0
513	82.287	71.512	125.669	138.535	0.757
516	83.197	68.419	121.6	142.157	5.514
519	89.047	87.135	141.738	150.539	4.123
522	75.207	67.516	118.296	131.846	6.544
525	89.808	87.33	146.096	151.941	10.037
528	84.751	74.023	119.462	144.315	5.466
531	89.822	78.796	127.896	141.98	3.69
534	87.958	71.084	131.751	142.087	2.959
537	90.878	77.87	144.331	143.134	8.365
540	75.094	64.772	114.655	129.016	8.097
543	106.827	91.791	147.041	153.189	8.365
546	98.348	82.991	139.986	153.264	4.421
549	80.859	74.437	121.089	143.197	5.731
552	78.273	71.121	117.179	141.335	5.518
555	90.981	80.503	135.351	151.76	5.645
558	84.568	68.837	127.827	143.602	8.738
561	88.437	79.354	127.751	152.464	6.306
564	91.981	80.628	131.145	155.295	5.332
567	82.244	74.382	132.579	144.898	7.738
570	95.578	80.944	133.717	151.012	9.641
573	90.503	84.982	136.51	158.724	7.854
576	82.427	69.205	120.31	138.669	8.85
579	92.404	74.14	129.634	143.661	8.865
582	104.136	92.484	148.172	162.98	5.123
585	85.512	77.582	123.786	146.524	7.011
588	81.761	71.698	121.489	145.579	7.093
591	82.836	62.995	118.186	138.618	7.209
594	90.719	79.754	126.062	147.315	5.384
597	100.193	89.428	151.02	163.756	5.645
600	105.986	87.465	149.11	158.705	2.574
603	107.324	87.293	142.372	161.539	7.488
606	105.798	104.512	155.565	173.173	7.365
609	103.662	93.605	151.041	167.067	5.925
612	104.197	89.33	147.979	161.303	4.716
615	102.587	87.419	145.958	162.579	6.686
618	110.47	102.4	160.869	173.701	5.104
621	94.559	74.823	125.172	154.287	9.709
624	98.981	89.433	139.689	158.342	10.656
627	99.456	78.782	135.531	152.457	6.384
630	81.672	65.13	113.317	145.949	8.395
633	103.93	92.275	147.441	165.252	3.947
636	97.418	80.033	138.034	157.5	7.612
639	106.869	89.949	142.42	161.524	5.451
642	86.305	65.693	117.489	148.535	9.917
645	118.188	106.126	170.531	177.626	8.399
648	103.883	92.07	142.4	169.799	9.507
651	104.944	90.563	143.572	164.26	12.604
654	95.658	81.479	143.427	159.165	10.283
657	99.042	83.051	134.51	155.421	14.011
660	97.465	76.326	135.048	160.283	9.533
663	96.136	87.461	148.855	168.547	5.47
666	93.122	82.814	138.172	160.209	10.903
669	103.719	92.661	152.448	168.598	12.026
672	101.423	86.382	141.593	163.472	10.455
675	105.038	83.461	144.434	165.299	10.738
678	106.728	99.744	156.703	174.866	9.667
681	102.859	77.87	138.538	166.102	5.369
684	96.545	81.13	140.938	159.161	10.339
687	97.69	74.647	140.22	159.862	12.1
690	117.136	101.828	162.296	181.748	11.832
693	107.629	80.786	142.765	164.791	11.227
696	95.071	77.544	141.007	160.551	12.944
699	107.118	89.437	151.289	165.374	8.619
702	107.507	89.814	146.193	166.146	11.134
705	123.69	102.651	176.379	189.524	8.253
708	106.512	90.214	145.007	171.783	12.085
711	114.596	96.247	151.62	177.929	15.246
714	112.141	93.972	149.62	177.516	15.205
717	108.817	86.958	153.262	173.287	10.977
720	100.244	86.358	133.344	170.551	14.209
723	107.676	87.721	148.22	165.016	14.589
726	109.869	88.093	148.62	175.055	11.32
729	106.944	87.2	149.386	177.016	15.13
732	102.338	80.344	139.42	168.012	14.018
735	117.981	100.596	163.869	183.484	14.667
738	121.925	102.554	167.469	181.524	11.459
741	116.432	96.307	154.069	176.89	13.425
744	120.258	102.703	165.082	192.248	13.343
747	109.409	85.433	140.931	176.405	12.612
750	115.709	112.103	163.241	189.614	11.138
753	119.958	101.321	164.22	188.661	12.011
756	112.85	101.019	150.007	185.331	13.369
759	124.014	91.433	156.903	182.539	13.492
762	123.733	98.289	168.317	187.539	14.772
765	113.667	97.089	157.648	185.516	8.597
768	120.986	95.516	160.041	182.224	14.291
771	128.075	110.823	183.186	199.205	13.735
774	113.789	94.019	168.365	187.63	16.003
777	130.31	113.791	182.524	199.252	19.862
780	132.573	115.247	177.979	197.705	17.992
783	136.249	113.27	180.303	195.657	13.082
786	114.371	101.619	170.31	189.15	15.477
789	125.625	106.675	165.8	196.201	17.223
792	121.474	105.228	165.213	192.15	13.656
795	117.906	98.968	163.11	195.059	12.503
798	125.334	108.991	180.262	198.256	17.399
801	114.658	93.312	149.875	179.579	15.093
804	133.263	112.577	172.179	199.484	17.876
807	137.141	112.033	180.165	204.453	14.556
810	120.601	98.396	162.889	191.992	18.679
813	135.338	117.196	178.441	207.122	18.757
816	125.934	101.912	168.062	194.185	19.544
819	128.916	110.228	179.482	197.646	20.037
822	122.108	104.819	166.041	200.968	17.261
825	132.601	114.121	194.469	208.437	24.649
828	126.47	102.289	166.331	195.622	13.835
831	116.705	96.237	165.441	190.874	19.97
834	125.733	103.298	169.862	191.972	15.186
837	133.77	116.014	175.034	199.165	18.421
840	130.742	111.465	174.338	201.953	24.544
843	149.85	130.34	200.269	217.795	19.1
846	117.381	98.177	163.117	194.709	21.07
849	133.925	111.577	179.875	203.153	23.287
852	134.221	105.735	170.951	202.24	23.38
855	123.906	104.763	170.696	193.441	21.227
858	125.456	106.061	163.696	196.602	20.623
861	120.315	106.284	162.8	195.992	20.667
864	126.596	95.642	162.186	192.98	19.003
867	127.897	105.335	162.82	193.728	18.052
870	125.108	106.279	166.413	189.602	19.082
873	131.977	125.103	180.655	207.327	23.697
876	136.216	114.368	179.255	207.657	17.403
879	133.775	112.809	174.951	206.374	18.705
882	132.268	110.349	174.889	208.059	21.626
885	142.343	118.972	194.172	216.114	20.806
888	125.939	107.284	166.262	192.716	23.335
891	131.028	110.521	172.503	203.583	23.399
894	143.841	120.712	203.324	217.063	21.604
897	136.052	114.075	188.2	207.846	21.582
900	128.841	103.14	168.855	204.953	22.283
903	138.484	107.205	181.027	207.779	18.414
906	149.653	127.209	190.503	216.768	25.973
909	130.582	113.465	172.131	201.567	25.35
912	146.822	125.312	193.931	222.839	22.112
915	159.188	137.144	203.682	234.323	22.283
918	144.263	117.075	185.11	208.059	25.959
921	142.005	120.2	196.117	219.067	25.891
924	141.92	131.112	198.531	225.835	22.007
927	140.047	109.242	181.365	208.342	24.574
930	156.601	137.656	207.145	229.89	27.238
933	151.93	129.772	198.344	227.583	23.212
936	143.038	120.628	186.972	221.878	26.753
939	166.756	147.405	221.731	247.094	27.645
942	161.761	149.251	215.082	237.303	29.843
945	161.573	135.047	209.4	234.287	28.059
948	145.324	113.372	188.179	208.327	26.272
951	153.183	138.819	209.724	236.043	28.824
954	160.376	146.628	211.593	239.976	30.828
957	161.038	137.014	205.579	231.472	30.112
