# Supplementary material for: Programmable synthetic cell networks regulated by tuneable reaction rates
Source: Nat Commun. 2022 Jul 6;13:3885. doi: 10.1038/s41467-022-31471-5 (PMC9259615; doi:10.1038/s41467-022-31471-5)
Supplement: Supplementary file 4 — Source Data [file 41467_2022_31471_MOESM4_ESM.zip › source data/Fig. 5d_source data.xlsx]

## Sheet: fig 5d
Time (min)	Fluorescence of Population Autocatlytic (RFU)	Fluorescence STD of Population Autocatlytic (RFU)	Fluorescence of Population linear (RFU)	Fluorescence STD of Population linear (RFU)
0	21.2557	7.81819	10.619	15.4122
3	17.0739	7.83535	20.8508	13.656
6	11.8871	7.19859	20.359	9.88964
9	10.7502	6.02114	18.8178	12.0216
12	8.31483	5.09311	22.1329	9.85661
15	4.62007	3.22587	20.7022	9.79124
18	5.08887	3.9099	25.8593	9.15227
21	4.73557	2.42299	32.385	9.89011
24	5.92367	4.13888	34.1805	12.7165
27	5.22903	4.41613	37.6281	12.156
30	5.06893	3.61898	38.3395	11.788
33	3.9826	3.23569	36.0071	12.0485
36	5.79857	4.23754	38.8428	13.0472
39	7.83463	5.21359	48.6508	14.0772
42	7.71237	5.25235	48.7282	12.9161
45	8.3922	6.27624	53.4378	13.0232
48	10.1761	6.11181	53.4474	14.3858
51	11.0143	6.50028	55.4391	15.7606
54	14.825	6.2963	62.1512	17.8548
57	14.67	7.34801	61.9448	19.9872
60	16.0171	8.2081	65.7374	21.9001
63	18.3381	8.23202	71.5137	21.967
66	20.0577	7.13632	75.4619	23.7966
69	22.2957	8.949	81.7748	23.7608
72	24.8277	9.69495	82.8915	25.558
75	25.4486	10.4892	86.5093	28.1386
78	27.3936	11.9407	88.4487	28.3555
81	29.3848	11.3089	88.4742	27.3428
84	31.6283	11.9231	93.5832	29.4336
87	34.4184	12.447	96.6062	30.8727
90	39.2905	15.0994	105.564	31.7283
93	40.7204	15.9246	111.09	34.2203
96	41.8655	15.4975	110.009	36.2172
99	44.2142	16.489	110.247	36.1355
102	46.5618	16.5199	118.537	36.9914
105	52.9964	19.7365	123.914	38.7432
108	53.4351	18.4063	125.176	39.3062
111	56.3841	19.5236	123.633	39.2914
114	59.3112	20.3654	132.333	42.9737
117	64.2253	20.3215	139.955	44.1839
120	63.8427	21.1285	135.935	42.8683
123	66.4076	21.5109	135.633	44.6842
126	69.191	22.5457	136.283	44.8222
129	70.91	23.6765	139.683	45.9457
132	73.3517	23.517	137.517	45.89
135	77.99	25.022	144.443	45.4902
138	78.7645	24.9687	136.485	45.4751
141	82.6346	25.5947	143.484	47.6548
144	85.8691	26.7476	150.368	48.8185
147	83.4461	26.3354	140.539	46.0191
150	86.7913	27.3606	146.876	47.8488
153	92.5585	28.5206	152.886	51.007
156	93.568	29.1661	154.72	51.8795
159	92.013	28.8929	143.481	45.9002
162	95.4726	29.1537	146.876	48.5965
165	101.211	30.2447	152.765	48.8004
168	102.59	29.9617	148.997	50.7085
171	104.995	29.8359	156.919	50.4463
174	103.513	31.4356	148.423	47.6312
177	108.616	31.0593	148.371	49.0206
180	109.24	32.3677	146.974	48.3447
183	110.491	32.2718	143.294	47.8885
186	111.001	32.8663	146.901	48.5131
189	115.117	32.738	146.377	48.6469
192	117.066	33.7032	151.433	50.3209
195	120.765	34.5995	151.532	48.811
198	123.564	34.8002	154.155	51.9572
201	121.173	35.2538	140.465	46.9397
204	126.531	34.6909	145.623	48.3967
207	126.412	34.6786	140.088	44.4097
210	127.394	36.5313	142.93	45.4662
213	128.408	35.4015	139.27	45.9718
216	128.58	36.6278	138.151	44.0808
219	130.669	35.751	132.485	42.6673
222	133	36.215	136.844	43.482
225	132.981	37.4266	129.888	41.0445
228	138.502	36.4888	137.392	43.6003
231	138.925	37.5103	130.659	40.4199
234	140.3	36.6195	130.029	41.4434
237	146.061	37.3638	133.628	42.7654
240	142.175	37.3284	123.942	37.7425
243	143.162	38.1252	124.953	39.9804
246	141.471	37.152	118.12	36.9985
249	144.348	38.1909	116.373	34.0891
252	145.856	37.9312	115.683	35.5767
255	142.602	38.3238	105.328	32.8222
258	145.237	37.1881	105.081	32.0636
261	144.797	37.2121	101.196	32.9295
264	144.578	37.16	94.195	29.3018
267	142.99	37.9492	87.3115	26.4255
270	145.646	39.3964	86.6458	26.2098
273	142.064	37.0005	74.1808	22.8486
276	149.993	38.4009	89.9088	25.6454
279	149.636	36.9533	82.8062	26.0207
282	145.124	37.6018	75.5232	21.3694
285	147.406	38.4105	76.6216	21.2755
288	147.824	37.3647	71.9431	20.1333
291	147.336	38.8328	68.9695	18.6747
294	141.532	37.7341	53.9229	15.2814
297	142.595	38.4294	53.3666	14.9829
300	143.292	38.0971	50.6343	16.9556
303	151.214	38.5965	60.6955	17.4015
306	146.62	37.9944	53.6095	14.4402
309	151.892	38.6918	61.3008	18.5047
312	148.039	38.223	53.4195	15.6648
315	150.977	39.3872	52.8969	15.7585
318	150.326	38.0237	50.078	12.9694
321	148.31	37.9443	46.6774	10.739
324	151.306	38.3776	50.8245	15.7209
327	147.337	38.6505	41.4356	11.6935
330	149.493	39.0907	44.1107	10.5381
333	147.315	38.1621	36.8594	10.7904
336	149.246	37.9514	37.2299	12.0966
339	151.59	36.3445	39.6356	10.3576
342	144.34	37.7553	32.8698	10.909
345	142.189	37.2488	27.8785	9.97769
348	151.892	37.3251	38.9697	11.7142
351	145.938	36.8118	27.2349	9.04087
354	146.401	37.473	27.4696	9.95342
357	148.055	38.483	29.5036	7.75446
360	148.94	38.7034	31.1533	9.77134
363	151.279	36.5263	32.0039	9.0693
366	152.268	37.4916	30.3756	9.05535
369	149.733	37.0853	28.3397	10.123
372	145.324	37.3893	23.8876	9.98827
375	149.068	37.7401	25.7779	10.3009
378	148.06	35.6026	22.7782	9.71546
381	146.222	36.812	17.0167	8.35878
384	148.038	36.502	24.0904	11.4443
387	148.662	38.2019	25.8913	9.33104
390	146.319	37.1519	17.4832	10.2726
393	148.445	38.0418	21.7714	11.5824
396	152.901	38.0457	28.4898	9.67455
399	154.141	37.5569	31.6387	10.9846
402	156.05	37.0089	28.2695	10.8625
405	153.316	37.6979	25.9778	10.6663
408	153.33	38.074	27.0384	9.79795
411	151.983	37.1366	24.1753	10.8961
414	148.355	36.7643	19.95	10.1813
417	147.036	37.3199	14.17	12.3936
420	152.352	38.0363	25.0083	11.7935
423	145.941	38.2617	18.344	12.4198
426	148.529	39.3424	20.7502	11.9944
429	149.647	37.2758	14.9187	12.8198
432	153.431	38.9452	22.1242	11.1055
435	153.567	37.5252	24.2393	12.7947
438	154.411	38.2612	26.0676	10.9526
441	154.777	39.2682	25.8666	12.6104
444	155.541	39.449	26.2462	10.8489
447	153.11	39.7106	18.129	11.9879
450	20.8777	12.6429	168.281	49.2191

## Sheet: source_autocatalytic
	Fluorescence (RFU)
Time (min)	Proteinosome1	Proteinosome2	Proteinosome3	Proteinosome4	Proteinosome5	Proteinosome6	Proteinosome7	Proteinosome8	Proteinosome9	Proteinosome10	Proteinosome11	Proteinosome12	Proteinosome13	Proteinosome14	Proteinosome15	Proteinosome16	Proteinosome17	Proteinosome18	Proteinosome19	Proteinosome20	Proteinosome21	Proteinosome22	Proteinosome23	Proteinosome24	Proteinosome25	Proteinosome26	Proteinosome27	Proteinosome28	Proteinosome29	Proteinosome30
0	21.198	20.425	19.019	17.216	0.657	12.795	20.682	16.803	18.975	12.996	13.609	30.984	12.867	30.691	35.506	26.599	18.949	28.559	20.608	21.341	21.064	24.23	29.941	28.686	18.104	28.291	37.337	20.489	16.661	12.388
3	22.704	16.837	12.517	10.448	7.418	4.268	9.091	11.221	15.267	4.454	10.553	13.99	9.606	30.355	27.346	23.899	11.096	22.638	14.112	14.761	15.152	21.126	26.619	30.124	19.647	15.937	34.857	16.015	16.596	23.562
6	19.451	13.231	7.174	11.246	8.05	4.83	2.866	7.858	5.495	2.184	5.808	2.468	0	20.568	18.801	13.694	9.2	22.74	9.759	10.185	5.577	16.206	19.608	29.856	12.258	12.053	23.422	13.948	16.325	11.752
9	23.121	7.462	5.676	7.985	7.702	3.908	6.061	5.443	0.733	2.154	9.808	7.653	7.658	19.523	12.07	15.471	4.473	17.487	7.936	8.123	6.206	13.761	15.004	23.448	12.512	15.301	18.24	6.765	13.88	16.943
12	12.912	3.15	8.561	0	4.174	9.487	13.071	5.211	2.005	3.171	17.882	5.164	5.646	10.187	10.75	12.918	4.089	9.951	4.044	3.277	4.861	12.297	15.968	20.343	8.393	9.893	15.655	5.508	4.213	6.664
15	5.638	3.956	0	2.66	4.582	4.265	2.638	0	0.5	4.442	1.994	1.952	3.49	4.246	10.192	5.311	0.741	8.853	1.384	4.888	3.415	4.515	8.929	11.98	7.973	1.49	9.181	3.273	8.675	7.439
18	12.715	2.975	2.44	1.99	1.652	0	2.759	6.923	0	0.567	0	6.397	1.626	8.755	6.032	6.482	6.616	1.136	2.483	4.324	0	8.98	12.078	7.453	9.81	6.873	12.798	4.37	7.435	6.997
21	10.198	5.2	5.498	8.039	2.468	2.498	2.252	7.672	3.02	0	3.025	4.832	2.903	3.175	5.904	7.216	4.577	6.136	4.63	2.01	1.044	7.182	5.302	5.119	4.822	3.606	7.493	1.683	8.141	6.422
24	15.967	0	12.599	10.399	2.005	2.067	2.916	4.621	6.644	5.896	11.764	3.245	5.056	6.007	6.724	8.381	3.867	1.713	6.63	0.604	4.25	5.714	8.427	5.577	4.866	16.272	5.428	1.568	6.802	1.701
27	11.528	13.344	14.087	9.822	4.642	4.19	7.306	11.109	3.069	2.2	3.684	2.821	8.714	7.104	5.314	0	0	5.359	10.074	2.051	3.79	4.662	0	3.069	0	2.636	13.519	0	1.106	1.671
30	2.572	3.512	10.073	7.221	11.349	3.777	3.739	9.807	2.99	11.555	9.125	2.185	11.232	9.923	0	3.208	2.555	4.272	0.393	3.488	3.945	0.888	8.168	4.204	1.774	4.742	8.863	2.776	3.038	0.694
33	2.539	10.325	9.377	3.418	2.433	5.031	0	9.349	3.267	9.029	3.013	7.832	7.61	5.994	2.635	4.41	1.788	0	4.962	5.608	0.435	0	4.419	8.129	2.278	3.606	0	1.183	0.808	0
36	2.846	8.719	7.966	8.197	0	7.71	7.027	15.8	8.48	11.604	11.187	0	10.867	5.562	10.91	5.269	2.878	6.574	0	1.096	2.246	3.908	9.161	0	1.969	2.087	10.565	4.411	1.397	5.521
39	9.176	11.656	11.536	17.872	1.269	11.416	12.799	16.469	8.005	16.921	9.118	7.169	14.65	2.646	9.628	3.692	3.179	0.389	4.625	5.881	5.979	3.003	8.737	7.676	3.969	0.077	16.331	1.575	4.63	4.966
42	13.473	11.544	14.532	20.753	2.155	6.084	10.135	14.792	6.035	9.017	10.255	6.261	7.851	1.542	10.352	9.894	7.308	0.411	7.703	0.024	8.01	5.103	11.878	13.045	2.774	0	13.694	4.116	0	2.63
45	0.561	11.8	16.131	21.241	6.801	11.72	13.366	16.531	6.129	23.25	8.305	8.392	13.734	2.181	3.192	7.819	2.132	4.283	1.38	0.475	10.128	5.063	4.87	8.552	6.822	5	19.785	0.008	6.213	5.902
48	10.791	16.331	12.802	18.512	6.99	10.381	22.078	21.716	8.461	20.863	8.069	21.261	14.2	6.91	6.013	6.524	3.211	4.955	4.556	0	10.425	6.396	8.761	5.597	8.449	7.281	17.162	3.336	5.846	7.405
51	0	17.794	24.164	18.143	1.936	15.339	22.749	18.905	6.896	19.404	6.777	19.169	16.626	7.175	8.205	8.607	5.91	2.819	5.88	0.584	10.672	7.738	12.553	9.05	11.262	11.495	13.058	8.806	4.815	13.898
54	4.561	21.462	18.812	25.783	9.05	17.752	25.044	26.683	14.896	22.23	8.727	15.919	21.365	14.181	7.442	16.032	6.792	6.94	5.177	9.751	11.473	5.591	18.27	16.776	12.715	17.495	18.493	14.015	15.939	15.385
57	5.901	16.437	24.556	24.029	20.488	18.219	25.386	22.771	3	26.3	12.268	21.615	15.192	4.846	12.974	29.088	5.799	8.634	4.164	7.42	14.479	6.801	19.016	9.199	11.27	14.47	19.149	12.724	11.082	12.824
60	4.506	18.625	23.759	20.418	5.189	22.893	34.729	32.291	7.025	23	18.311	18.414	22.935	0	11.141	23.761	9.681	10.396	9.406	10	16.78	6.662	21.314	10.283	13.643	24.034	21.071	15.944	11.483	12.82
63	7.528	23.612	31.068	22.753	10.045	22.703	37.759	26.269	18.624	34.446	12.976	26.674	19.947	7.8	15.038	25.069	12.369	10.193	12.914	5.249	22.817	10.246	24.553	10.015	14.909	14.174	21.72	20.433	12.274	15.966
66	10.737	22.425	26.068	24.276	19.359	26.901	39.081	34.458	18.198	33.75	18.118	23.789	23.429	5.839	13.744	23.184	11.713	19.064	11.828	14.068	18.162	18.527	18.874	14.094	17.504	17.772	17.701	21.299	17.582	20.188
69	13.143	23.243	33.802	30.827	16.334	35.363	40.92	32.091	16.574	31.709	18.963	28.212	26.879	9.4	17.25	21.878	12.946	11.619	9.522	9.58	28.902	11.857	34.576	17.278	23.389	20.053	21.441	30.81	14.695	25.616
72	15.868	34.068	35.947	35.916	21.05	28.148	46.856	40.523	17.654	43.055	23.013	28.125	29.437	10.142	14.82	29.314	8.817	32.525	14.181	11.748	26.824	19.936	28.223	23.865	22.508	20.888	25.915	18.187	15.606	21.671
75	15.396	34.544	38.797	36	22.682	35.777	48.745	37.734	21.411	48.792	24.653	27.973	29.1	7.968	20.455	27.165	12.523	13.306	13.444	13.901	27.054	12.178	33.18	17.065	23.286	17.684	24.142	29.974	22.897	25.633
78	15.989	31.162	50.739	43.285	21.771	36.593	55.42	42.847	22.119	47.505	21.466	31.028	32.253	6.884	19.436	35.548	14.283	11.162	15.039	20.942	27.77	14.5	30.902	22.04	26.961	21.359	20.565	28.523	20.706	33.011
81	26.297	25.637	36.073	45.478	26.329	37.703	65.705	43.291	18.985	51.688	20.274	36.555	34.24	12.258	26.641	32.399	15.792	20.011	18.737	22.901	27.098	17.896	35.023	24.463	25.635	22.034	28.87	30.291	24.254	28.987
84	22.813	40.956	42.86	40.921	30.174	45.339	60.97	49.461	25.045	53.067	26.665	32.044	41.036	9.865	37.596	34.083	16.505	19.381	18.367	21.004	35.25	12.452	35.145	22.831	30.294	24.33	28.578	33.071	25.49	33.256
87	26.286	42.669	44.599	50.886	26.941	49.215	67.178	48.429	26.475	64.367	25.926	35.299	37.461	14.22	27.904	35.604	17.602	21.11	25.018	24.454	31.31	28.511	40.996	27.617	29.627	28.077	36.506	39.179	25.925	33.16
90	24.967	40.975	54.435	54.384	34.597	62.431	77.215	60.28	34.134	69	23.168	45.897	45.915	12.897	28.865	44.971	23.347	27.2	22.039	25.178	41.216	24.662	49.741	31.159	36.659	32.383	39.071	41.556	31.171	39.201
93	33.165	47.812	60.715	59.694	34.145	61.964	77.625	69.149	33.743	67.371	34.733	46.952	44.184	7.768	29.423	43.224	18.05	23.151	24.703	25.686	34.449	26.662	48.094	34.398	40.699	33.063	38.571	45.194	34.849	42.375
96	27.198	55.775	59.068	52.128	31.299	68.826	80.044	60.712	36.48	67.084	33.28	46.066	45.12	15.317	31.763	45.218	20.118	21.578	28.225	29.212	39.966	26.69	49.031	32.622	41.699	32.655	40.227	47.355	36.339	54.871
99	19.66	57.743	58.652	58.581	35.488	68.932	83.225	67.531	37.109	73.25	41.379	52.539	52.136	21.233	31.84	51.74	29.928	24.106	23.604	27.403	44.459	25.615	55.2	28.398	42.048	37.772	44.48	47.877	36.788	47.711
102	30.473	56.443	57.561	61.872	38.373	71.611	88.678	67.283	38.758	78.817	43.932	55.761	50.485	20.175	29	50.721	28.655	29.578	29.582	34.236	46.006	25.138	61.992	37.438	42.85	38.738	41.993	54.206	37.404	49.096
105	36.594	55.756	104.314	69.059	46.448	74.904	97.128	76.374	38.079	79.275	41.094	60.555	53.887	19.078	35.199	54.676	33.623	30.393	32.026	37.273	46.608	29.726	68.188	47.98	52.687	49.99	51.98	58.877	48.141	59.98
108	34.726	57.875	66.763	70.492	50.662	74.346	103.37	74.851	55.035	87.896	45.472	65.609	58.465	17.581	41.282	54.266	33.025	31.559	31.091	39.594	50.935	27.404	61.525	43.363	58.881	46.359	47.642	61.575	48.562	62.847
111	36.462	66.225	67.044	73.955	52.871	83.187	109.148	78.291	48.777	88.4	42.404	67.414	63.493	21.058	32.032	62.176	34.817	31.77	30.94	43.324	55.52	40.472	71.263	46.667	56.627	52.238	51.688	72.832	50.373	60.055
114	33.198	67.45	72.614	75.014	61.597	86.395	117.957	86.989	48.178	92.288	52.131	64.441	60.718	21.046	46.487	62.093	38.107	33.619	35.031	43.874	51.949	37.611	75.274	51.522	60.322	53.524	64.039	64.06	53.106	68.701
117	43.231	70.662	84.276	78.64	63.592	91.784	119.561	90.865	50.376	98.388	51.187	72.462	67.032	26.871	51.962	65.944	43.935	45.513	36.798	47.645	59.577	43.642	81.529	50.642	69.076	52.009	63.584	76.097	55.839	74.041
120	45.572	79.212	81.377	78.704	63.359	92.42	122.044	88.167	55.248	99.309	50.727	76.854	64.377	22.013	49.128	64.413	42.523	42.706	35.341	46.563	59.141	41.333	81.592	51.667	72.076	53.524	59.72	70.683	53.606	71.881
123	38.879	76.644	91.855	85.537	61.727	94.13	120.91	90.771	56.089	107.063	54.361	74.865	64.771	27.684	50.712	68.405	41.996	44.249	40.664	52.055	64.645	43.456	87.4	54.706	62.556	57.446	67.792	80.09	57.963	72.807
126	45.781	70.681	91.614	87.822	64.105	98.236	129.151	102.207	59.238	109.767	57.528	75.99	73.622	24.691	53.102	70.87	43.408	50.913	47.19	49.908	65.794	38.186	87.91	59.164	77.5	59.694	65.623	77.717	63.093	75.225
129	43.759	77.344	93.889	87.872	65.025	102.522	131.99	99.421	53.574	114.188	57.193	84.794	75.979	28.665	61.942	74.096	44.992	42.223	40.535	58.56	66.195	48.087	92.549	48.731	71.985	61.49	65.883	87.694	64.394	81.728
132	51.967	84.675	91.691	94.842	65.597	109.932	135.618	100.741	50.852	114.438	61.913	80.359	72.433	25.407	58.615	81.548	50.566	50.219	47.694	58.12	72.662	48.396	93.529	57.154	73.318	63.538	72.746	86.34	63.661	81.98
135	41.374	84.118	100.348	96.064	73.169	111.236	142.37	104.978	64.099	122.317	72.789	89.625	80.309	22.736	60.75	81.144	51.562	50.461	48.397	59.12	77.662	54.757	100.906	68.308	81.247	72.951	76.253	92.12	69.891	88.64
138	52.748	85.644	101.739	97.236	75.408	117.59	148.289	109.585	63.01	119.263	54.354	84.278	76.779	29.781	59.756	77.718	56.698	50.427	49.806	60.625	84.516	56.19	98.666	68.06	84.473	71.708	81.571	92.818	70.041	84.157
141	54.154	95.912	104.15	101.118	73.443	117.275	148.057	109.174	62.708	122.788	62.299	101.767	81.935	36.865	60.045	88.413	55.236	53.027	51.966	64.956	76.976	54.92	113.733	67.114	93.846	74.082	79.941	95.288	79.575	98.276
144	59.77	90.094	107.652	105.886	81.503	135.908	152.859	108.756	74.673	138.492	68.379	95.028	86.747	31.097	63.269	86.944	59.121	57.661	53.957	69.13	82.348	58.865	110.984	79.726	87.897	78.752	72.649	102.885	80.534	94.507
147	53.616	92.975	110.247	105.527	69.244	122.254	154.376	113.64	72.094	132.2	69.839	90.191	79.71	33.504	69.083	85.389	59.39	51.042	53.781	64.208	80.75	55.325	107.282	71.905	87.195	76.713	76.266	97.153	75.784	92.701
150	53.726	96.2	109.908	107.985	79.926	122.169	158.812	115.792	69.084	139.225	69.709	88.707	84.718	32.123	70.795	93.109	61.974	53.385	53.957	64.29	90.172	58.662	118.023	78.263	90.731	77.805	83.707	101.273	83.836	95.674
153	52.616	100.781	112.667	115.315	82.349	129.31	170.527	127.523	79.718	138.05	70.162	104.294	92.546	35.071	75.288	96.285	63.179	60.204	59.966	74.167	88	63.567	125.118	80.99	98.766	87.369	93.032	108.586	90.682	100.626
156	55.923	104.275	116.614	119.482	87.816	132.519	163.386	128.269	75.525	146.555	72.622	113.365	91.959	34.781	73.551	97.061	68.451	58.6	54.983	73.144	85.52	58.091	116.325	82.114	98.695	90.616	95.954	111.254	87.397	112.194
159	50.693	100.637	112.44	113.803	84.727	134.459	169.658	126.647	76.609	136.934	77.882	107.283	94.453	29.071	79.686	100.463	62.114	56.845	60.901	76.451	86.618	67.194	117.863	77.811	97.481	82.194	84.526	109.888	82.161	102.898
162	59.231	106.725	117.314	119.088	87.911	138.922	168.477	130.345	75.461	147.7	71.15	102.305	92.795	36.742	82.109	106.131	69.602	63.947	62.837	79.246	100.219	65.472	129.121	80.03	95.453	82.937	86.422	108.53	84	113.956
165	67.308	103.419	126	123.226	97.438	143.445	179.685	138.378	80.896	156.492	81.789	111.528	98.927	32.187	84.75	112.107	70.752	71.328	66.992	83.55	95.82	71.801	129.537	88.522	105.298	89.835	95.201	118.381	97.387	114.341
168	68.748	112.606	129.72	120.143	98.13	144.441	184.457	136.08	82.466	153.263	79.876	112.549	99.072	46.304	81.929	113.152	75.168	65.37	70.044	78.625	94.817	69.761	131.317	93.199	113.846	90.058	94.233	122.441	97.589	118.296
171	76.209	124.768	132.218	126.66	93.752	145.356	181.242	139.207	95.05	157.159	75.199	116.37	96.277	44.065	83.154	112.692	73.896	70.521	75.677	84.86	98.138	70.38	134.961	90.866	106.854	98.636	102.584	127.235	99.01	116.841
174	59.055	106.218	128	123.522	90.16	146.264	188.447	136.992	84.297	163.292	78.423	114.571	95.71	40.491	93.731	112.367	76.996	74.298	67.531	79.7	105.412	69.67	137.149	91.866	109.838	94.767	96.065	120.758	105.072	114.728
177	69.802	117.35	130.517	134.886	94.259	152.501	194.282	138.829	86.243	160.846	82.212	113.321	95.726	46.91	101.167	120.426	78.336	78.159	71.065	87.485	106.195	84.956	148.157	95.701	115.334	97.257	107.214	126.773	101.137	121.432
180	70.11	117.637	139.377	133.044	87.329	154.441	194.571	153.465	85.381	161.671	87.013	119.294	105.614	41.968	92.429	130.16	81.276	76.781	77.828	91.232	108.783	78.829	140.231	89.537	114.719	90.704	102.13	128.59	103.048	120.004
183	68.473	115.575	135.599	130.207	98.334	158.727	192.51	148.236	85.466	171.534	89.435	121.136	98.2	44.187	99.09	126.567	81.738	73.608	75.798	88.85	105.121	80.297	143.604	101.701	116.743	98.849	102.24	129.944	105.182	127.766
186	67.912	119.7	140.623	139.197	105.105	153.3	198.222	147.327	87.589	163.425	84.988	121.359	101.498	41.897	90.096	126.772	82.322	70.434	76.686	90.638	110.398	79.599	147.882	100.721	118.076	103.728	100.474	128.347	104.377	127.337
189	75.242	121.631	142.198	132.926	99.075	160.636	202.356	151.887	94.624	174.28	91.348	126.196	110.526	53.181	94.744	129.173	81.451	83.528	79.108	93.328	115.016	79.305	151.149	102.109	125.35	100.582	105.292	139.62	105.873	131.783
192	71.759	124.956	139.638	136.975	105.13	162.561	210.843	152.945	89.159	176.746	102.007	125.218	103.911	54.123	91.051	130.335	84.62	79.181	75.44	100.01	116.162	88.932	154.874	102.721	131.028	104.723	110.409	136.967	115.856	133.708
195	76.066	131.087	145.696	140.192	113.533	171.208	212.631	160.003	94.857	180.321	97.752	132.202	113.883	48.968	107.609	136.17	90.989	80.959	84.518	103.287	116.419	84.15	159.823	101.866	125.441	103.053	114.656	143.336	114.452	137.834
198	77.044	132.012	150.817	139.034	115.926	173.424	211.957	163.865	100.584	188.255	101.876	134.359	114.682	53.581	104.968	139.386	93.462	83.823	79.556	98.85	122.263	86.158	165.521	109.01	133.179	114.5	117.539	139.743	125.017	136.517
201	67.835	132.256	148.71	143.034	102.324	173.272	212.625	155.083	103.555	191.775	95.516	129.017	106.172	52.852	98.013	134.117	93.53	89.234	86.13	105.717	116.077	90.238	163.161	103.05	129.159	106.767	109.318	143.609	113.37	139.667
204	82.374	133.644	158.348	148.744	118.279	177.378	219.712	163.818	102.163	186.613	105.342	129.555	115.164	54.271	111.282	145.506	98.552	88.615	85.509	111.328	128.949	93.591	164.118	105.741	133.679	112.305	119.194	146.941	116.072	139.143
207	79.77	124.8	151.174	154.123	104.214	176.484	218.829	163.891	100.891	183.03	94.535	143.522	116.048	56.813	119.102	147.718	97.831	92.864	88.134	105.843	124.493	99.988	165.616	108.552	133.782	111.67	115.493	154.4	120.26	138.483
210	77.627	135.687	152.778	147.404	116.075	180.374	224.021	172.552	112.966	187.813	96.609	131.696	117.433	50.62	110.686	144.194	96.426	93.966	82.66	108.188	126.777	87.646	171.694	109.98	137.568	113.82	118.266	150.053	123.689	142.552
213	78.748	134.912	157.749	150.458	114.971	178.494	223.661	165.087	103.267	189.209	101.851	135.702	117.779	56.723	114.705	149.014	105.856	92.362	93.397	108.185	126.081	94.805	173.545	111.537	131.1	112.684	113.454	153.959	117.661	145.276
216	78.978	139.525	161.319	153.172	119.488	182.045	224.175	167.461	104.431	194.604	99.51	133.875	111.224	55.368	108.929	148.179	94.032	93.389	94.039	114.396	130.013	95.579	172.396	105.746	132.806	114.335	112.162	153.832	118.733	143.671
219	79.33	135.637	152.759	150.556	120.856	183.363	226.678	166.785	103.104	191.988	103.963	138.321	115.337	59.549	116.814	152.16	103.175	94.521	94.884	113.635	135.564	94.142	174.314	108.418	136.278	116.655	122.694	157.694	120.788	150.099
222	81.143	145.125	161.029	151.926	113.16	181.95	222.131	171.651	108.832	193.938	106.472	137.289	118.441	51.052	124.635	159.107	102.559	96.211	94.625	115.092	132.209	99.88	175.635	118.134	139.187	121.296	120.889	162.948	125.185	158.259
225	77.121	134.581	162.155	152.024	121.16	180.325	230.933	173.323	108.357	199.65	100.199	136.039	114.437	56.239	114.038	159.011	106.222	102.17	94.074	117.908	132.621	96.071	178.776	114.074	145.203	119.461	120.396	162.709	123.075	157.092
228	85.264	144.644	168.667	159.202	131.732	187.671	236.121	182.665	114.025	197.255	110.559	146.973	118.951	64.426	118.974	151.982	106.003	103.476	100.789	121.925	133.037	98.468	186.012	129.189	150.766	126.655	129.506	161.56	134.418	154.157
231	84.605	137.15	163.807	155.763	128.443	183.017	236.101	183.476	113.52	203.984	110.677	143.761	127.381	56.71	116.545	162.072	108.842	105.623	96.677	121.591	141.087	103.619	187.725	126.383	149.274	121.873	134.857	167.172	131.117	164.888
234	84.044	143.069	170.715	153.665	129.891	183.328	238.195	183.341	111.837	199.413	107.106	144.104	123.249	65.446	132.75	163.42	114.469	101.396	103.268	122.731	142.341	107.527	190.898	122.482	147.699	127.888	134.72	171.228	132.904	155.878
237	88.099	153.225	176.541	165.379	140.911	195.286	247.631	183.869	124.337	206.692	118.056	147.761	127.349	72.736	132.897	164.915	113.34	105.098	105.311	123.488	143.293	103.48	187.733	138.666	156.473	137.373	137.013	181	139.702	164.184
240	82.55	146.743	170.681	154.63	132.518	187.466	242.933	187.021	114.297	203.621	115.485	146.577	123.269	71.246	130.679	164.104	108.831	101.604	100.841	122.379	142.233	100.746	186.776	130.368	158.715	132.81	138.168	170.355	136.367	161.228
243	86.649	144.069	168.57	160.985	131.329	196.568	245.514	184.658	114.52	212.417	110.28	143.707	120.775	75.168	129.404	162.91	109.422	108.438	105.884	126.434	149.449	102.44	194.443	125.527	151.413	130	128.259	173.269	139.945	162.409
246	85.352	144.931	165.498	160.226	129.12	191.717	237.762	181.887	109.906	200.775	111.472	152.039	122.064	72	125.147	161.79	109.616	104.611	102.039	124.038	139.567	98.821	193.306	131.497	150.33	127.179	137.772	175.59	132.737	165.341
249	81.802	142.644	170.126	162.842	130.249	195.19	241.809	186.618	115.035	212.505	119.137	140.952	128.232	66.426	128.744	167.625	114.616	109.038	98.94	125.86	145.3	112.69	195.502	127.766	156.512	132.029	144.61	177.392	141.432	158.81
252	86.813	157.625	173.667	169.832	137.657	195.48	245.041	187.116	114.748	208.767	125.205	149.272	129.132	68.413	130.949	166.197	116.967	103.834	102.737	125.676	147.821	110.535	193.561	134.005	151.54	134.403	136.376	179.679	130.942	161.688
255	90.033	143.606	173.247	167.65	128.577	193.699	249.467	189.534	121.287	205.95	110.15	140.017	121.373	66.736	128.013	172.386	117.215	107.359	105.604	128.191	143.976	101.325	188.796	124.234	144.881	128.781	128.87	170.956	133.887	152.262
258	93.132	149.512	171.324	165.748	132.423	188.558	245.218	191.589	121.51	211.059	115.137	149.272	123.257	73.265	131.731	160.862	116.845	101.619	104.194	131.086	143.479	113.42	195.647	130.348	153.27	130.437	138.623	177.653	134.171	162.728
261	83.418	151.462	167.725	166.906	136.592	194.388	242.443	185.283	118.386	213.563	117.274	148.441	121.831	66.691	125.218	169.466	120.05	108.068	111.25	131.359	150.925	112.765	186.266	134.079	151.445	127.752	133.22	173.071	133.723	160.841
264	86.407	151.912	171.411	160.251	135.453	198.067	242.222	185.091	115.852	207.792	113.087	150.392	133.012	67.994	135.186	166.777	120.896	111.336	101.733	128.41	144.959	111.527	190.015	127.537	147.159	123.33	134.798	173.433	136.079	165.225
267	83.868	147.212	173.024	159.704	124.597	193.211	242.91	194.08	115.035	207.359	116.087	144.131	119.815	66.716	134.699	167.519	114.541	112.762	101.94	128.144	145.341	109.904	192.568	128.552	144.631	126.456	132.578	171.06	132.25	159.011
270	80.407	152.131	172.812	163.172	130.115	199.674	248.497	191.054	116.678	214.246	115.137	145.566	122.71	64.065	132.782	174.314	117.007	113.476	109.242	133.12	156.851	106.238	190.616	128.87	151.473	127.422	131.967	176.284	138.767	164.694
273	77.22	142.218	164.372	160.852	123.757	191.416	241.574	185.141	111.604	201.325	107.82	140.37	121.136	72.065	132.538	170.756	116.111	116.03	106.595	130.12	154.219	108.103	188.553	121.234	150.667	126.995	128.954	170.862	140.038	159.279
276	88.462	154.981	175.821	169.95	129.523	204.109	252.316	197.792	125.515	216.971	123.274	155.337	128.413	76.897	137.532	180.375	125.544	117.317	117.625	133.744	154.608	113.17	196.929	126.502	147.854	134.053	131.006	181.202	137.987	164.973
279	90.22	156.081	177.836	163.103	138.05	197.929	251.95	193.76	122.817	213.78	124.622	156.028	130.192	78.4	137.128	172.048	126.964	115.381	108.229	135.857	155.081	112.742	190.27	131.273	156.02	130.898	137.642	178.84	143.555	162.392
282	87.121	145.687	174.121	164.098	131.528	196.487	247.339	187.454	118.213	208.859	111.429	143.664	120.14	67.336	133.327	173.152	118.182	111.472	109.897	132.765	152.587	113.353	189.914	134.239	155.961	128.67	132.415	168.045	135.558	160.701
285	88.857	150.85	179.875	161.665	134.587	199.865	247.799	193.709	122	212.563	115.82	151.544	121.309	70.433	133.885	171.298	117.745	112.717	108.953	130.877	149.773	109.805	194.976	142.96	154.433	124.538	134.74	178.944	139.401	166.262
288	90.55	149.806	172.71	170.719	135.572	203.279	253.121	194.385	118.371	206.575	122.907	150.43	125.582	80.317	138.352	176.575	119.924	115.378	107.837	133.881	154.648	112.896	186.125	126.194	155.044	124.043	129.61	172.997	143.661	163.239
291	87.605	152.231	164.85	165.345	134.15	200.194	252.396	193.658	119.629	214.1	120.1	149.011	124.24	74.155	137.526	178.327	117.716	110.91	105.229	133.864	154.229	109.579	195.231	134.861	152.493	129.606	128.162	183.698	135.699	161.296
294	84.088	140.3	167.522	156.852	111.438	195.208	243.175	188.087	116.827	202.8	114.932	145.636	123.381	62.471	132.224	176.064	119.25	112.876	108.888	133.103	155.783	114.019	186.474	116.512	141.643	120.699	120.746	168.179	133.298	153.5
297	80.671	140.162	165.522	157.611	119.344	194.904	246.92	192.192	115.238	214.03	116.64	139.636	120.927	67.471	138.205	174.123	116.971	117.913	107.526	131.376	158.625	111.662	181.804	120.537	142.453	116.325	127.104	169.702	131.877	160.385
300	76.989	144.3	169.652	162.812	123.538	195.544	241.843	191.891	111.782	204.021	110.404	139.995	124.943	69.562	136.788	177.096	117.727	114.4	108.483	134.69	154.516	108.345	186.012	117.149	149.092	127.393	129.331	176.735	132.093	161.64
303	90.824	152.512	180.087	171.551	130.652	201.522	247.933	200.458	123.475	218.563	120.193	145.327	126.971	75.129	137.352	176.285	118.953	119.77	108.039	140.536	158.304	111.563	199.816	142.338	164.25	134.873	142.35	184.388	143.247	169.15
306	75.934	147.256	167.619	169.542	124.528	198.484	244.95	193.469	119.035	209.738	119.839	142.381	122.522	73.517	137.34	177.16	124.77	117.676	109.414	138.304	159.689	114.341	188.333	129.03	154.572	129.068	125.85	181.638	138.432	164.184
309	93.242	148.106	175.72	170.95	135.99	201.717	252.393	201.72	134.966	220.9	127.038	153.234	127.265	72.355	144.378	171.902	120.702	113.313	113.22	133.546	154.973	113.833	206.588	136.273	158.381	139.063	143.766	180.937	138.88	171.402
312	83.616	147.737	170.208	173.409	123.921	198.219	250.806	193.138	121.867	212.775	119.584	149.218	128.903	72.781	139.744	177.325	124.437	117.11	109.694	135.328	153.807	116.591	197.165	131.154	149.639	129.247	134.13	178.638	136.665	164.3
315	87.341	170.756	181.875	175.276	129.194	206.159	257.567	198.134	122.139	214.98	117.64	150.669	126.63	75.136	147.295	178.03	125.971	112.087	113.431	139.328	159.138	117.865	196.639	138.811	150.576	128.136	135.201	176.023	136.791	160.49
318	85.55	150.644	171.145	170.601	128.1	200.664	254.561	199.207	125.634	215.192	125.901	150.044	126.903	78.775	142.199	180.277	123.709	120.468	108.746	136.662	155.773	116.507	191.745	132.512	157.572	128.388	142.246	180.967	143.034	166.055
321	88.033	148.206	177.092	170.581	122	200.282	250.504	194.549	119.069	217.6	125.969	147.495	127.136	77.123	144.359	180.21	126.734	118.313	109.371	138.318	155.908	116.333	191.031	129.134	147.624	125.776	127.681	173.422	137.627	161.82
324	93.352	150.069	174.565	176.266	138.548	201.194	253.299	203.727	126.896	222.646	130.354	155.881	127.738	75.794	145.878	178.788	120.15	118.011	114.324	136.833	159.182	109.218	190.231	135.144	153.449	123.801	136.376	180.299	146.596	160.558
327	85.824	148.962	172.193	172.817	131.145	205.166	248.692	195.785	122.01	214.563	117.839	144.935	125.437	72.11	135.808	174.003	123.01	114.317	112.324	135.546	157.729	115.587	191.317	133.681	150.147	119.378	128.123	182.202	131.483	157.97
330	86.099	145.487	172.092	175.497	132.926	198.985	250.333	200.974	121.431	220.88	116.025	145.267	122.453	74.716	132.051	181.378	125.225	115.411	110.212	138.819	158.523	120.297	195.702	138.413	147.933	125.626	139.448	182.437	139.832	170.313
333	81.429	146.868	167.85	169.881	123.264	197.219	252.447	196.396	119.451	210.988	114.379	140.267	125.273	75.284	142.891	181.024	127.125	117.732	115.634	136.304	161.108	115.039	188.094	126.015	152.822	125.247	134.662	174.135	135.065	165.562
336	91	151.656	175.846	167.152	131.762	201.929	256.031	197.767	125.129	215.884	120.106	147.81	121.148	74.22	142.102	179.42	130.25	116.578	112.367	143.471	164.702	122.845	189.78	135.846	148.612	127.723	126.194	168.332	133.856	157.871
339	98.022	154.518	169	173.463	135.931	200.491	249.323	196.763	124.966	218.571	125.435	151.875	126.562	84.542	143.462	180.468	129.347	121.143	113.074	143.765	164.56	117.047	195.094	137.358	156.497	125.631	135.656	180.299	135.517	159.31
342	83.956	144.593	169.087	159.271	121.866	194.24	247.93	197.134	116.966	212.871	121.559	143.62	117.827	71.975	141.013	177.24	123.652	119.604	109.707	138.792	156.979	123.563	183.317	123.353	147.171	112.31	121.48	167.187	126.435	155.514
345	85.11	143.162	168.812	161.566	112.622	196.448	238.205	188.272	120.604	211.179	118.243	140.924	117.281	68.258	131.859	174.905	122.967	114.325	106.117	135.522	158.324	112.234	181.38	121.955	144.755	122.339	117.104	168.314	128.014	154.878
348	89.671	151.437	173.483	174.611	138.229	205.014	251.252	202.738	128.381	214.48	126.864	155.587	120.658	82.794	152.622	183.825	127.853	123.094	119.406	143.922	162.567	117.42	194.263	131.149	151.489	129.461	125.987	178.094	138.36	162.038
351	91.264	139.819	167.208	164.753	126.115	201.978	245.645	194.781	120.005	209.821	122.572	139.229	124.052	78.949	140.436	181.915	125.405	122.268	109.656	145.205	161.783	120.888	187.125	127.861	144.393	114.388	116.74	165.59	127.942	160.358
354	80.781	142.819	165.198	165.448	123.687	197.653	248.705	198.269	121.624	206.234	120.628	147.707	121.236	78.162	149.09	180.397	127.064	122.215	111.686	140.222	162.229	121.468	189.757	125.045	149.667	116.587	125.552	174.575	124.452	153.878
357	86.605	142.862	171.232	171.719	120.184	201.685	251.611	197.429	130.282	213.3	124.311	154.446	120.429	71.839	142.538	183.038	129.279	120.196	110.319	136.079	166.412	122.146	187.592	127.418	150.687	116.145	123.324	172.004	135.521	161.011
360	82.242	150.2	170.334	169.349	125.329	207.211	254.927	204.945	133.317	216.388	119.348	145.147	125.622	76.355	147.295	184.543	125.161	125.585	116.781	143.116	160.486	117.472	184.647	127.318	146.112	123.563	124.883	170.299	133.579	156.65
363	93	150.468	176.387	168.276	139.075	203.035	250.987	201.12	127.104	218.346	125.547	153.109	118.642	82.781	148.468	176.851	126.673	125.23	119.35	140.417	161.486	124.007	187.165	140.602	155.27	127.946	127.142	178.665	132.846	158.371
366	90.583	148.2	174.536	175.202	132.523	204.381	253.802	200.225	130.069	211.671	123.845	150.865	129.052	80.368	153.378	184.08	128.24	124.23	112.229	143.632	166.922	122.781	194.541	140.467	156.437	123.621	135.584	181.776	130.579	164.211
369	92.923	146.518	179.933	167.734	133.627	196.77	254.104	201.949	132.495	211.567	124.373	155.327	120.614	81.562	148.827	182.423	126.458	120.996	119.375	141.857	162.665	121.349	188.106	129.378	145.869	113.708	128.649	173.582	131.028	158.235
372	84.791	144.294	180.623	167.852	123.229	198.551	247.557	200.669	122.97	211.513	124.094	148.289	118.963	80.265	141.994	177.639	120.261	122.17	111.936	139.806	160.06	121.813	174.635	124.104	136.29	111.844	123.688	167.288	124.928	147.592
375	86.099	146.993	166.44	179.28	132.667	198.607	251.182	203.836	123.975	218.959	125.634	145.055	125.71	78.62	147.75	178.878	128.96	125.698	113.962	139.471	161.543	122.634	189.282	128.229	144.528	122.247	126.383	173.997	129.387	156.038
378	88.33	150.85	168.662	169.635	133.254	197.098	244.635	195.389	129.386	208.4	123.802	150.12	116.859	86.136	148.577	180.487	124.523	121.762	118.617	146.99	166.148	122.698	186.204	126.92	140.794	118.718	126.279	174.329	123.993	152.198
381	86.671	141.881	165.111	167.921	125.284	197.607	247.208	200.356	119.188	213.634	124.572	140.104	126.184	83.252	144.372	181.764	124.924	123.34	114.509	143.724	170.777	124.619	172.698	119.214	144.048	119.014	112.136	167.564	128.281	156.715
384	93.055	145.387	173.889	173.211	128.145	199.296	248.474	198.33	128.421	214.638	134.497	150.332	123.887	79.123	145.667	177.913	128.175	119.185	123.164	142.287	167.182	123.035	178.714	121.572	141.643	117.177	117.821	168.508	124.464	153.95
387	94.154	152.725	170.773	176.724	131.264	202.127	256.702	203.229	128.614	210.95	122.932	147	123.698	77.355	150.365	186.163	124.347	124.721	116.47	148.703	162.736	120.091	184.729	123.93	139.239	115.339	123.506	169.452	120.647	151.184
390	75.308	144.281	167.585	170.458	126.145	199.71	247.182	197.12	125.807	207.425	118.23	143.174	123.12	81.794	151.66	180.258	129.34	124.362	119.819	143.813	162.739	120.087	185.012	120.288	141.635	114.208	119.922	165.303	128.897	154.888
393	85.385	150.337	173.667	167.763	128.697	200.388	253.682	200.236	121.421	215.804	128.795	145.539	121.457	77.258	147.936	179.54	129.72	119.578	113.009	146.243	170.54	124.916	184.255	128.557	143.191	118.946	122.5	168.933	126.98	158.068
396	94.374	151.125	176.034	184.709	138.985	201.081	254.41	209.891	134.941	216.1	133.361	147.837	122.477	82.62	154.173	184.495	133.053	125.445	117.013	147.864	175.223	119.238	188.337	122.791	147.635	122.912	128.259	173.526	126.014	173.099
399	100.264	155.368	180	183.537	142.801	205.335	254.725	204.847	135.995	222.538	139.236	157.147	124.196	84.239	148.263	183.423	127.548	127.845	116.97	150.307	165.543	126.682	187.314	134	143.024	119.174	125.402	174.485	126.165	177.864
402	95.671	165.756	173.498	186.01	144.324	202.883	252.943	209.854	138.579	221.579	135.094	152.908	126.056	83.562	152.455	183.272	131.928	129.253	123.785	150.574	173.418	127.146	193.09	135.766	153.449	123.14	135.376	175.881	130.048	174.208
405	96.572	146.231	174.208	174.566	140.204	205.816	255.514	206.149	133.347	226.363	137.075	152.414	123.032	85.716	159.769	184.17	129.383	130.064	121.686	148.372	170.946	123.488	189.706	132.477	146.937	121.937	122.519	178.601	126.921	155.296
408	88.209	155.975	180.285	173.473	140.174	208.452	258.138	206.821	134.159	223.059	131.578	146.462	124.574	88.704	157.051	188.476	133.526	128.162	123.815	147.789	172.25	125.384	184.663	132.746	146.369	115.272	129.772	172.661	126.891	155.014
411	93.912	148.887	178.478	176.221	141.428	204.529	254.423	207.981	136.743	216.45	135.572	150.321	123.67	84.542	154.34	182.883	134.319	128.215	123.798	152.99	169.618	124.361	185.847	121.184	139.421	118.121	130.37	167.985	120.658	152.218
414	91.286	154.425	175.754	167.453	128.637	199.098	249.443	200.44	125.966	219.259	123.485	150.044	120.401	91.136	152.962	187.019	132.06	127.879	125.669	147.437	168	118.456	174.58	124.293	137.278	109.403	119.584	162.362	120.891	145.956
417	91.341	145.712	169.667	165.059	127.572	204.946	252.286	198.68	119.074	212.463	121.311	143.979	116.718	84.342	156.564	182.189	132.845	132.453	125.66	148.768	165.689	123.88	178.718	123.87	135.917	106.815	119.032	163.008	115.675	146.854
420	92.264	163.194	177.334	175.783	137.483	202.833	254.88	210.992	137.758	219.734	136.379	152.196	129.602	83.452	151.34	184.213	133.243	126.351	117.595	149.754	172.408	126.65	184.812	123.721	142.651	112.839	120.61	173.56	125.147	151.769
423	90.297	147.806	171.474	173.261	119.498	195.833	252.185	208.45	127.659	211.913	129.404	146.566	121.558	84.233	148.006	185.482	137.946	128.223	121.419	151.307	173.31	125.984	165.392	105.711	133.794	103.009	114.149	157.601	110.432	136.337
426	86.857	140.294	174	174.926	131.443	210.353	259.645	204.254	130.173	215.913	120.833	150.022	121.405	83.458	151.654	183.939	135.795	129.453	119.108	145.659	175.016	125.746	176.749	121.244	131.33	108.631	116.727	161.952	117.363	151.929
429	95.934	145.056	170.812	166.083	128.577	202.021	251.051	205.396	132.5	216.05	123.373	147.24	121.831	84.833	154.519	194.179	133.2	129.502	120.966	152.297	175.331	123.654	174.408	125.214	139.274	113.626	119.578	172.515	120.86	149.541
432	88.209	146.406	182.454	177.63	141.334	210.024	259.521	208.771	136.198	225.892	136.764	152.827	122.072	91.562	158.141	190.705	134.731	131	130.263	151.529	174	125.472	184.314	126.771	142.211	114.315	119.123	171.635	120.432	148.633
435	92.11	151.056	175.42	183.423	141.911	210.279	256.708	215.916	139.421	216.071	136.317	153.636	123.345	90.987	156.788	188.998	136.025	127.853	123.987	149.84	172.662	127.238	181.439	127.666	140.147	121.776	129.701	165.81	121.805	148.664
438	97.484	161.7	180.425	180.202	137.846	202.826	260.245	211.396	139.936	229.929	136.187	146.631	124.273	88.226	157.077	190.341	134.978	134.559	125.005	157.229	173.905	128.492	176.176	123.532	145.5	114.223	128.246	172.388	122.449	150.909
441	88.385	170.681	182.29	177.734	141.289	207.367	258.537	217.647	137.698	225.625	137.603	151.658	119.477	88.117	167.461	190.179	137.086	131.981	122.505	150.287	177.554	126.726	177.635	126.278	136.691	119.791	128.902	172.907	118.682	154.528
444	95.649	151.612	183.198	185.014	145.767	213.805	261.685	217.258	137.975	224.35	137.392	156.343	123.622	89.884	157.474	187.737	133.985	126.083	121.914	151.178	178.395	133.119	190.31	135.592	141.231	116.417	118.961	173.743	122.945	153.579
447	87.11	152.718	184.744	176.827	132.09	206.526	259.9	206.894	131.084	225.613	134.441	156.723	118.714	86.962	163.192	192.894	140.222	133.83	126.022	158.348	176.658	133.246	183.384	121.343	138.631	106.058	120.019	168.273	122.671	148.16
450	85.275	151.243	179.053	175.074	134.921	209.6	260.252	211.265	132.921	222.613	128.771	151.495	121.16	86.704	164.103	196.519	136.057	134.261	126.587	152.659	183.047	127.253	177.396	122.184	140.473	109.883	116.13	173.045	117.771	145.351
	84.506	144.475	173.377	176.803	122.368	207.692	255.89	206.971	126.966	220.188	125.59	148.077	119.152	93.923	159.449	195.234	141.179	133.668	126.828	153.751	180.381	129.154	180.792	127.179	134.092	108.437	111.811	164.631	116.641	143.837
	84.748	150.981	178.918	172.527	128.1	209.689	260.635	209.287	130.466	216.171	136.435	157.337	124.947	91.446	157.526	194.077	138.043	132.581	126.272	149.615	179.939	126.869	174.808	121.756	136.639	105.679	113.48	167.116	124.572	150.623
	89.572	146.706	173.522	181.108	133.254	212.759	258.01	209.112	138.837	219.934	129.218	155.256	120.281	85.142	167.423	191.907	137.419	135.076	125.901	154.905	182.807	131.956	179.949	124.453	141.056	108.077	118.337	167.892	117.853	147.701
	86.835	153.35	181.971	175.67	132.453	211.727	261.574	214.581	135.06	225.625	135.553	152.223	121.032	94.594	163.974	195.857	142.293	135.094	129.065	152.823	184.456	133.944	176.67	123.268	135.453	114.572	122.87	168.635	123.154	151.235
	93.231	152.487	184.382	178.364	140.528	209.194	259.651	218.036	141.218	224.963	134.69	158.446	124.469	98.8	165.654	197.436	145.62	139.415	123.854	153.693	184.587	133.849	178.015	125.89	139.223	108.587	125.61	170.661	118.291	149.786
	85.561	157.987	181.599	182.808	138.966	214.628	257.128	214.643	142.787	220.388	136.261	146.164	123.63	92.058	166.545	191.234	137.888	137.86	123.285	151.649	182.905	133.111	180.698	123.378	139.485	106.689	122.701	165.217	120.819	148.439
	94.33	145.031	173.541	176.96	128.548	208.452	259.89	210.552	136.436	215.463	131.429	148.848	118.614	93.658	162.641	195.075	141.935	134.027	125.638	160.345	180.145	131.869	177.098	125.363	134.921	105.995	121.324	165.478	121.75	146.154
	82.759	153.368	174.691	184.034	132.279	213.268	259.725	212.454	140.797	223.759	132.795	153.093	120.305	86.781	156.641	201.798	139.225	131.419	126.121	154.007	186.804	127.007	182.059	132.209	135.036	116.47	129.889	173.288	121.993	150.511
	90.011	156.018	185.362	176.773	138.772	215.307	262.665	214.658	135.733	231.059	135.485	152.658	126.036	89.613	159.545	201.694	137.483	137.227	122.487	155.898	187.662	130.095	179.525	128.786	139.493	109.776	123.22	172.041	122.747	147.239
	83.726	143.294	177.831	172.31	128.274	207.954	262.544	208.632	134.461	218.579	128.746	146.56	123.14	88.394	162.346	197.248	140.211	140.668	127.061	157.86	190.233	134.047	173.565	118.015	133.362	108.412	109.37	162.582	114.98	143.793
	82.539	152.087	184.469	180.423	125.304	212.024	265.953	212.916	134.56	225.925	132.249	148.625	122.634	97.517	163.833	194.218	138.853	136.411	127.841	158.69	183.763	127.789	187.106	123.05	136.544	107.072	128.331	166.616	123.569	145.463
	84.649	145.375	178.87	177.345	125.826	205.498	268.92	212.552	135.97	226.679	125.41	150.327	123.317	87.149	161.596	197.03	135.039	137.596	118.423	156.932	181.837	136.218	172.176	122.099	137.409	108.296	114.993	161.202	117.654	147.364
	84.715	146.593	175.59	171.345	126.194	211.455	263.776	211.269	140.258	218.871	125.665	153.473	119.421	87.504	163.096	197.545	138.759	141.306	125.987	160.905	184.773	133.25	177.682	121.214	137.556	112.946	115.227	175.825	116.596	148.64
	88.561	159.968	183.44	180.571	147.373	214.731	264.658	223.381	151.941	226.667	141.528	159.245	124.843	95.749	168.244	198.024	141.802	139.894	129.031	158.065	182.446	137.111	179.482	126.905	135.322	111.631	120.11	172.426	120.469	148.184
	100.583	159.5	181.619	186.66	143.667	221.901	272.386	223.261	146.911	235.713	140.969	156.87	122.578	92.704	164.032	204.25	142.258	138.785	132.837	159.587	189.01	136.785	193.855	133.273	144.818	112.286	123.896	175.672	123.065	157.973
	84.945	148.194	184.628	181.842	129.592	212.491	261.984	213.752	142.574	225.646	135.379	150.843	125.855	90.891	171.526	203.49	142.276	139.068	130.582	160.833	183.817	133.869	179.827	130.801	140.5	117.378	116.616	175.276	126.254	153.028
	95.011	157.812	185.633	182.079	149.284	212.498	269.611	220.287	139.639	234.03	146.497	149.843	129.441	98.142	165.936	197.006	143.87	139.679	134.768	161.335	195.648	131.174	184.184	130.801	135.921	113.242	117.688	172.683	128.548	151.708
	84.539	155.5	182.594	178.473	133.553	217.883	270.661	223.33	143.173	231.888	134.876	160.348	125.457	89.317	171.609	200.772	146.931	142.445	131.651	164.403	192.165	137.265	168.184	113.97	129.354	95.961	103.565	161.989	114.123	139.626
	89.495	149.294	178.855	179.093	123.443	214.286	269.343	213.832	130.094	221.646	125.46	145.827	121.417	94.562	164.737	198.795	141.315	143.513	122.492	163.492	183.037	134.841	173.325	122.079	133.481	105.053	110.37	167.65	122.548	148.915
	80.165	153.975	180.556	182.29	121.055	213.371	259.742	220.84	134.565	229.3	129	162.289	122.991	91.658	168.365	200.131	141.394	143.132	134.561	161.01	190.831	139.289	179.494	126.343	137.143	105.087	122.116	174.515	121.411	147.844
	83.759	149.825	177.662	181.226	126.488	212.833	266.453	215.381	134.916	226.538	127.827	155.196	123.678	93.407	171.782	207.362	145.039	144.253	130.716	161.7	192.486	139.099	178.337	122.393	139.921	107.082	115.584	165.937	116.843	144.98
	98.451	167.581	184.469	186.315	151.085	225.607	275.453	218.411	151.733	230.092	142.491	155.223	129.642	98.433	165.545	204.814	148.795	148.483	130.401	170.137	189.543	138.353	182.323	124.893	142.118	110.09	118.782	170.254	119.444	150.521
	97.308	159.806	190.72	186.477	139.597	218.13	268.849	227.836	134.357	231.53	136.193	152.12	118.706	96.865	173.186	206.774	146.017	139.83	137.664	163.577	187.331	141.626	186.31	127.393	144.314	113.097	121.98	174.571	122.045	156.062
	90.418	146.018	185.647	180.581	128.005	217.678	272.896	219.341	141.891	225.717	138.491	150.511	128.128	93.013	172.417	207.341	148.143	144.136	135.919	164.563	192.175	140.162	181.58	125.532	136.5	110.388	119.844	174.788	126.062	152.225
	98.945	156.95	183.314	180.325	134.309	220.409	266.933	222.723	141.134	229.163	138.603	158.087	121.734	98.639	169.724	207.29	147.537	151.159	136.143	167.758	188.689	145.416	188.972	130.249	144.377	113.194	119.168	175.426	126.144	156.545
	88.286	158.593	183.435	186.719	139.334	222.936	271.208	221.265	148.376	233.925	134.727	159.495	119.614	92.575	169.365	209.327	149.426	147.676	134.815	165.529	197.304	144.555	185.557	124.119	145.755	111.475	119.948	178.284	118.575	152.068
	85.748	148.481	185.179	183.088	138.289	217.522	266.729	219.236	139.545	229.934	136.851	150.75	123.554	91.587	167.513	208.444	152.405	144.457	135.19	165.147	195.668	142.626	173.129	118.109	137.457	104.66	107.337	167.321	120.175	147.449
	94.594	158.7	193.203	193.965	138.707	226.127	276.967	230.414	148.748	238.996	142.212	157.74	130.281	101.368	174.404	211.011	152.132	152.721	132.824	169.56	195.226	143.333	191.098	125.174	146.766	108.718	129.071	175.47	122.154	155.13
	93.275	157.75	184.02	178.793	127.244	224.802	276.265	217.731	140.792	225.367	135.808	154.294	129.16	98.046	178.468	212.354	144.899	145.706	132.225	164.529	197.239	139.563	185.423	124.214	141.052	106.451	123.233	176.086	124.25	153.742
	99.121	168.968	190.908	198.748	150.373	229.296	286.363	237.123	157.787	248.725	152.292	161.761	132.574	103.181	179.173	210.101	153.064	147.819	139.496	165.601	198.074	141.174	181.537	123.249	146.671	116.004	119.746	178.217	123.579	157.021
	105.099	169.794	197.821	192.148	146.125	227.074	283.222	234.105	156.535	240.113	160.727	161.055	132.212	105.058	179.096	213.758	158.229	145.913	136.16	171.403	201.466	146.785	189.588	128.149	146.35	115.475	119.727	182.512	125.558	156.045
	105.473	168.262	204.073	195.029	159.269	234.745	280.903	232.905	154.866	251.884	153.261	165.571	134.18	109.168	173.186	215.554	154.713	147.993	148.246	172.857	200.111	146.067	193.808	140.92	150.437	121.558	127.201	180.012	123.808	160.715
	101.605	157.181	189.077	185.428	136.03	225.494	284.232	230.658	144.084	234.85	138.361	161.941	133.506	98.787	182.449	215.817	152.709	154.098	140.97	172.144	198.25	143.269	178.745	129.03	135.695	109.485	122.811	172.691	122.202	152.637
	85.715	156.581	191.304	181.177	132.622	225.558	271.104	234.032	140.238	227.742	138.889	161.674	130.277	92.678	183.961	213.575	153.727	146.736	130.901	167.007	200.648	139.38	176.251	123.338	134.104	100.509	109.714	170	122.521	149.137
	96.308	162.856	194.063	189.044	142.742	233.187	284.799	231.378	148.584	245.442	149.566	152.848	129.911	104.768	180.013	213.16	162.842	145.823	136.673	175.198	204.638	150.857	187.874	128.676	144.79	119.412	119.324	178.187	124.723	146.13
	105.462	165.45	195.068	192.95	142.279	231.862	289.027	236.203	147.772	238	148.777	161.033	129.028	103.239	188.109	220.141	154.014	155.864	137.104	175.41	206.797	152.099	186.725	125.502	139.044	109.034	125.162	175.392	122.623	156.313
	102.539	163.275	199.647	193.98	149.966	235.738	286.638	240.647	153.213	245.655	150.87	167.511	136.385	107.091	184.641	217.381	158.939	155.94	148.225	176.27	203.466	145.309	195.392	137.462	153.163	120.301	134.246	184.183	133.671	162.854
	94.682	158.012	195.875	188.896	140.279	225.498	289.839	234.298	148.995	246.109	147.671	162.674	131.819	105.504	177.936	216.708	155.336	153.853	141.315	176.123	209.172	147.92	185.427	129.482	143.1	107.825	127.532	174.209	124.469	160.885
	96.583	169.881	196.304	199.074	147.274	232.837	286.668	236.778	149.748	246.021	150.789	170.212	136.811	103.904	181.949	221.506	153.774	155.547	144.289	178.341	204.469	153.416	190.941	130.268	154.81	110.781	124.318	179.62	125.61	162.33
	100.275	165.012	190.295	194.615	136.468	229.936	293.792	228.265	153.431	239.242	145.659	168.881	133.064	101.297	188.006	220.846	158.487	150.951	141.112	174.785	196.895	149.96	192.161	134.358	148.389	109.5	127.759	183.896	134.045	152.466
	97.715	160.981	195.28	198.379	151.627	234.321	291.024	237.811	156.084	246.663	148.168	169.158	132.951	107.304	189.353	222.875	158.358	154.487	144.505	181.533	211.293	148.373	191.631	133.298	148.635	116.32	127.487	187.15	129.079	163.147
	90.528	163.093	199.643	200.418	148.786	235.996	292.685	241.203	159.272	254.95	156.727	169.848	130.554	109.349	188.519	225.78	161.623	160.276	150.716	176.939	205.831	145.547	187.553	129.139	146.572	116.592	122.162	179.571	124.671	156.681
	103.143	164.819	198.735	201.256	154.752	230.989	293.027	237.818	158.436	251.696	158.92	162.914	132.22	115.291	184.333	223.987	159.451	155.328	147.018	181.379	209.918	154.305	192.843	131.363	141.814	119.752	117.058	182.549	129.932	157.878
	100	172.243	205.271	197.492	152.722	236.865	294.806	239.971	159.431	249.775	156.087	168.653	136.253	107.065	190.955	220.91	162.118	157.389	143.324	182.516	206.712	159.019	193.78	139.448	151.874	121.092	124.824	185.989	126.825	165.052
	114.682	173.319	200.353	200.97	153.906	238.074	293.765	244.927	160.569	251.138	148.392	173.191	136.859	114.82	183.417	226.266	162.878	156.351	144.207	181.106	206.986	153.174	200.067	141.174	145.703	116.305	125	188.142	128.665	163.062
	106.912	178.518	195.72	203.581	149.707	240.738	292.843	240.381	160.362	251.054	156.28	171.767	138.493	110.433	193	223.157	166.032	160.834	149.319	177.335	214.736	151.476	197.91	136.915	152	115.941	129.357	186.948	132.178	163.426
	99.077	174.981	202.343	193.049	157.498	239.692	292.185	243.083	161.683	250.696	153.286	165.5	138.481	112.91	189.513	227.253	167.243	161.578	153.957	184.775	211.557	152.44	197.423	142.721	153.425	122.136	126.733	188.303	131.74	171.939
	96.978	167.3	200.256	204.872	153.169	240.045	294.507	244.432	164.842	255.196	149.174	163.625	135.779	112.704	196.417	222.272	167.473	159.8	150.134	183.778	213.692	154.678	204.627	141.283	158.235	124.145	140.11	183.284	135.74	170.33
	101.308	167.093	206.72	207.798	153.657	238.872	297.97	239.676	162.376	248.146	152.205	166.082	135.481	108.8	195.468	223	165.501	161.879	150.919	179.488	216.226	153.158	200.216	139.477	152.778	122.49	131.772	187.556	133.384	171.534
	105.044	168.537	203.338	202.906	155.269	242.063	295.732	239.938	163.891	250.592	162.218	173.582	141.224	114.858	186.987	226.67	163.179	162.898	147.479	185.881	209.655	153.96	200.396	137.587	150.941	114.49	135.61	197.388	125.908	163.552
	105.154	171.025	209.609	197.423	152.906	240.501	293.846	246.047	158.723	247.017	158.435	181.647	140.819	110.304	186.641	226.365	167.064	161.313	149.199	185.683	210.135	148.837	193.576	149.363	154.786	122.956	127.168	186.915	131.432	163.398
	107.33	174.843	193.918	203.66	157.194	242.936	302.796	243.578	163.822	250.905	155.82	176.609	138.747	111.323	192.692	226.806	166.301	160.483	147.966	189.662	214.033	158.142	196.525	146.363	154.068	120.068	130.396	191.952	130.404	163.086
	98.407	174.175	204.507	201.778	152.065	240.618	297.198	251.796	158.52	257.23	153.454	171.908	138.124	108.046	194.487	232.304	167.648	167.17	146.259	190.591	215	153.535	196.459	141.035	155.437	122.966	129.422	196.041	136.798	163.633
	110.649	171.281	209.01	203.852	160.931	243.427	296.484	249.156	157.045	251.604	154.386	172.935	141.1	108.729	190.365	231.955	171.272	163.789	153.255	185.888	212.128	152.861	196.847	145.298	148.112	116.359	129.253	191.586	132.048	163.358
	90.671	157.231	190.585	192.872	134.269	227.052	290.772	236.821	147.164	241.159	147.858	166.56	133.253	100.613	197.564	225.242	168.935	160.396	150.048	186.771	212.263	156.333	186.784	127.96	144.703	117.572	119.98	188.4	128.784	159.786
	87.341	162.431	189.382	196.029	132.498	236.346	297.782	238.654	155.198	242.934	140.094	166.272	135.863	100.233	184.91	232.394	175.014	159.717	140.781	186.352	212.216	160.42	197.137	130.587	148.52	119.708	122.889	182.605	127.795	162.218
	101.748	165	197.058	203.911	146.836	240.756	306.46	245.447	156.594	251.534	152.23	170.783	139.951	106.8	188.769	233.583	173.376	159.996	151.1	189.597	217.145	160.17	198.408	138.766	160.758	120.383	125.409	184.213	129.281	171.011
	106.022	173.456	206.705	208.305	149.941	242.734	305.182	247.869	165.267	257.867	166.249	184.87	136.136	107.465	197.455	235.136	174.881	162.925	150.621	188.522	221.709	158.361	196.843	139.443	154.85	122.558	133.266	188.508	123.819	164.188
	107.231	186.331	208.517	212.113	162.145	248.798	307.027	254.781	171.129	255.913	165.23	178.914	141	111.239	200.256	232.343	168.688	178.196	155.151	187.915	219.75	157.908	206.396	147.244	166.544	129.087	141.441	196.541	136.165	172.262
	110.934	183.456	217.131	212.187	173.642	252.36	314.88	258.196	176.535	269.484	173.603	188.18	149.698	117.207	210.135	238.756	172.218	172.079	158.419	189.768	228.53	161.198	212.074	153.278	165.524	127.126	140.318	207.81	141.644	179.813
	98.791	186.356	210.082	204.596	161.617	246.833	300.437	252.821	169.733	262.6	154.684	175.805	141.036	120.8	204.724	237.261	171.953	175.585	151.522	186.423	228.692	160.73	201.184	140.408	164.711	127.631	137.259	199.262	134.963	170.041
	108.66	174.3	211.681	210.123	162.587	250.893	307.953	258.167	169.243	255.905	165.541	177.316	135	127.678	210.006	240.955	171.035	188.076	161.354	191.86	237.81	167.623	205.819	150.02	161.869	126.786	141.266	199.03	137.582	174.558
	114.308	185.412	211.295	215.615	175.458	253.978	310.89	257.956	172.238	271.696	167.634	179.109	148.425	149.658	235.737	246.155	174.602	211.502	156.22	201.771	256.043	163.765	200.459	144.05	166.024	129.267	132.37	199.142	134.23	168.871
	111.22	180.131	207.619	208.369	161.781	246.71	313.027	259.261	171.347	264.775	159.889	175.729	140.859	168.155	256.07	264.242	177.989	244.174	158.332	206.198	297.054	183.19	203.506	145.219	161.139	130.446	139.824	196.791	139.031	170.065
	116.868	185.268	216.266	211.399	169.373	249.01	313.658	255.807	173.545	266.505	163.609	183.049	145.052	208.536	318.474	282.431	181.465	323.687	166.858	219.669	370.868	188.559	203.31	139.975	155.377	127.432	134.324	192.765	131.932	168.048
	110.759	182.593	205.29	211.379	152.776	248.438	311.416	252.629	172.649	263.625	163.187	178.278	144.598	286.052	408.288	323.686	190.924	428.744	169.703	242.447	488.125	217.337	185.38	136.811	154.171	107.136	127.519	186.448	131.298	166.783
	119.165	185.156	223.314	219.645	162.647	255.222	323.477	260.352	179.06	265.825	166.535	180.18	145.763	415.897	561.628	394.748	204.501	598.412	179.1	289.229	668.675	262.289	199.874	150.587	164.084	122.33	136.785	191.728	137.952	169.997
	119.143	196.181	216.208	213.655	167.572	251.282	311.537	262.538	175.545	266.429	167.622	184.919	143.686	610.213	768.699	516.16	234.72	840.596	209.25	370.758	913.412	339.857	202.004	149.507	163.739	121.325	134.006	196.269	134.349	173.541
	118.638	182.712	216.744	217.438	163.493	258.897	316.598	263.811	179.228	270.838	168.367	185.212	151.088	862.413	1058.86	695.934	302.888	1138.37	253.362	493.754	1207.55	477.087	210.392	151.597	167.679	122.485	133.656	202.441	139.802	177.531
	109.429	185.794	212.768	212.581	161.891	253.257	315.061	260.192	172.49	271.163	159.398	178.832	142.048	1170.85	1391.12	927.186	359.838	1486.46	312.962	674.741	1570.02	646.734	205.07	140.403	164.723	124.364	133.175	192.418	136.754	173.773
	108.956	175.162	206.44	212.123	159.274	256.243	317.286	258.003	169.079	263.946	166.659	182.973	146.192	1508.48	1777.77	1221.43	468.982	1866.48	419.449	910.843	1940.14	878.488	200.18	144.965	161.112	123.15	130.824	190.665	132.843	171.473
	114.693	189.669	214.14	220.955	172.309	265.918	321.188	264.45	180.297	276.734	168.236	186.191	146.819	1898.1	2184.02	1583.73	645.881	2268.63	587.703	1205.01	2349.82	1196.05	216.451	158.209	170.104	130.398	144.818	206.81	139.151	176.079
	113.813	182.875	215.329	213.945	160.259	254.052	319.715	256.309	171.634	265.954	165.882	180.528	142.582	2286.1	2579.6	1971.94	867.949	2651.97	776.802	1522.71	2741.59	1527.76	208.09	153.234	169.262	123.742	138.85	203.627	148.117	175.603
	114.506	190.368	218.116	217.492	167.627	265.091	319.054	263.04	178.302	271.23	165.553	181.984	144.923	2684.98	2982.67	2379.98	1126.2	3028.49	1020.44	1875.69	3103.67	1897.28	206.467	149.089	160.818	130.975	145.798	200.885	141.73	177.249
	113.539	182.406	212.947	204.448	150.906	249.95	309.856	257.985	171.55	262.546	168.603	178.669	144.369	3041.93	3318.17	2764.14	1433.15	3340.28	1299.23	2233.65	3421.78	2267.29	198.647	138.065	153.469	119.373	135.974	190.911	134.322	167.851
	111.879	186.212	211.821	216.941	169.816	259.12	321.185	261.981	180.312	276.2	174.646	188.234	148.277	3329.05	3609.68	3118.9	1743.39	3610.63	1591.77	2570.62	3672.77	2608.46	214.827	149.298	165.846	124.058	141.493	210.124	145.428	183.436
	116.715	194.587	220.164	214.921	165.652	261.756	316.363	265.731	180.604	276.171	174.261	186.087	144.835	3558.18	3835.56	3413.73	2042.98	3802.35	1869.83	2845.08	3859.82	2911.49	221.714	164.089	166.921	130.854	145.292	213.978	146.017	183.283
	122.857	195.681	217.029	222.448	170.881	257.643	321.145	266.945	183.01	277.125	171.982	187.712	154.04	3773.25	4023.78	3699.95	2375.69	3963.87	2173.94	3139.84	4023.89	3200.49	217.8	159.199	171.957	133.903	147.441	209.694	143.37	181.674
	116.154	181.306	221.111	221.034	171.836	262.858	319.5	261.512	181.832	275.284	170.597	188.381	150.931	3892.64	4141.39	3877.08	2624.05	4041.97	2417.44	3334.13	4107.26	3405.25	216.321	155.995	168.727	130.903	146.214	210.702	151.5	183.946
	122.868	189.931	223.121	224.384	179.06	262.243	325.463	268.963	189.876	276.463	175.33	193.859	153.2	3962.59	4206.44	4030.95	2860.81	4077.47	2634.37	3488.23	4145.38	3569.48	226.482	164.527	176.445	136.83	152.253	210.933	154.055	185.919
	112.934	183.025	222.01	221.497	167.15	263.166	329.611	266.847	186.243	270.646	174.535	186.457	152.67	4005.62	4201.61	4107.41	3048.93	4083.44	2825.91	3602.11	4128.45	3696.3	214.988	148.637	173.647	133.99	142.922	212.441	152.473	182.79
	109.539	180.062	215.599	217.901	158.324	253.028	320.823	269.778	188.084	264.696	168.305	182.886	148.706	3978.18	4196.76	4155.3	3231.18	4056.89	2976.01	3669.28	4104.49	3774.33	205.043	145.134	167.179	126.975	135.194	206.217	145.891	179.694
	134.55	191.037	225.237	230.315	170.1	263.406	322.202	272.687	205.228	275.159	186.783	184.006	152.755	3962.32	4130.13	4149.09	3341.26	4004.18	3092.92	3698.39	4036.33	3796.44	214.69	154.104	170.806	129.815	142.604	204.911	145.38	178.259
	133.583	187.856	234.749	231.97	157.796	269.459	322.658	284.232	229.159	278.321	187.528	195.049	147.088	3906.01	4065.13	4123.95	3421.81	3913.16	3176.5	3691.4	3955.68	3804	215.243	141.333	163.592	129.966	128.922	199.124	140.463	175.732
	165.044	192.937	262.817	245.197	168.513	281.367	331.906	322.276	292.624	298.996	240.218	192.039	150.493	3834.55	3980.59	4051.64	3454.07	3824.88	3209.71	3646.03	3862.37	3768.69	212.447	148.109	163.635	131.704	136.116	204.724	142.267	173.572
	205.341	202.894	296.266	280.448	163.727	291.742	341.383	366.392	372.327	308.467	274.454	204.375	148.863	3733.7	3888.89	4004.84	3485.61	3737.01	3232.33	3599.43	3774.5	3733.36	205.074	148.124	166.104	121.582	136.792	203.172	140.579	177.422
	279.802	226	362.309	330.689	176.558	320.643	365.48	450.669	494.109	336.092	346.945	216.734	152.931	3652.6	3784.59	3906.44	3480.05	3627.91	3242.67	3557.44	3667.95	3672.39	210.706	144.965	166.703	124.344	142.091	211.974	143.151	178.875
	383	250.187	465.937	420.005	202.145	360.851	409.638	590.152	689.05	393.888	484.075	243.712	159.405	3546.48	3656.9	3807.85	3444.85	3501.83	3218.35	3467	3569.29	3584.42	217.89	159.288	179.489	131.194	152.285	213.359	143.555	184.643
	546.253	312.962	618.01	554.753	230.259	446.823	466.024	772.192	930.713	485.492	668.087	291.881	166.626	3454.9	3559.48	3707.46	3415.56	3419.86	3176.08	3397.41	3446.88	3504.31	219.816	159.04	173.278	133.582	148.688	216.213	145.017	183.909
	766.956	398.1	824.865	745.108	276.737	564.187	577.336	1013.72	1213.7	631.417	906.193	359.147	175.437	3366.21	3469.01	3618.22	3379.68	3327.83	3144.2	3306.43	3368.96	3417.96	216.102	160.239	170.473	128.888	140.389	212.396	149.959	186.922
	1031.21	539.406	1087.59	982.428	362.796	739.318	745.732	1301.15	1551.35	823.534	1177.4	472.202	195.024	3266.72	3361.22	3506.13	3319.93	3233.16	3101.34	3225.28	3276.71	3337.93	223.059	159.055	179.032	138.378	157.272	223.665	153.349	195.273
	1297.35	713.856	1373.84	1264.14	494.493	967.473	945.614	1632.68	1888.47	1062.46	1487.24	629.783	224.514	3182.07	3258.58	3429.92	3279.75	3138.23	3046.01	3145.12	3178.21	3259.55	231.137	165.895	181.211	139.83	152.779	224.508	156.959	199.004
	1616.07	942.662	1712.53	1566.49	647.622	1225.77	1192.72	1949.3	2243.75	1321.91	1816.37	826.017	264.393	3089.51	3176.94	3328.61	3206.96	3051.89	2981.79	3059.05	3107.21	3184.52	220.239	162.204	174.159	134.412	151.63	208.504	149.575	184.66
	1924.75	1242.7	2041.14	1920.23	876.582	1554.14	1491.56	2306.03	2591.35	1652.42	2172.87	1084.8	345.257	3023.43	3078.36	3235.66	3145.47	2971.34	2930.97	2981.74	3010.21	3092.59	231.216	167.821	181.012	148.961	156.298	222.429	154.867	193.599
	2238.57	1559.2	2378.09	2255.04	1124.79	1887.11	1832.2	2648.65	2907.93	1987.41	2488.68	1377.82	447.863	2933.87	3002.52	3152.45	3078.45	2894.49	2863.16	2916.15	2937.56	3013.86	226.196	171.288	177.735	144.427	155.052	221.825	156.322	192.395
	2521.09	1875.25	2683.76	2577.87	1400.59	2225.72	2180.66	2956.3	3173.01	2305.72	2777.02	1675.55	573.891	2847.77	2915.23	3077.45	3010.18	2809.21	2808.16	2832.96	2868.6	2941.04	223.572	164.821	178.429	142.626	145.318	211.519	152.216	185.82
	2757.61	2228.68	2957.43	2875.48	1718.74	2550.37	2506.52	3217.64	3395.58	2615.35	3038.04	1978.77	742.152	2784.94	2844.53	2981.17	2946.64	2739.84	2745.99	2764.71	2788.75	2870.78	229.274	170.716	184.485	143.364	159.214	219.773	156.459	194.582
	2959.46	2525.74	3190.51	3129.66	2034.1	2859.64	2822.18	3429.71	3572.58	2879.19	3251.22	2265.78	933.261	2714.32	2790.63	2908.57	2879.32	2670.77	2685.86	2701.13	2711.56	2786.01	234.31	170.587	186.096	141.932	161.253	226.086	157.956	195.647
	3109.71	2803.66	3360.72	3327.41	2309.58	3127.26	3091.47	3594.27	3691.75	3108.88	3417.4	2542.01	1120.59	2649.48	2694.03	2833.95	2814.09	2617.59	2615.02	2629.53	2658.37	2739.8	228.153	157.821	185.1	144.087	153.188	227.325	156.932	197.834
	3230.05	3040.8	3481.52	3456.2	2560.99	3331.99	3322.54	3697.41	3742.64	3294.3	3496.21	2766.91	1333.48	2566.11	2639.59	2763.22	2740.71	2538.11	2564.72	2561.51	2598.61	2655.83	221.91	154.851	183.564	144.354	148.272	217.791	155.13	193.497
	3294.64	3255.61	3590.69	3602.23	2816.49	3494.08	3512.2	3772.4	3808.51	3453.15	3598.19	2986.39	1533.99	2508.35	2562.76	2684.06	2689.15	2492.93	2511.43	2483.35	2539.97	2583.91	242.768	178.378	194.723	150.626	175.091	231.056	163.897	202.844
	3317.8	3418.71	3658.2	3640.25	3021.67	3624.96	3654.58	3809.7	3796.21	3535.15	3596.51	3143.28	1728.46	2464.67	2506.36	2622.86	2625.96	2431.58	2444.88	2434.25	2484.66	2523.45	234.647	164.562	188.778	151.437	156.506	229.37	162.569	198.813
	3337.53	3513.51	3649.45	3660.75	3162.62	3692.57	3747.24	3802.3	3783.44	3597.26	3586.97	3244.6	1901.52	2396.54	2452.82	2550.86	2553.93	2370.91	2383.19	2371.83	2417.35	2461.95	237.125	176.244	189.036	143.145	163.928	225.694	161.13	205.116
	3303.63	3595.2	3596.73	3660.06	3281.01	3729.23	3791.06	3745.98	3715.94	3611.05	3552.04	3325.59	2041.35	2343.61	2383.82	2498.58	2501.96	2309.65	2331.39	2318.17	2362.47	2398.78	238.435	173.622	184.949	146.053	164.616	230.34	163.843	203.354
	3254.72	3630.14	3582.65	3624.46	3363.6	3747.46	3823.99	3708.59	3662.89	3603.51	3506.07	3374.41	2189.19	2300.77	2355.83	2441.02	2440.04	2272.17	2278.1	2264.67	2308.52	2359.26	247.266	173.318	194.346	157.995	163.565	238.336	165.243	204.092
	3195.89	3650.82	3521.45	3560.26	3402.94	3717.01	3803.54	3629.58	3571.89	3567.4	3439.75	3397.33	2294.86	2247.52	2306.71	2391.61	2387.25	2234.43	2237.44	2213.62	2268.31	2299.65	228.07	169.323	194.647	149.699	157.675	231.941	160.339	209.33
	3139.39	3648.51	3454.48	3509.37	3434.18	3674.65	3765.72	3558.94	3493.44	3523.74	3351.83	3376.93	2385.71	2187.31	2241.2	2318.21	2325.03	2175.25	2166.69	2151.96	2216.46	2232.54	250.874	186.582	204.774	150.131	182.091	240.773	175.387	218.545
	3038.65	3606.6	3360.14	3423.92	3436.49	3626.33	3713.9	3457.4	3398.36	3460.48	3277.27	3350.9	2443.5	2148.38	2204.83	2271.02	2269.29	2130.93	2125.42	2101.54	2172.06	2187.38	257.698	186.662	215.211	156.645	184.363	242.258	171.387	220.361
	2991.01	3522.78	3252.4	3331.6	3382.18	3543.22	3645.49	3361.73	3300.19	3364.34	3186.3	3286.78	2491.25	2089.84	2143.76	2206.94	2214.2	2080.35	2061.5	2049.36	2123.16	2131.55	240.172	175.522	202.834	149.189	164.61	242.974	167.98	210.922
	2886.28	3477	3188.76	3254.08	3355.32	3465.85	3568.3	3279.36	3235.71	3292.29	3088.23	3232.4	2514.49	2027.59	2112.95	2173.78	2165.5	2040.99	2020.73	2013.16	2078.85	2086.11	253.486	191.751	211.874	156.801	171.013	244.418	175.103	221.358
	2815.61	3424	3095.02	3160.33	3311.07	3380.43	3478.59	3171.44	3123.28	3204.76	3010.19	3173.26	2531.91	1990.42	2069.02	2109.25	2108.73	1994.99	1967.91	1946.88	2038.45	2043.34	258.031	192.686	215.429	162.592	179.318	247.288	181.754	224.483
	2734.14	3354.39	2998.38	3068.76	3252.9	3283.78	3409.17	3081.97	3030.77	3113.41	2922.96	3107.98	2544.19	1961.27	2017.23	2075.2	2057.2	1961.73	1930.35	1921.21	2003.14	1983.48	263.07	197.935	227.255	164.466	186.415	260.47	179.387	226.96
	2636.51	3254.64	2909.46	2983.73	3197.55	3199.54	3313.77	2996.91	2943.69	3040.77	2847.19	3050.96	2536.2	1927.47	1995.1	2035.23	2018.05	1936.49	1885.39	1871.39	1966.72	1949.73	269.545	206.169	236.318	171.815	196.675	264.079	183.014	242.116
	2566.84	3172.18	2829.94	2887.01	3140.09	3127.53	3220.86	2904.51	2854.03	2945.53	2756.43	2975.05	2522.61	1890.9	1956.87	1995.87	1972.53	1895.04	1833.71	1835.78	1932.98	1907.71	279.149	211.885	246.08	179.145	199.318	273.75	190.891	246.657
	2486.55	3119.78	2751.83	2815.13	3060.09	3044.18	3146.95	2830.99	2776.73	2866.27	2680.46	2901.19	2496.94	1858.96	1919.13	1962.55	1919.81	1868.71	1809.24	1799.59	1900.95	1857.4	283.439	221.761	261.731	178.077	212.98	285.829	194.045	260.351
	2427.88	3021.22	2664.35	2732.43	3002.41	2957.09	3065.96	2744.83	2702.33	2787.51	2595.63	2826.3	2479.1	1816.49	1888.23	1915.23	1877.04	1820.64	1753.23	1756.44	1866.32	1819.9	288.572	221.288	269.627	179.14	218.831	281.172	193.849	272.415
	2347.16	2967.53	2600.16	2665.22	2951.64	2886.45	2994.92	2690.72	2640.55	2724.02	2535.42	2775.77	2457.41	1783.56	1868.19	1885.89	1846.82	1802.21	1734.67	1727.28	1841.04	1798.69	312.11	243.318	302.544	202.514	245.707	310.877	209.154	305.773
	2319.54	2894.79	2541.25	2585.52	2866.59	2820.16	2908.07	2609.61	2545.86	2645.23	2455.96	2683.91	2435.07	1758.37	1822.21	1843.8	1804.86	1774.84	1686.04	1700.02	1818.68	1764.13	305.666	242.055	319.687	189.825	228.74	304.426	208.01	314.725
	2256.67	2815.01	2464.08	2526.78	2818.46	2730.84	2839.3	2539.18	2489.58	2577.82	2401.96	2631.4	2404.72	1725.18	1792.49	1816.75	1768.86	1755.47	1663.72	1663.93	1780.88	1731.39	336.886	269.02	370.064	217.815	263.766	339.65	232.98	357.307
	2179.11	2744.03	2399.78	2446.52	2750.99	2675.65	2774.33	2467.82	2436.43	2509.78	2336.29	2565.51	2373.56	1698.35	1763.95	1785.48	1735.8	1718.59	1622.16	1637.3	1758.41	1695.28	354.929	287.676	429.393	220.844	285.071	362.765	248.291	406.133
	2119.15	2679.99	2331.22	2398.19	2692.42	2602.4	2698.48	2402.17	2362.18	2442.89	2272.96	2500.49	2330.36	1671.76	1734.88	1751.97	1695.6	1695.87	1586.61	1604.93	1733.27	1660.57	394.768	309.512	519.247	233.558	333.993	409.101	267.031	476.701
	2076.89	2608.16	2264.06	2331.89	2625.53	2531.73	2633.66	2343.19	2307.22	2382.62	2201.6	2444.45	2295.24	1647.57	1713.1	1730.15	1665.36	1673.41	1560.02	1587.25	1716.66	1635.21	443.51	362.666	622.719	257.194	381.246	467.045	290.504	568.963
	2005.68	2543.86	2210.17	2257.57	2570.56	2478.61	2573.99	2277.15	2248.15	2318.37	2167.17	2378.58	2267.17	1615.48	1696.69	1704.18	1628.76	1648.6	1528.78	1556.34	1692.17	1609.52	498.561	418.114	775.139	295.927	462.974	540.989	329.007	700.586
	1974	2497.72	2165.61	2202.72	2518.68	2423.07	2504.02	2224.72	2188.84	2275.82	2099.86	2318.92	2223.91	1601.94	1659.28	1679.92	1596.62	1629.03	1499.01	1517.13	1666.31	1586.37	595.733	494.98	957.937	330.077	553.539	644.262	376.856	849.171
	1922.77	2441.22	2118.27	2168.47	2472.11	2367.13	2453.63	2177.03	2144.59	2219.84	2056.42	2286.06	2199.67	1576.86	1640.63	1652.18	1573.49	1614.47	1473.75	1508.85	1647.5	1561.26	716.71	619.542	1181.45	394.873	696.454	798.926	458.754	1064.72
	1879.13	2379.19	2048.74	2103.51	2393.56	2297.82	2394.92	2117.04	2088.65	2156.16	2012.55	2232.28	2161.07	1558.36	1620.49	1630.84	1552.49	1591.56	1448.78	1489.94	1633.44	1547.45	879.753	754.323	1453.94	485.747	870.065	976.359	555.579	1305.51
	1837.7	2319.56	1996.63	2058.49	2356.16	2256.35	2332.5	2070.25	2044.14	2105.3	1958.27	2184.18	2134.56	1533.78	1611.92	1611.33	1535.01	1571.29	1433.96	1467.72	1614.69	1527.96	1067.43	934.119	1732.81	579.082	1076.65	1187.59	682.993	1563.86
	1781.72	2279.56	1960.63	2013.27	2303.69	2193.07	2288.44	2017.5	1987.08	2064.18	1901.84	2120.22	2089.57	1540.11	1587.53	1595.87	1502.37	1555.52	1407.69	1446.95	1597.13	1496.17	1318.51	1160.38	2036.95	719.407	1348.63	1456.56	846.521	1858.45
	1720.7	2234.96	1929.09	1971.9	2269.95	2145.86	2239.08	1984.09	1948.91	2029.78	1863.58	2085.86	2066.72	1511.1	1564.39	1568.68	1484.54	1538.6	1380.58	1428.04	1568.52	1467.27	1608.28	1447.24	2361.85	891.616	1659.55	1750.16	1043.28	2181.32
	1695.11	2175.46	1880.04	1924.07	2205.07	2107.61	2189.88	1934.15	1906.68	1980.38	1832.99	2040.45	2025.25	1488.12	1560.19	1551.57	1457	1520.31	1349.54	1410.31	1555.23	1450.02	1916.63	1748.92	2662.76	1114.73	1985.4	2071.15	1274.83	2484.43
	1664.57	2139.66	1831.2	1875.13	2145.5	2048.77	2142.05	1885.31	1844.46	1923.01	1783.63	1999.36	1992.67	1467.78	1539.87	1525.98	1436.02	1506.65	1341.06	1391.67	1544.71	1434.08	2238.26	2064.47	2949.47	1347.69	2320.98	2376.93	1529.07	2754.49
	1620.07	2100.16	1799.79	1835.32	2124.09	2009.25	2096.85	1855.89	1823.79	1894.51	1744.59	1956.61	1964.91	1458.75	1529.66	1515.38	1416.52	1499.07	1314.53	1376.72	1526.1	1413.77	2570.16	2406.65	3218.49	1622.09	2657.62	2701.67	1800.56	3028.35
	1580.07	2033.66	1749.25	1806.87	2068.96	1958.27	2045.53	1811.99	1776.8	1842.81	1711.51	1913.07	1943.79	1443.11	1506.57	1494.51	1389.54	1480.4	1295.83	1346.25	1502.54	1400.77	2862.01	2705.39	3417.79	1882.54	2954.26	2972.05	2057.33	3226.46
	1558.77	1996.03	1724.05	1754.42	2039.62	1932.43	1999.15	1779.72	1732.03	1812.94	1673.86	1872.74	1903.57	1426.52	1500.19	1480.35	1377.09	1458.81	1285.83	1338.84	1495.22	1373.54	3158.78	3025.22	3597.43	2177.77	3264.14	3230.22	2333.35	3434.37
	1526.07	1954.46	1668.37	1723.52	1972.79	1889.05	1958.67	1724.54	1705.24	1769.26	1640.44	1829.29	1863.86	1393.01	1478.24	1468.3	1353.72	1445.52	1258.37	1321.14	1490.88	1378.06	3405.84	3308.96	3719.6	2447.78	3508.99	3436.45	2585.8	3561.51
	1505.93	1915.08	1645.79	1688.44	1945.74	1849.87	1927.9	1708.41	1671.68	1741.75	1600.19	1808.46	1838.99	1391.09	1467.7	1445.87	1335.47	1437.92	1253.6	1317.59	1469.43	1353.8	3590.4	3529.43	3795.99	2713.21	3702.03	3607.41	2812.47	3640.41
	1460.09	1883.09	1622.73	1656	1904.11	1830.47	1896.84	1672.26	1648.95	1702.83	1585.38	1777.17	1813.66	1384.47	1447.34	1430.92	1325.56	1422.41	1231.41	1291.91	1456.91	1336.69	3788.88	3740.33	3840.59	2964.31	3893.99	3735.05	3004.93	3708.75
	1453.09	1849.26	1592.15	1625.7	1873.14	1777.35	1853.62	1637.77	1614.19	1678.25	1554.01	1748.28	1776.88	1365.01	1434.63	1414.08	1301.84	1412.8	1214.29	1279.72	1444.12	1324.21	3913.82	3880.99	3871.24	3177.72	4007.96	3834.15	3174.32	3733.37
	1416.08	1815.42	1558.16	1590.66	1850.51	1754.24	1840.25	1619.26	1580.63	1641	1521.66	1708.06	1750.99	1361.7	1425.38	1403.73	1293.39	1401.78	1192.36	1263.2	1430.29	1312.65	3985.72	3976.79	3839.54	3328.78	4049.12	3856.97	3271.1	3703.49
	1403.25	1779.01	1530.5	1558.55	1784.95	1717.83	1796.57	1575.04	1551.99	1617.46	1494.55	1673.37	1728.93	1334.63	1404.62	1385.28	1268.57	1398.02	1175.26	1247.24	1431.85	1291.01	4007.42	4007.02	3786.56	3475.89	4067.47	3872.44	3354.16	3685.16
	1368.86	1749.77	1505.78	1554.37	1783.8	1695	1764.22	1563.41	1525.3	1587.89	1463.39	1642.47	1704.92	1321.39	1413.85	1382.58	1262.51	1385.33	1167.29	1240.09	1413.02	1284.73	4033.73	4055.7	3749.05	3577.37	4080.3	3841.17	3412.03	3632.14
	1342.83	1734.5	1479.07	1518.71	1748.84	1669.37	1734.36	1537.15	1497.51	1565.64	1445.97	1635.53	1683.63	1309.13	1384.71	1368.39	1242.09	1366.22	1155.19	1234.36	1406.41	1269.5	3998.34	4040.43	3668.19	3623.28	4015.07	3791.7	3430.26	3556.12
	1326.26	1708.25	1460.81	1510.44	1731.25	1651.48	1720.5	1517.69	1496.1	1558.71	1426.26	1611.49	1658.95	1317.76	1364.85	1345.57	1224.97	1352.49	1149.86	1220.69	1385.79	1252.12	3934.23	4007	3589.34	3677.18	3969.57	3726.63	3429.95	3496.52
	1309.19	1668.52	1437.44	1472.12	1700.92	1621.37	1682.85	1492.2	1464.42	1526.73	1418.58	1576.42	1625.69	1295	1370.61	1340.53	1208.79	1349.14	1133.12	1206.93	1378.44	1242.81	3886.76	3939.62	3497.71	3685.5	3882.48	3644.1	3405.95	3406.33
	1273.89	1660.98	1424.23	1465.93	1686.19	1604.98	1672.01	1478.37	1446.54	1508.12	1389.93	1567.66	1614.54	1301.5	1361.46	1326.65	1204.66	1341.37	1126.62	1192.24	1372.8	1235.02	3814.32	3890.51	3420.89	3671.08	3805.33	3552.31	3369.78	3334.78
	1287.47	1631.19	1411.15	1442.97	1648.04	1583.88	1647.69	1445.6	1425.44	1498.55	1372.72	1549.91	1591.74	1276.95	1347.14	1318.65	1181.29	1319.09	1105.62	1192.57	1359.35	1223.31	3724.45	3791.37	3330.6	3648.88	3715.68	3475.81	3325.44	3238.04
	1248.47	1602.02	1387.9	1418.73	1617.76	1551.9	1624.94	1432.96	1398.91	1468.25	1354.38	1528.28	1572.89	1269.92	1334.26	1307.97	1163.96	1321.69	1096.45	1178.09	1346.7	1205.87	3624.36	3718.3	3237.93	3604.81	3615.02	3363.42	3262.46	3150.2
	1223.59	1597.28	1366.24	1405.94	1611.85	1546.15	1599.83	1409.81	1382.59	1451.73	1339.54	1502.25	1557.6	1254.46	1316.83	1290.13	1167.2	1304.14	1079.82	1164.7	1338.55	1203.91	3539.73	3617.8	3162.35	3569.27	3523.7	3286.46	3204.89	3074.86
	1222.55	1565.78	1352.89	1381.53	1592.79	1525.71	1583.81	1399.6	1358.44	1436.57	1319.37	1478.45	1533.8	1241.73	1308.74	1284.02	1156.55	1294.49	1071.42	1149.12	1324.05	1189.48	3453.98	3538.65	3071.42	3507.16	3424.09	3174.67	3131.33	2979.85
	1206.93	1549.67	1330.46	1368.06	1571.68	1504.02	1571.52	1383.5	1351.59	1413.31	1301.88	1461.12	1523.44	1231.24	1309.76	1266.49	1140.2	1289.47	1061.81	1146.79	1324.5	1184.77	3374.99	3461.34	3008.08	3485.39	3339.16	3105.27	3086.16	2904.7
	1188.75	1527.44	1321.4	1352.21	1553.12	1491.8	1540.84	1362.52	1330.34	1394.31	1289.43	1450.9	1505.71	1219.63	1295.98	1265.61	1118.29	1282.47	1047.94	1133.47	1311.39	1168.72	3280.46	3371.41	2920.2	3396.44	3236.18	3001.78	3007.54	2828.45
	1174.32	1505.22	1299.45	1343.82	1527.41	1461.24	1528.17	1346.6	1317.97	1379.6	1275.31	1430.44	1482.24	1214.59	1288.3	1256.43	1117.87	1271.94	1037.54	1132.9	1304.03	1159.42	3192.85	3276.78	2845.93	3351.21	3155.3	2934.16	2932.98	2768.51
	1157.15	1487.74	1280.6	1323.2	1503.97	1457.43	1512.73	1331.02	1308.42	1369.91	1261.49	1411.31	1466.33	1205.39	1282.06	1242.08	1110.96	1259.99	1036.74	1112.98	1293.09	1149.94	3111.53	3211.45	2792.35	3279.47	3084.69	2850.36	2876.49	2700.6
	1152.48	1467.72	1270.41	1311.86	1485.22	1425.3	1485.55	1317.36	1288.54	1357.6	1247.76	1399.18	1449.93	1193.03	1287.33	1242.38	1094.12	1256.04	1023.75	1109.35	1286.54	1137.46	3043.48	3116.28	2712.74	3223.75	3013.4	2781.65	2825.97	2631.34
	1141.18	1461.92	1251.82	1303.38	1472	1424.76	1479.62	1307.89	1274.26	1342.47	1228.86	1388.77	1425.44	1205.45	1263.32	1230.71	1089.66	1255.4	1024.08	1108.62	1284.35	1145.75	2969.71	3066.23	2659.29	3183.82	2944.87	2713.26	2753.45	2579.31
	1117.18	1436.76	1248.15	1271.05	1461.95	1400.96	1460.08	1294.16	1257.25	1325.5	1220.58	1365.31	1421.8	1198.22	1255.68	1225.71	1075.16	1239.64	1004.18	1096.13	1273.11	1127.94	2892.35	3003.38	2599.7	3126.79	2873.7	2649.74	2708.77	2516.2
	1122.93	1426.92	1231.03	1253.96	1439.55	1391.33	1442.19	1276.85	1251.19	1313.11	1206.05	1358.11	1400.93	1185.46	1246.08	1220.12	1071.15	1235.11	997.419	1086.69	1271.83	1123.47	2833.64	2912.56	2533.25	3067.3	2775.03	2580.93	2645.9	2443.05
	1086.12	1415.99	1221.86	1246.06	1430.14	1371.06	1432.23	1260.07	1219.54	1294.6	1182.37	1334.46	1383.84	1178.83	1246.36	1205.64	1064.36	1222.79	994.289	1076.93	1258.86	1110.31	2756.52	2831.89	2489.81	3008.65	2722.49	2521.32	2588.26	2386.78
	1096.99	1392.2	1205	1239.03	1401.38	1360	1421.95	1244.59	1215.58	1287.33	1181.21	1336.84	1372.89	1177.59	1240.84	1198.03	1043.14	1213.15	984.031	1070.63	1247.11	1111.2	2689.55	2778.59	2435.73	2947.79	2661.18	2452.46	2533.85	2337.18
	1081.86	1364.96	1199.3	1225.31	1378.82	1357.11	1399.91	1235.04	1201.78	1274.78	1162.86	1310.47	1357.9	1155.24	1223.8	1189.41	1038.08	1218.64	978.621	1069.06	1241.94	1098.89	2629.56	2723.29	2361.33	2899.95	2584.45	2401.43	2470.21	2285.44
	1079.86	1369.3	1190.7	1210.26	1378.82	1329.52	1387.2	1228.53	1194.53	1263.03	1161.8	1292.95	1340.29	1164.24	1218.35	1181.91	1030.92	1204.62	970.246	1055.48	1240.42	1086.25	2583.33	2647.22	2327.72	2835.93	2534.26	2341.53	2418.36	2242.01
	1046.24	1365.64	1171.55	1201.68	1370.38	1325.35	1372.69	1212.57	1185.96	1245.89	1151.96	1284.76	1337.06	1142.65	1218.98	1178.39	1023	1203.05	955.729	1042.31	1229.41	1083.08	2517.73	2611.76	2279.26	2791.77	2477.25	2294.3	2389.05	2194.51
	1060.41	1335.22	1161	1194.99	1347.67	1325.11	1369.35	1208.2	1175.35	1236.75	1144.22	1277.26	1326.48	1142.23	1213.52	1169.45	1012.37	1191.63	955.151	1040.03	1229.99	1077.63	2455.62	2540.29	2223.59	2736.92	2421.29	2237.51	2328.08	2131.76
	1027.65	1337.22	1142.8	1176.97	1341.39	1302.82	1357.43	1198.98	1167.95	1231.53	1138.24	1265.34	1314.59	1127.97	1192.22	1165.06	1018.54	1188.26	944.19	1038.17	1219.4	1071.97	2416.07	2490.22	2178.08	2695.55	2356.14	2182.29	2287.31	2094.24
	1033.08	1319.26	1138.28	1183.44	1342.86	1288.05	1346.37	1186.25	1151.87	1218.04	1122.38	1258.4	1305.89	1126.71	1196.4	1150.8	1006.16	1174.95	937.212	1034	1217.31	1059.46	2360.05	2438.03	2132.27	2648.73	2313.94	2141.24	2239.92	2051.03
	1032.98	1304.97	1135.99	1170.44	1315.4	1277.45	1337.68	1178.74	1151.64	1206.85	1106.07	1251.06	1293.22	1118.21	1188.33	1143.41	999.924	1174.59	932.798	1023.11	1217.32	1057.43	2313.62	2395.24	2096.29	2606.97	2264.74	2097.45	2199.67	2005.81
	1012.93	1294.55	1130.29	1157.57	1333.09	1277.3	1332.54	1167.96	1144.72	1207.28	1116.18	1249.86	1281.65	1119.76	1188.1	1143.9	997.742	1169.98	922.444	1016.8	1192.71	1053.06	2249.02	2353.21	2033.85	2544.52	2217.03	2058.31	2155.03	1971.41
	1004.66	1293.73	1119.94	1149.09	1288.81	1250.3	1312.93	1155.97	1136.02	1190.98	1091.06	1222.21	1268.39	1117.2	1174.63	1132.94	992.39	1151.32	915.194	1008.12	1191.69	1039.76	2208.01	2289.93	1996.71	2477.72	2164.03	2012.84	2108.73	1918.94
	991.835	1288.01	1111.79	1151.66	1285.47	1249.22	1297.97	1150.21	1133.82	1196.86	1089.83	1231.39	1265.8	1110.25	1171.18	1132.71	982.017	1155.87	917.651	1008.02	1190.44	1034.13	2166.72	2251.18	1973.46	2461.88	2130.82	1977.88	2081.2	1889.91

## Sheet: source_linear
	Fluorescence (RFU)
Time (min)	Proteinosome1	Proteinosome2	Proteinosome3	Proteinosome4	Proteinosome5	Proteinosome6	Proteinosome7	Proteinosome8	Proteinosome9	Proteinosome10	Proteinosome11	Proteinosome12	Proteinosome13
0	12.475	14.125	3.799	0	0	11.219	0	0.919	11.336	0	30.695	1.055	52.424
3	17.615	23.47	25.096	6.961	9.455	18.918	16.546	14.238	18.518	16.301	47.573	6.209	50.161
6	17.8	28.723	24.469	10.234	11.377	20.199	22.483	9.303	25.907	11.271	40.931	10.193	31.777
9	13.031	22.602	24.327	2.357	12.34	31.592	15.991	8.395	21.975	8.263	45.41	8.344	30.004
12	22.764	24.084	25.693	8.127	14.885	25.469	16.158	15.454	29.797	21.782	47.004	11.138	25.373
15	17.049	22.538	20.723	9.608	15.827	27.056	17.249	20.406	27.101	13.346	47.333	9.324	21.569
18	20.859	24.213	32.993	21.183	18.618	30.765	21.622	26.308	27.781	25.496	50.837	12.711	22.785
21	28.058	31.486	35.003	17.77	24.927	34.638	34.014	36.184	35.004	29.744	60.305	28.213	25.659
24	32.484	31.884	40.739	24.455	28.11	43.898	32.479	31.73	45.344	23.887	67.028	22.842	19.467
27	33.751	37.723	38.478	24.213	36.44	47.939	34.584	39.925	49.785	38.203	65.471	21.774	20.879
30	31.791	45.209	40.072	31.642	29.738	43.939	44.565	35.227	41.559	40.759	67.654	27.458	18.8
33	34.542	34.181	37.34	25.379	34.984	42.959	40.589	41.13	36.437	33.271	66.532	27.336	13.412
36	31.013	39.992	45.98	29.451	36.602	44.612	40.44	38.487	54.19	27.624	68.5	31.79	16.275
39	47.389	41.675	51.099	39.727	46.571	56.398	59.287	51.762	58.522	43.669	79.455	37.616	19.29
42	48.172	53.659	50.026	50.481	41.885	56.979	57.742	47.368	55.101	48.88	70.414	37.885	14.875
45	61.28	46.406	64.106	50.638	45.471	63.112	57.014	51.022	56.866	48.865	77.004	51.652	21.255
48	56.515	43.402	69.766	50.74	53.309	63.331	61.517	49.849	63.368	41.902	76.923	42.802	21.392
51	58.484	50.731	59.799	61.753	48.084	66.382	63.302	49.352	63.368	49.444	82.691	54	13.318
54	71.601	55.643	68.551	70.583	50.989	69.5	65.574	68.465	72.036	56.331	90.622	54.387	13.683
57	71.986	61.39	70.492	61.166	61.162	69.831	69.091	64.119	73.947	58.962	91.053	47.514	4.569
60	77.389	62.602	76.502	67.995	58.073	82.377	80.326	69.73	74.668	50.068	88.622	64.32	1.914
63	83.968	70.747	84.185	68.757	69.026	86.194	89.928	67.335	85.599	61.88	91.662	63.071	7.326
66	89.266	73.293	87.112	85.698	69.963	90.372	92.062	74.368	83.554	64.226	96.284	71.375	3.432
69	91.624	80.691	100.393	91.395	66.078	95.617	103.837	82.233	92.222	71.376	100.012	74.442	13.153
72	96.321	78.751	95.442	91.736	76.068	102.265	98.88	81.2	96.757	71.158	107.699	73.913	7.4
75	94.629	82.779	103.29	102.642	78.094	103.495	105.555	85.925	105.441	77.955	105.687	77.972	1.157
78	105.095	83.695	105.422	108.757	79.78	103.173	111.536	84.249	100.154	73.729	106.906	83.043	4.294
81	101.199	83.843	105.884	100.03	78.078	101.51	110.665	82.071	111.388	75.85	104.048	88.446	7.153
84	97.565	92.193	112.294	105.821	84.393	117.02	118.794	95.265	108.563	86.774	111.658	81.304	4.938
87	110.778	90.02	120.099	119.472	84.539	113.439	119.249	95.454	109.235	84.534	113.853	91.023	4.185
90	125.28	96.735	123.815	127.327	94.314	120.28	134.9	102.168	126.862	85.263	121.118	100.691	13.585
93	130.316	113.639	127.868	129.562	106.173	131.321	135.239	109.806	128.239	94.677	125.618	106.644	5.067
96	123.393	103.984	136.363	136.736	98.157	128.893	142.177	118.016	124.186	80.203	126.061	107.612	4.334
99	130.814	102.699	131.69	135.23	95.864	130.158	146.541	101.114	122.838	93.729	128.817	109.885	3.828
102	139.235	114.349	144.607	148.923	109.817	132.811	151.321	122.179	135.348	95.474	124.943	113.545	8.432
105	149.674	120.116	144.445	156.659	117.895	143.056	149.345	124.454	145.348	102.887	131.292	119.336	6.381
108	148.71	128.602	149.743	152.812	110.492	150.745	152.493	121.865	141.425	105.835	134.223	124.577	5.761
111	144.773	119.221	152.571	159.855	107.895	146.219	155.943	125.703	136.445	98.624	133.585	117.553	8.836
114	153.9	129.466	160.488	167.149	123.722	159.745	169.378	136.065	143.842	110.586	136.679	126.652	2.663
117	165.954	138.602	169.059	183.264	127.126	162.336	171.579	141.195	152.036	124.902	144.126	133.154	6.079
120	163.873	128.233	167.644	173.055	130.66	157.326	169.651	131.249	150.935	119.744	137.866	130.059	6.863
123	161.818	133.221	163.828	182.298	123.859	159.301	175.311	130.6	148.235	107.797	139.768	132.071	5.118
126	156.321	134.43	169.812	170.319	120.539	162.168	179.024	136.157	153.271	114.632	145.821	126.027	3.157
129	163.995	135.193	172.802	186.536	126.183	165.097	176.598	139.206	155.162	117.173	139.862	134.265	3.808
132	172.38	130.185	173.851	177.578	128.115	155.439	176.407	136.184	150.142	106.256	143.553	134.162	3.471
135	175.176	142.574	178.726	186.072	130.225	167.444	180.373	136.054	159.741	118.632	147.695	144.66	10.381
138	168.19	134.775	174.432	184.183	119.639	157.638	174.852	130.8	151.571	101.594	138.313	129.759	8.565
141	171.529	142.622	176.69	183.536	129.56	171.24	181.852	146.919	160.583	110.09	140.78	147.399	2.49
144	174.728	150.028	183.716	200.668	133.11	176.581	194.44	150.119	166.49	128.09	148.776	141.17	6.867
147	164.493	139.522	179.016	183.617	130.063	161.668	178.522	147.849	157.526	109.782	138.418	130.565	5.961
150	173.511	144.466	188.667	189.812	131.34	170.194	183.302	149.2	160.263	124.323	139.203	150.68	4.432
153	181.339	151.494	186.158	199.834	139.073	186.811	200.364	149.827	170.372	128.526	144.085	146.68	2.961
156	183.113	150.108	191.901	205.404	138.916	176.984	198.517	158.849	174.996	123.489	152.081	155.403	1.604
159	167.714	133.912	177.053	194.247	134.853	165.143	180.847	144.925	159.028	113.391	142.048	142.051	10.043
162	184.054	141.9	178.521	191.272	133.66	171.357	194.034	147.606	157.433	122.075	143.248	139.355	4.871
165	176.429	152.964	190.079	197.144	135.45	180.918	197.292	156.443	166.814	128.316	149.642	145.608	8.851
168	177.556	143.422	192.195	199.868	139.68	171.944	193.947	152.152	163.643	115.707	148.662	135.494	2.687
171	182.108	155.016	198.37	204.008	143.55	177.102	198.058	163.368	170.554	136.459	150.544	155.541	5.271
174	176.294	146.767	185.64	195.272	134.487	173.984	194.488	152.481	159.797	114.932	140.061	142.996	12.302
177	184.167	142.233	184.908	200.796	138.351	171.734	190.326	145.843	161.623	117.053	138.849	145.158	7.788
180	178.235	139.137	193.66	203.961	137.078	160.903	192.986	138.952	159.214	115.714	139.874	137.541	13.404
183	175.167	141.647	189.389	187.076	126.822	163.326	181.397	147.162	155.101	113.421	139.996	137.763	4.561
186	182.135	146.253	186.231	194.357	133.068	171.056	190.89	141.611	159.162	122.895	137.097	137.921	7.043
189	174.113	141.277	183.607	198.366	131.398	170.025	191.416	148.746	162.348	112.639	136.24	144.909	7.82
192	179.809	153.611	190.855	196.702	140.654	174.5	197.507	152.735	157.413	129.774	141.455	152.502	1.118
195	186.592	152.06	186.825	202.323	136.607	172.086	192.943	154.703	164.113	122.376	140.516	148.766	10.012
198	184.312	152.908	195.422	205.778	138.576	170.194	200.254	159.579	169.214	135.82	146.65	145.312	0
201	165.235	142.249	175.518	192.23	131.487	163.5	179.646	140.762	153.15	110.88	131.268	136.138	3.977
204	174.122	147.639	186.805	193.268	138.115	159.699	191.01	144.573	155.984	123.489	130.158	144.644	3.596
207	167.484	136.249	176.842	185.847	126.277	150.53	183.526	143.925	148.251	117.233	128.927	144.498	11.549
210	166.981	143.321	182.353	184.825	134.759	164.663	186.627	146.616	149.805	114.571	135.008	137.984	10.577
213	168.262	135.41	174.878	182.11	129.571	161.388	176.842	145.027	152.162	121.06	128.414	132.936	2.455
216	163.62	135.851	170.61	182.272	126.408	145.408	187.708	143.762	144.809	121.226	127.211	137.517	9.565
219	152.95	126.269	165.162	180.455	120.974	148.566	179.22	139.335	138.907	109.917	118.837	130.288	11.424
222	163.502	135.9	166.98	182.932	126.775	158.566	180.345	137.541	142.87	117.601	126.61	128.597	10.753
225	157.592	132.892	160.634	173.591	116.895	140.301	172.464	130.589	135.55	112.677	119.244	124.648	11.463
228	162.357	140.06	169.766	181.91	133.183	149.908	184.421	138.146	140.356	118.895	123.788	133.237	10.067
231	152.769	129.201	158.465	171.059	124.523	143.076	170.067	132.054	140.777	111.053	126.443	128.648	10.436
234	151.04	128.566	160.379	170.064	122.948	150.842	172.814	130.373	137.866	111.09	116.479	129.237	8.683
237	162.167	129.084	163.412	171.732	133.848	150.699	175.66	132.465	141.959	116.18	123.792	129.932	6.236
240	138.493	120.582	153.644	171.587	114.827	137.959	162.445	128.957	128.243	106.654	113.841	117.15	16.863
243	144.62	123.422	152.743	170.395	118.215	142.882	167.598	129.179	128.016	106.173	113.305	117.794	10.051
246	131.429	119.064	148.112	162.025	107.131	128.663	151.326	129.265	118.66	106.414	107.223	116.312	9.938
249	129.194	116.422	139.716	154.323	118.754	132.959	147.507	121.146	115.478	109.338	97.305	114.865	15.843
252	130.393	116.225	141.376	150.659	116.408	130.092	151.665	114.184	122.822	111.932	99.166	109.11	9.843
255	120.665	105.024	127.627	142.315	97.581	128.882	138.503	100.346	108.745	90.541	103.414	93.66	11.965
258	124.669	97.269	128.795	142.57	103.471	114.336	136.029	101.611	109.567	94.977	94.191	106.355	12.216
261	115.28	96.763	126.861	134.736	101.267	115.189	134.426	100.011	101.781	100.135	88.992	96.565	3.537
264	111.968	86.112	114.016	127.944	89.937	101.025	131.866	91.914	95.048	87.985	84.179	90.49	12.051
267	97.393	81.257	105.168	119.489	84.304	100.413	117.627	77.103	87.814	83.06	84.703	84.577	12.141
270	101.194	79.976	98.455	118.991	85.639	91.949	114.761	84.725	93.862	85.699	76.223	84.514	10.408
273	89.497	64.856	90.898	105.034	69.576	77.898	101.292	69.849	71.818	75.323	70.585	65.399	12.326
276	95.665	88.45	100.452	117.34	89.309	93.903	118.589	97.173	91.745	92	84.687	87.442	12.059
279	86.818	77.197	95.878	115.685	80.539	89.367	115.115	75.6	89.316	89.872	77.727	74.707	8.659
282	84.787	75.791	85.455	99.153	78.864	75.515	103.163	74.968	74.971	74.647	70.032	71.494	12.961
285	84.724	73.008	85.264	101.379	77.618	77.398	103.326	72.281	79.996	76.556	71.569	78.715	14.247
288	76	70.072	78.224	91.987	70.084	79.53	93.928	76.335	78.51	77.977	64.264	67.043	11.306
291	78.778	66.012	72.214	91.383	70.848	69.831	94.579	69.919	66.55	75.549	62.39	62.189	16.361
294	58.357	46.843	62.993	79.885	51.398	51.388	76.732	47.449	52.793	55.977	49.784	50.442	16.957
297	60.737	51.787	53.703	71.885	48.382	50.408	81.22	44.541	58.838	55.662	50.841	49.095	16.667
300	55.339	46.333	57.789	71.455	51.283	45.816	77.034	50.103	53.299	55.038	48.093	41.77	4.894
303	66.203	55.892	64.155	82.374	59.199	67.459	88.172	60.027	62.595	61.444	51.801	55.798	13.922
306	58.855	56.771	55.808	72.025	52.225	53.872	67.11	51.622	53.218	66.586	48.309	48.229	12.294
309	55.027	70.506	59.383	77.796	62.005	65.311	88.608	57.411	62.303	75.338	54.89	58.865	9.467
312	53.968	49.418	51.145	74.689	48.66	61.199	80.579	48.919	56.303	57.647	50.622	47.371	13.934
315	59.995	44.663	58.313	68.796	45.162	61.357	75.44	55.876	51.243	63.098	44.573	47.834	11.31
318	53.004	46.506	45.261	64.204	50.827	46.872	73.751	47.325	50.927	62.346	46.357	45.3	18.334
321	49.995	44.133	45.808	55.234	48.969	41.806	65.34	43.87	48.093	58.684	42.54	42.632	19.702
324	49.253	45.337	49.442	64.881	53.749	53.275	79.45	49.946	52.457	67.053	43.723	39.446	12.706
327	41.257	34.759	40.934	49.915	41.937	36.525	69.287	40.789	39.975	51.331	38.394	36.391	17.169
330	47.108	42.964	39.379	56.447	39.612	40.479	61.364	44.26	45.745	56.429	40.26	40.462	18.93
333	33.809	35.655	38.208	48.37	35.194	38.127	57.287	29.67	38.988	49.489	33.735	25.699	14.941
336	40.28	32.827	26.31	53.625	33.764	36.138	57.211	36.481	39.198	52.308	35.061	28.245	12.541
339	37.841	32.972	38.076	52.302	39.529	43.148	56.842	35.427	30.805	55.789	39.638	32.102	20.792
342	32.701	32.277	23.363	42.353	29.974	27.265	54.258	34.654	27.316	50.504	28.337	30.952	13.353
345	27.104	25.526	24.356	41.944	28.047	17.209	46.507	19.346	24.858	43.534	27.244	20.521	16.224
348	37.823	31.522	36.145	52.357	37.927	35.638	56.976	30.962	38.943	60.421	38.065	33.458	16.369
351	22.221	20.064	19.775	38.213	27.848	23.092	38.541	17.719	25.927	48.226	27.272	24.379	20.777
354	26.941	20.245	20.647	36.225	24.429	21.275	42.488	25.027	27.15	51.06	25.227	17.763	18.628
357	29.796	21.064	22.805	38.523	29.864	30.158	42.172	23.746	25.162	44.887	27.496	25.98	21.894
360	40.122	27.679	23.026	40.761	33.398	32.306	44.823	26.168	24.514	47.128	21.711	29.055	14.302
363	26.031	27.285	24.485	38.178	36.408	30.51	49.503	31.665	28.32	49.203	29.134	25.348	19.981
366	23.475	29.076	25.439	41.332	27.963	31.158	45.536	26.298	26.024	48.286	27.435	25.237	17.624
369	24.28	18.86	20.181	32.157	31.241	28.199	42.029	30.827	24.797	53.669	22.963	18.087	21.126
372	19.28	21.663	19.531	35.14	23.518	8.347	39.335	22.346	21.263	44.82	20.614	16.541	18.141
375	26.692	19.249	16.043	36.413	29.188	19.331	43.459	20.254	19.186	46.782	20.044	22.593	15.879
378	15.945	19.49	15.442	28.562	17.639	18.224	39.503	25.222	18.469	44.617	20.362	10.391	22.251
381	12.334	11.482	9.766	25.851	20.66	9.413	26.933	9.206	14.376	35.188	18.662	8.079	19.267
384	21.158	21.775	9.399	36.744	21.895	18.673	43.541	23.022	18.388	47.865	18.337	13.699	18.679
387	14.38	19.823	16.069	30.119	29.157	30.367	38.579	27.346	27.413	45.94	16.463	17.699	23.232
390	9.624	12.301	2.97	24.353	15.366	15.097	32.072	13.703	12.048	42.03	10.597	17.952	19.169
393	14.334	13.253	11.554	26.63	25.785	10.632	37.962	21.098	19.206	50.451	15.902	12.597	23.624
396	22.696	28.213	17.97	35.536	30.471	29.439	48.134	23.395	21.818	46.338	18.992	21.13	26.236
399	30.027	21.47	17.181	42.417	29.215	29.495	49.67	35.092	24.842	53.684	25.402	31.059	21.749
402	23.153	26.683	17.726	41.093	27.597	28.112	43.129	23.454	20.401	52.827	15.447	24.304	23.577
405	17.533	22.643	15.799	31.881	29.45	19.821	38.416	25.957	18.757	54.368	20.512	19.332	23.243
408	18.855	22.586	18.921	34.379	26.628	22.168	43.981	28.8	23.417	48.421	15.089	23.316	24.938
411	19	25.1	12.412	32.774	16.529	20.02	47.818	18.049	21.166	43.308	22.231	12.656	23.216
414	15.362	16.888	7.525	26.289	24.466	17.882	29.589	11.606	13.915	45.429	16.813	9.166	24.42
417	11.013	6.514	3.931	13.681	16.256	2.632	34.053	12.314	5.392	41.308	8.699	2.17	26.247
420	20.081	17.57	12.152	34.123	27.105	26.842	46.249	27.654	12.405	48.233	17.894	15.106	19.694
423	12.918	9.996	4.498	21.8	19.398	11.474	39.23	14.216	7.753	46.421	13.341	10.94	26.487
426	12.185	18.402	11.29	21.051	26.602	17.321	39.804	11.227	12.935	50.842	13.862	14.138	20.094
429	4.701	0	10.356	21.651	11.623	6.178	31.436	6.67	12.182	46.564	9.126	9.589	23.867
432	10.158	24.398	14.587	31.506	20.759	21.602	33.962	16.735	12.235	49.406	10.496	16.695	25.075
435	11.018	18.133	14.874	32.63	27.283	15.811	48.675	22.979	19.299	50.474	10.483	21.126	22.326
438	18.506	22.265	13.597	30.506	24.963	25.479	41.459	25.098	25.741	54.128	18.849	16.162	22.126
441	15.841	24.92	15.601	30.647	22.979	24.607	45.153	29.319	15.421	56.872	13.301	19.193	22.412
444	20.782	18.036	19.746	30.059	27.696	22.74	40.024	23.546	21.453	55.94	19.13	16.727	25.322
447	12.859	7.751	8.208	18.447	17.885	15.673	35.828	8.249	14.862	48.406	7.857	15.648	24.004
450	9.253	10.056	8.779	28.979	21.382	15.408	34.794	14.206	5.231	43.774	10.252	10.68	24.212
